# Supplementary material for: Cupriavidus metallidurans Strains with Different Mobilomes and from Distinct Environments Have Comparable Phenomes
Source: Genes (Basel). 2018 Oct 18;9(10):507. doi: 10.3390/genes9100507 (PMC6210171; doi:10.3390/genes9100507)
Supplement: Supplementary file 1 [file genes-09-00507-s001.zip]

Archive with 6 entries (6 files):
- S1_Figure.tiff
- S1_Table.docx
- S2_Figure.pdf
- S2_Table.docx
- S3_Table.xlsx
- S4_Table.xlsx
