# Supplementary material for: Cupriavidus metallidurans Strains with Different Mobilomes and from Distinct Environments Have Comparable Phenomes
Source: Genes (Basel). 2018 Oct 18;9(10):507. doi: 10.3390/genes9100507 (PMC6210171; doi:10.3390/genes9100507)
Supplement: Supplementary file 1 [file genes-09-00507-s001.zip › S3_Table.xlsx]

## Sheet: MICFAM
MICFAM_Id	NbOrganismsFAM	Organism	GO_id	Label	Type	Evidence	Gene	Product	ECnumber	Mutation	ProductType	Localization	Roles	BioProcess	PubmedID	AmigeneStatus	Class	CreationDate	Frame	Begin	End	Length	COG
1	4	Cupriavidus metallidurans CH34	1518089	Rmet_3496	CDS	validated/finished	atpA	F1 sector of membrane-bound ATP synthase, alpha subunit	3.6.3.14	no	e : enzyme	5 : Inner membrane protein	1.3.8 : ATP proton motive force interconversion ; 4.3.A.2 : The H+/Na+-translocating F-, V- and A-type ATPase (F-ATPase) Superfamily ; 6.1 : Membrane ; 7.3 : Inner membrane ;		10570135, 2868922, 2903146, 6272228, 6277310	COMMON	2a : Function from experimental evidences in other organisms	2007-09-20 09:28:43	-1	3787351	3788892	1542	C
1	4	Cupriavidus metallidurans H1130	9367122	CmetH11v1_10043	CDS	automatic/finished	atpA	membrane-bound ATP synthase, F1 sector, alpha-subunit	3.6.3.14	no	e : enzyme	5 : Inner membrane protein	1.3.8 : ATP proton motive force interconversion ; 4.3.A.2 : The H+/Na+-translocating F-, V- and A-type ATPase (F-ATPase) Superfamily ; 6.1 : Membrane ; 7.3 : Inner membrane ;	6.4 : ATP-proton motive force interconversion ; 7 : Transport and binding proteins ;	16545948	no	2a : Function from experimental evidences in other organisms	2012-01-16	-3	51426	52967	1542	C
1	4	Cupriavidus metallidurans NA1	17811404	NA1v1_690139	CDS	automatic/finished	atpA	F1 sector of membrane-bound ATP synthase, alpha subunit	3.6.3.14	no	e : enzyme	5 : Inner membrane protein	1.3.8 : ATP proton motive force interconversion ; 4.3.A.2 : The H+/Na+-translocating F-, V- and A-type ATPase (F-ATPase) Superfamily ; 4.S.82 : H+ ; 6.1 : Membrane ; 7.3 : Inner membrane ;	6.4 : ATP-proton motive force interconversion ; 7.4 : Cations and iron carrying compounds ;	10570135, 2868922, 2903146, 6272228, 6277310, 6278247, 6301339, 6395859, 9298646	no	2a : Function from experimental evidences in other organisms	2013-10-17	-2	2367476	2369017	1542	C
1	4	Cupriavidus metallidurans NA4	9367850	CmetNA4v1_10023	CDS	automatic/finished	atpA	membrane-bound ATP synthase, F1 sector, alpha-subunit	3.6.3.14	no	e : enzyme	5 : Inner membrane protein	1.3.8 : ATP proton motive force interconversion ; 4.3.A.2 : The H+/Na+-translocating F-, V- and A-type ATPase (F-ATPase) Superfamily ; 6.1 : Membrane ; 7.3 : Inner membrane ;	6.4 : ATP-proton motive force interconversion ; 7 : Transport and binding proteins ;	16545948	no	2a : Function from experimental evidences in other organisms	2012-01-16	-2	34166	35707	1542	C
2	4	Cupriavidus metallidurans CH34	1516023	Rmet_2870	CDS	validated/finished	rpmB	50S ribosomal subunit protein L28		no	s : structure	2 : Cytoplasmic	2.3.2 : Translation ; 2.3.8 : Ribosomal proteins ; 6.6 : Ribosome ; 7.1 : Cytoplasm ;			COMMON	2a : Function from experimental evidences in other organisms	2007-08-07 17:21:51	3	3120726	3120959	234	J
2	4	Cupriavidus metallidurans H1130	9372088	CmetH11v1_210126	CDS	automatic/finished	rpmB	50S ribosomal subunit protein L28		no	s : structure	2 : Cytoplasmic	2.3.2 : Translation ; 2.3.8 : Ribosomal proteins ; 6.6 : Ribosome ; 7.1 : Cytoplasm ;	10.2 : Ribosomal proteins: synthesis and modification ; 10.4 : Translation factors ;		no	2a : Function from experimental evidences in other organisms	2012-01-16	1	2894104	2894337	234	J
2	4	Cupriavidus metallidurans NA1	17811977	NA1v1_860019	CDS	automatic/finished	rpmB	50S ribosomal subunit protein L28		no	s : structure	2 : Cytoplasmic	2.3.2 : Translation ; 2.3.8 : Ribosomal proteins ; 6.6 : Ribosome ; 7.1 : Cytoplasm ;	10.2 : Ribosomal proteins: synthesis and modification ; 10.4 : Translation factors ;	10094780, 332524, 7035835, 7556101	no	2a : Function from experimental evidences in other organisms	2013-10-17	-1	2955546	2955779	234	J
2	4	Cupriavidus metallidurans NA4	9373972	CmetNA4v1_210129	CDS	automatic/finished	rpmB	50S ribosomal subunit protein L28		no	s : structure	2 : Cytoplasmic	2.3.2 : Translation ; 2.3.8 : Ribosomal proteins ; 6.6 : Ribosome ; 7.1 : Cytoplasm ;	10.2 : Ribosomal proteins: synthesis and modification ; 10.4 : Translation factors ;		no	2a : Function from experimental evidences in other organisms	2012-01-16	2	3268328	3268561	234	J
3	4	Cupriavidus metallidurans CH34	1516024	Rmet_2871	CDS	validated/finished	rpmG	50S ribosomal subunit protein L33		no	s : structure	2 : Cytoplasmic	2.3.2 : Translation ; 2.3.8 : Ribosomal proteins ; 6.6 : Ribosome ; 7.1 : Cytoplasm ;			COMMON	2a : Function from experimental evidences in other organisms	2007-08-07 17:23:11	1	3120973	3121143	171	J
3	4	Cupriavidus metallidurans H1130	9372090	CmetH11v1_210127	CDS	automatic/finished	rpmG	50S ribosomal subunit protein L33		no	s : structure	2 : Cytoplasmic	2.3.2 : Translation ; 2.3.8 : Ribosomal proteins ; 6.6 : Ribosome ; 7.1 : Cytoplasm ;	10.2 : Ribosomal proteins: synthesis and modification ; 10.4 : Translation factors ;		no	2a : Function from experimental evidences in other organisms	2012-01-16	2	2894351	2894521	171	J
3	4	Cupriavidus metallidurans NA1	17811976	NA1v1_860018	CDS	automatic/finished	rpmG	50S ribosomal subunit protein L33		no	s : structure	2 : Cytoplasmic	2.3.2 : Translation ; 2.3.8 : Ribosomal proteins ; 6.6 : Ribosome ; 7.1 : Cytoplasm ;	10.2 : Ribosomal proteins: synthesis and modification ; 10.4 : Translation factors ;	10094780, 12809609, 7035835, 786732, 9393616	no	2a : Function from experimental evidences in other organisms	2013-10-17	-2	2955362	2955532	171	J
3	4	Cupriavidus metallidurans NA4	9373974	CmetNA4v1_210130	CDS	automatic/finished	rpmG	50S ribosomal subunit protein L33		no	s : structure	2 : Cytoplasmic	2.3.2 : Translation ; 2.3.8 : Ribosomal proteins ; 6.6 : Ribosome ; 7.1 : Cytoplasm ;	10.2 : Ribosomal proteins: synthesis and modification ; 10.4 : Translation factors ;		no	2a : Function from experimental evidences in other organisms	2012-01-16	3	3268575	3268745	171	J
7	4	Cupriavidus metallidurans CH34	1515662	Rmet_2135	CDS	validated/finished	rho	transcription termination factor Rho		no	f : factor	2 : Cytoplasmic	2.2.2 : Transcription related ; 3.1.2.3 : Repressor ; 7.1 : Cytoplasm ;	9 : Transcription ; 12.1 : DNA interactions ;		COMMON	2a : Function from experimental evidences in other organisms	2007-10-11 15:07:27	1	2323249	2324511	1263	K
7	4	Cupriavidus metallidurans H1130	9372616	CmetH11v1_230151	CDS	automatic/finished	rho	transcription termination factor Rho		no	f : factor	2 : Cytoplasmic	2.2.2 : Transcription related ; 3.1.2.3 : Repressor ; 7.1 : Cytoplasm ;	9 : Transcription ; 12.1 : DNA interactions ;	16554712, 16946247, 17081977	no	2a : Function from experimental evidences in other organisms	2012-01-16	1	3151360	3152622	1263	K
7	4	Cupriavidus metallidurans NA1	17815151	NA1v1_2000046	CDS	automatic/finished	rho	transcription termination factor		no	f : factor	2 : Cytoplasmic	2.2.2 : Transcription related ; 3.1.2.3 : Repressor ; 7.1 : Cytoplasm ;	9 : Transcription ; 12.1 : DNA interactions ;	10230401, 14712716, 14970217, 1716628, 1722555, 2423505, 2461932, 6304634, 7689228, 7828920, 9008362, 9298646, 9586995, 9587002	no	2a : Function from experimental evidences in other organisms	2013-10-17	3	6181608	6182870	1263	K
7	4	Cupriavidus metallidurans NA4	9372442	CmetNA4v1_190568	CDS	automatic/finished	rho	transcription termination factor Rho		no	f : factor	2 : Cytoplasmic	2.2.2 : Transcription related ; 3.1.2.3 : Repressor ; 7.1 : Cytoplasm ;	9 : Transcription ; 12.1 : DNA interactions ;	16554712, 16946247, 17081977	no	2a : Function from experimental evidences in other organisms	2012-01-16	3	2497110	2498372	1263	K
8	4	Cupriavidus metallidurans CH34	1517999	Rmet_3341	CDS	validated/finished	tuf	protein chain elongation factor EF-Tu (duplicate of Rmet_3324)		no	f : factor	2 : Cytoplasmic	2.3.2 : Translation ; 5.5.1 : Osmotic pressure ; 7.1 : Cytoplasm ;		9928940	COMMON	2a : Function from experimental evidences in other organisms	2007-09-19 16:11:04	-3	3610952	3612142	1191	J
8	4	Cupriavidus metallidurans CH34	1517982	Rmet_3324	CDS	validated/finished	tuf	protein chain elongation factor EF-Tu (duplicate of Rmet_3341)		no	f : factor	2 : Cytoplasmic	2.3.2 : Translation ; 5.5.1 : Osmotic pressure ; 7.1 : Cytoplasm ;		9928940	COMMON	2a : Function from experimental evidences in other organisms	2009-03-01 18:11:46	-1	3587170	3588360	1191	J
8	4	Cupriavidus metallidurans H1130	9372743	CmetH11v1_240057	CDS	automatic/finished	tufB	protein chain elongation factor EF-Tu		no	f : factor	2 : Cytoplasmic	2.3.2 : Translation ; 5.5.1 : Osmotic pressure ; 7.1 : Cytoplasm ;	10.4 : Translation factors ; 15.10 : Adaptations to atypical conditions ;	1542116, 6997043, 7021545	no	2a : Function from experimental evidences in other organisms	2012-01-16	-2	3200251	3201441	1191	J
8	4	Cupriavidus metallidurans H1130	9372770	CmetH11v1_240074	CDS	automatic/finished	tufB	protein chain elongation factor EF-Tu		no	f : factor	2 : Cytoplasmic	2.3.2 : Translation ; 5.5.1 : Osmotic pressure ; 7.1 : Cytoplasm ;	10.4 : Translation factors ; 15.10 : Adaptations to atypical conditions ;	1542116, 6997043, 7021545	no	2a : Function from experimental evidences in other organisms	2012-01-16	-3	3224034	3225224	1191	J
8	4	Cupriavidus metallidurans NA1	17810706	NA1v1_400001	CDS	automatic/finished	tufB	protein chain elongation factor EF-Tu (duplicate of tufA)		no	f : factor	2 : Cytoplasmic	2.3.2 : Translation ; 5.5.1 : Osmotic pressure ; 7.1 : Cytoplasm ;	10.4 : Translation factors ; 15.10 : Adaptations to atypical conditions ;	2022614, 2157708, 2498311, 2508560, 2684669, 3308869, 389663, 6997043, 7011903, 7011904, 7021545, 7035813, 8416965, 8978702, 9298646, 9468511, 9928940	no	2a : Function from experimental evidences in other organisms	2013-10-17	-3	1677955	1679145	1191	J
8	4	Cupriavidus metallidurans NA4	9381611	CmetNA4v1_1160001	CDS	automatic/finished	tufB	protein chain elongation factor EF-Tu		no	f : factor	2 : Cytoplasmic	2.3.2 : Translation ; 5.5.1 : Osmotic pressure ; 7.1 : Cytoplasm ;	10.4 : Translation factors ; 15.10 : Adaptations to atypical conditions ;	1542116, 6997043, 7021545	no	2a : Function from experimental evidences in other organisms	2012-01-16	-1	7378866	7380056	1191	J
10	4	Cupriavidus metallidurans CH34	1517995	Rmet_3338	CDS	validated/finished	rplK	50S ribosomal subunit protein L11		no	s : structure	2 : Cytoplasmic	2.3.2 : Translation ; 2.3.8 : Ribosomal proteins ; 6.6 : Ribosome ; 7.1 : Cytoplasm ;		10094780, 10756104, 12809609, 2137, 21528825	COMMON	2a : Function from experimental evidences in other organisms	2007-09-19 16:37:52	-1	3609166	3609597	432	J
10	4	Cupriavidus metallidurans H1130	9372764	CmetH11v1_240071	CDS	automatic/finished	rplK	50S ribosomal subunit protein L11, N-terminal believed to regulate RelA		no	s : structure	2 : Cytoplasmic	2.3.2 : Translation ; 2.3.8 : Ribosomal proteins ; 6.6 : Ribosome ; 7.1 : Cytoplasm ;	10.2 : Ribosomal proteins: synthesis and modification ; 10.4 : Translation factors ;		no	2a : Function from experimental evidences in other organisms	2012-01-16	-1	3222248	3222679	432	J
10	4	Cupriavidus metallidurans NA1	17810722	NA1v1_420015	CDS	automatic/finished	rplK	50S ribosomal subunit protein L11		no	s : structure	2 : Cytoplasmic	2.3.2 : Translation ; 2.3.8 : Ribosomal proteins ; 6.6 : Ribosome ; 7.1 : Cytoplasm ;	10.2 : Ribosomal proteins: synthesis and modification ; 10.4 : Translation factors ;	10094780, 10756104, 12809609, 2137819, 21528825, 2483975, 377281, 7004866	no	2a : Function from experimental evidences in other organisms	2013-10-17	-3	1700242	1700673	432	J
10	4	Cupriavidus metallidurans NA4	9374457	CmetNA4v1_240014	CDS	automatic/finished	rplK	50S ribosomal subunit protein L11, N-terminal believed to regulate RelA		no	s : structure	2 : Cytoplasmic	2.3.2 : Translation ; 2.3.8 : Ribosomal proteins ; 6.6 : Ribosome ; 7.1 : Cytoplasm ;	10.2 : Ribosomal proteins: synthesis and modification ; 10.4 : Translation factors ;		no	2a : Function from experimental evidences in other organisms	2012-01-16	-2	3537317	3537748	432	J
13	4	Cupriavidus metallidurans CH34	1517990	Rmet_3333	CDS	validated/finished	rpoC	RNA polymerase, beta prime subunit	2.7.7.6	no	e : enzyme	2 : Cytoplasmic	2.2.2 : Transcription related ; 7.1 : Cytoplasm ;		6266829, 6278450, 6287430	COMMON	2a : Function from experimental evidences in other organisms	2007-09-19 16:33:49	-1	3598219	3602460	4242	K
13	4	Cupriavidus metallidurans H1130	9372757	CmetH11v1_240066	CDS	automatic/finished	rpoC	RNA polymerase, beta prime subunit	2.7.7.6	no	e : enzyme	2 : Cytoplasmic	2.2.2 : Transcription related ; 7.1 : Cytoplasm ;	9 : Transcription ;		no	2b : Function from indirect experimental evidences (e.g. phenotypes)	2012-01-16	-1	3211301	3215542	4242	K
13	4	Cupriavidus metallidurans NA1	17810716	NA1v1_420009	CDS	automatic/finished	rpoC	RNA polymerase, beta prime subunit	2.7.7.6	no	e : enzyme	2 : Cytoplasmic	2.2.2 : Transcription related ; 7.1 : Cytoplasm ;	9 : Transcription ;	6266829, 6278450, 6287430	no	2a : Function from experimental evidences in other organisms	2013-10-17	-1	1689291	1693532	4242	K
13	4	Cupriavidus metallidurans NA4	9374448	CmetNA4v1_240009	CDS	automatic/finished	rpoC	RNA polymerase, beta prime subunit	2.7.7.6	no	e : enzyme	2 : Cytoplasmic	2.2.2 : Transcription related ; 7.1 : Cytoplasm ;	9 : Transcription ;		no	2b : Function from indirect experimental evidences (e.g. phenotypes)	2012-01-16	-2	3526370	3530611	4242	K
14	4	Cupriavidus metallidurans CH34	1517985	Rmet_3327	CDS	validated/finished	rpsL	30S ribosomal subunit protein S12		no	s : structure	2 : Cytoplasmic	2.3.2 : Translation ; 2.3.8 : Ribosomal proteins ; 6.6 : Ribosome ; 7.1 : Cytoplasm ;		10094780, 10209746, 12093756, 16484214	COMMON	2a : Function from experimental evidences in other organisms	2007-09-19 16:27:07	-1	3591346	3591723	378	J
14	4	Cupriavidus metallidurans H1130	9372748	CmetH11v1_240060	CDS	automatic/finished	rpsL	30S ribosomal subunit protein S12		no	s : structure	2 : Cytoplasmic	2.3.2 : Translation ; 2.3.8 : Ribosomal proteins ; 6.6 : Ribosome ; 7.1 : Cytoplasm ;	10.2 : Ribosomal proteins: synthesis and modification ; 10.4 : Translation factors ;	10094780, 1552908	no	2b : Function from indirect experimental evidences (e.g. phenotypes)	2012-01-16	-1	3204428	3204805	378	J
14	4	Cupriavidus metallidurans NA1	17810710	NA1v1_420003	CDS	automatic/finished	rpsL	30S ribosomal subunit protein S12		no	s : structure	2 : Cytoplasmic	2.3.2 : Translation ; 2.3.8 : Ribosomal proteins ; 6.6 : Ribosome ; 7.1 : Cytoplasm ;	10.2 : Ribosomal proteins: synthesis and modification ; 10.4 : Translation factors ;	10094780, 10209746, 12093756, 16484214	no	2a : Function from experimental evidences in other organisms	2013-10-17	-2	1682417	1682794	378	J
14	4	Cupriavidus metallidurans NA4	9374437	CmetNA4v1_240003	CDS	automatic/finished	rpsL	30S ribosomal subunit protein S12		no	s : structure	2 : Cytoplasmic	2.3.2 : Translation ; 2.3.8 : Ribosomal proteins ; 6.6 : Ribosome ; 7.1 : Cytoplasm ;	10.2 : Ribosomal proteins: synthesis and modification ; 10.4 : Translation factors ;	10094780, 1552908	no	2b : Function from indirect experimental evidences (e.g. phenotypes)	2012-01-16	-3	3519496	3519873	378	J
16	4	Cupriavidus metallidurans CH34	1517201	Rmet_1977	CDS	validated/finished	rpsR	SSU ribosomal protein S18		no	s : structure	2 : Cytoplasmic	2.3.2 : Translation ; 2.3.8 : Ribosomal proteins ; 6.6 : Ribosome ;	10.2 : Ribosomal proteins: synthesis and modification ; 10.4 : Translation factors ;	10094780, 12244297, 12809609, 14528314, 3528756, 75561	COMMON	2a : Function from experimental evidences in other organisms	2007-08-17 14:18:32	-1	2152957	2153235	279	J
16	4	Cupriavidus metallidurans H1130	9370783	CmetH11v1_160071	CDS	automatic/finished	rpsR	30S ribosomal protein S18		no	s : structure	2 : Cytoplasmic	2.3.2 : Translation ; 2.3.8 : Ribosomal proteins ; 6.6 : Ribosome ;	10.2 : Ribosomal proteins: synthesis and modification ; 10.4 : Translation factors ;		no	2a : Function from experimental evidences in other organisms	2012-01-16	-2	2273506	2273784	279	J
16	4	Cupriavidus metallidurans NA1	17815011	NA1v1_1970084	CDS	automatic/finished	rpsR	30S ribosomal protein S18		no						no		2013-10-17	-2	6029813	6030091	279	J
16	4	Cupriavidus metallidurans NA4	9371973	CmetNA4v1_190297	CDS	automatic/finished	rpsR	30S ribosomal protein S18		no	s : structure	2 : Cytoplasmic	2.3.2 : Translation ; 2.3.8 : Ribosomal proteins ; 6.6 : Ribosome ;	10.2 : Ribosomal proteins: synthesis and modification ; 10.4 : Translation factors ;		no	2a : Function from experimental evidences in other organisms	2012-01-16	-1	2249073	2249351	279	J
20	4	Cupriavidus metallidurans CH34	1517816	Rmet_3105	CDS	validated/finished	rpmA	50S ribosomal subunit protein L27		no	s : structure	2 : Cytoplasmic	2.3.2 : Translation ; 2.3.8 : Ribosomal proteins ; 6.6 : Ribosome ; 7.1 : Cytoplasm ;		10094780, 1225626, 12809609, 7556101, 8312607	COMMON	2a : Function from experimental evidences in other organisms	2007-09-20 12:10:54	-2	3364698	3364958	261	J
20	4	Cupriavidus metallidurans H1130	9372977	CmetH11v1_250097	CDS	automatic/finished	rpmA	50S ribosomal subunit protein L27		no	s : structure	2 : Cytoplasmic	2.3.2 : Translation ; 2.3.8 : Ribosomal proteins ; 6.6 : Ribosome ; 7.1 : Cytoplasm ;	10.2 : Ribosomal proteins: synthesis and modification ; 10.4 : Translation factors ;		no	2a : Function from experimental evidences in other organisms	2012-01-16	-2	3329488	3329748	261	J
20	4	Cupriavidus metallidurans NA1	17815771	NA1v1_2210004	CDS	automatic/finished	rpmA	50S ribosomal subunit protein L27		no	s : structure	2 : Cytoplasmic	2.3.2 : Translation ; 2.3.8 : Ribosomal proteins ; 6.6 : Ribosome ; 7.1 : Cytoplasm ;	10.2 : Ribosomal proteins: synthesis and modification ; 10.4 : Translation factors ;	10094780, 1225626, 12809609, 7556101, 8312607	no	2a : Function from experimental evidences in other organisms	2013-10-17	-1	6779100	6779360	261	J
20	4	Cupriavidus metallidurans NA4	9374322	CmetNA4v1_220145	CDS	automatic/finished	rpmA	50S ribosomal subunit protein L27		no	s : structure	2 : Cytoplasmic	2.3.2 : Translation ; 2.3.8 : Ribosomal proteins ; 6.6 : Ribosome ; 7.1 : Cytoplasm ;	10.2 : Ribosomal proteins: synthesis and modification ; 10.4 : Translation factors ;		no	2a : Function from experimental evidences in other organisms	2012-01-16	-3	3451519	3451779	261	J
23	4	Cupriavidus metallidurans CH34	1517535	Rmet_2609	CDS	validated/finished	rpsU2	30S ribosomal subunit protein S21		no	s : structure	2 : Cytoplasmic	2.3.2 : Translation ; 2.3.8 : Ribosomal proteins ; 6.6 : Ribosome ; 7.1 : Cytoplasm ;		10094780, 11586360, 12142430, 14528314, 3005129, 6186393, 6222	COMMON	1a : Function from experimental evidences in the studied strain	2007-07-31 10:52:24	-1	2839156	2839368	213	J
23	4	Cupriavidus metallidurans H1130	9371625	CmetH11v1_200203	CDS	automatic/finished	rpsU	30S ribosomal subunit protein S21		no	s : structure	2 : Cytoplasmic	2.3.2 : Translation ; 2.3.8 : Ribosomal proteins ; 6.6 : Ribosome ; 7.1 : Cytoplasm ;	10.2 : Ribosomal proteins: synthesis and modification ; 10.4 : Translation factors ;	8316085	no	2a : Function from experimental evidences in other organisms	2012-01-16	-3	2662581	2662793	213	J
23	4	Cupriavidus metallidurans NA1	17812251	NA1v1_880188	CDS	automatic/finished	rpsU	30S ribosomal subunit protein S21		no	s : structure	2 : Cytoplasmic	2.3.2 : Translation ; 2.3.8 : Ribosomal proteins ; 6.6 : Ribosome ; 7.1 : Cytoplasm ;	10.2 : Ribosomal proteins: synthesis and modification ; 10.4 : Translation factors ;	10094780, 11586360, 12142430, 14528314, 3005129, 6186393, 6222240, 7556101, 765257	no	2a : Function from experimental evidences in other organisms	2013-10-17	2	3231386	3231598	213	J
23	4	Cupriavidus metallidurans NA4	9373485	CmetNA4v1_200212	CDS	automatic/finished	rpsU	30S ribosomal subunit protein S21		no	s : structure	2 : Cytoplasmic	2.3.2 : Translation ; 2.3.8 : Ribosomal proteins ; 6.6 : Ribosome ; 7.1 : Cytoplasm ;	10.2 : Ribosomal proteins: synthesis and modification ; 10.4 : Translation factors ;	8316085	no	2a : Function from experimental evidences in other organisms	2012-01-16	-1	3016566	3016778	213	J
24	4	Cupriavidus metallidurans CH34	1514771	Rmet_0466	CDS	validated/finished	recA	DNA strand exchange and recombination protein with protease and nuclease activity		no	e : enzyme	2 : Cytoplasmic	2.1.3 : DNA recombination ; 2.1.4 : DNA repair ; 2.3.6 : Turnover, degradation ; 3.1.3.4 : Proteases, cleavage of compounds ; 5.8 : SOS response ; 7.1 : Cytoplasm ;	8 : DNA metabolism ; 15 : Cellular processes ; 12 : Regulatory functions ;		COMMON	2a : Function from experimental evidences in other organisms	2009-02-07 23:24:14	2	495632	496693	1062	L
24	4	Cupriavidus metallidurans H1130	9367726	CmetH11v1_20227	CDS	automatic/finished	recA	DNA strand exchange and recombination protein with protease and nuclease activity		no	e : enzyme	2 : Cytoplasmic	2.1.3 : DNA recombination ; 2.1.4 : DNA repair ; 2.3.6 : Turnover, degradation ; 3.1.3.4 : Proteases, cleavage of compounds ; 5.8 : SOS response ; 7.1 : Cytoplasm ;	8.1 : DNA replication, recombination, and repair ; 11.4 : Degradation of proteins, peptides, and glycopeptides ; 12.3 : Protein interactions ; 15.10 : Adaptations to atypical conditions ;	9487711	no	2a : Function from experimental evidences in other organisms	2012-01-16	3	679218	680279	1062	L
24	4	Cupriavidus metallidurans NA1	17809266	NA1v1_40006	CDS	automatic/finished	recA	DNA strand exchange and recombination protein with protease and nuclease activity		no	e : enzyme	2 : Cytoplasmic	2.1.3 : DNA recombination ; 2.1.4 : DNA repair ; 2.3.6 : Turnover, degradation ; 3.1.3.4 : Proteases, cleavage of compounds ; 5.8 : SOS response ; 7.1 : Cytoplasm ;	8.1 : DNA replication, recombination, and repair ; 11.4 : Degradation of proteins, peptides, and glycopeptides ; 12.3 : Protein interactions ; 15.10 : Adaptations to atypical conditions ;	1731246, 1731253, 2274037, 6244554, 6930655, 9033586	no	2a : Function from experimental evidences in other organisms	2013-10-17	2	246734	247795	1062	L
24	4	Cupriavidus metallidurans NA4	9369097	CmetNA4v1_40145	CDS	automatic/finished	recA	DNA strand exchange and recombination protein with protease and nuclease activity		no	e : enzyme	2 : Cytoplasmic	2.1.3 : DNA recombination ; 2.1.4 : DNA repair ; 2.3.6 : Turnover, degradation ; 3.1.3.4 : Proteases, cleavage of compounds ; 5.8 : SOS response ; 7.1 : Cytoplasm ;	8.1 : DNA replication, recombination, and repair ; 11.4 : Degradation of proteins, peptides, and glycopeptides ; 12.3 : Protein interactions ; 15.10 : Adaptations to atypical conditions ;	9487711	no	2a : Function from experimental evidences in other organisms	2012-01-16	3	681978	683039	1062	L
26	4	Cupriavidus metallidurans CH34	1514920	Rmet_0751	CDS	validated/Curated	rplS	50S ribosomal subunit protein L19		no	s : structure	2 : Cytoplasmic	2.3.2 : Translation ; 2.3.8 : Ribosomal proteins ; 6.6 : Ribosome ; 7.1 : Cytoplasm ;			COMMON	2a : Function from experimental evidences in other organisms	2007-06-28 11:36:47	1	827377	827769	393	J
26	4	Cupriavidus metallidurans H1130	9368252	CmetH11v1_50060	CDS	automatic/finished	rplS	50S ribosomal subunit protein L19		no	s : structure	2 : Cytoplasmic	2.3.2 : Translation ; 2.3.8 : Ribosomal proteins ; 6.6 : Ribosome ; 7.1 : Cytoplasm ;	10.2 : Ribosomal proteins: synthesis and modification ; 10.4 : Translation factors ;		no	2a : Function from experimental evidences in other organisms	2012-01-16	3	1020234	1020626	393	J
26	4	Cupriavidus metallidurans NA1	17809625	NA1v1_90147	CDS	automatic/finished	rplS	50S ribosomal subunit protein L19		no	s : structure	2 : Cytoplasmic	2.3.2 : Translation ; 2.3.8 : Ribosomal proteins ; 6.6 : Ribosome ; 7.1 : Cytoplasm ;	10.2 : Ribosomal proteins: synthesis and modification ; 10.4 : Translation factors ;	10094780, 12809609, 339951, 6357787	no	2a : Function from experimental evidences in other organisms	2013-10-17	3	620778	621170	393	J
26	4	Cupriavidus metallidurans NA4	9369750	CmetNA4v1_40463	CDS	automatic/finished	rplS	50S ribosomal subunit protein L19		no	s : structure	2 : Cytoplasmic	2.3.2 : Translation ; 2.3.8 : Ribosomal proteins ; 6.6 : Ribosome ; 7.1 : Cytoplasm ;	10.2 : Ribosomal proteins: synthesis and modification ; 10.4 : Translation factors ;		no	2a : Function from experimental evidences in other organisms	2012-01-16	1	1028344	1028736	393	J
33	4	Cupriavidus metallidurans CH34	1515072	Rmet_1026	CDS	validated/finished	iscU	FeS cluster assembly scaffold protein		no	f : factor	1 : Unknown	2.3 : Protein related ; 2.3.4 : Chaperoning, folding ;	11.3 : Protein folding and stabilization ;		COMMON	2a : Function from experimental evidences in other organisms	2007-11-19 14:47:44	2	1116608	1117009	402	C
33	4	Cupriavidus metallidurans H1130	9368849	CmetH11v1_60227	CDS	automatic/finished	iscU	FeS cluster assembly scaffold protein		no	f : factor	1 : Unknown	2.3 : Protein related ;		10544286	no	2a : Function from experimental evidences in other organisms	2012-01-16	1	1317469	1317870	402	C
33	4	Cupriavidus metallidurans NA1	17813357	NA1v1_1320025	CDS	automatic/finished	iscU	scaffold protein		no	f : factor	1 : Unknown	2.3 : Protein related ;	11.3 : Protein folding and stabilization ;	10393315, 11994302, 15153099	no	2a : Function from experimental evidences in other organisms	2013-10-17	-1	4404138	4404539	402	C
33	4	Cupriavidus metallidurans NA4	9370275	CmetNA4v1_50038	CDS	automatic/finished	iscU	FeS cluster assembly scaffold protein		no	f : factor	1 : Unknown	2.3 : Protein related ;		10544286	no	2a : Function from experimental evidences in other organisms	2012-01-16	1	1314409	1314810	402	C
34	4	Cupriavidus metallidurans CH34	1515076	Rmet_1030	CDS	validated/inProgress	fdx4	ferredoxin, 2Fe-2S type		no	c : carrier	1 : Unknown	1.4.3 : Electron carrier ;	6.5 : Electron transport ;		COMMON	2a : Function from experimental evidences in other organisms	2010-09-10 15:52:15	1	1119901	1120239	339	C
34	4	Cupriavidus metallidurans H1130	9368858	CmetH11v1_60231	CDS	automatic/finished	fdx	Fe-S clusters assembly [2FE-2S] ferredoxin		no	c : carrier	1 : Unknown	1.4.3 : Electron carrier ; 1.5.3.1 : Biotin ; 1.5.3.7 : Nicotinamide adenine dinucleotide (NAD) ; 1.5.3.8 : Thiamine (Vitamin B1) ;	4.1 : Biotin ; 4.11 : Thiamine ; 4.12 : Pyridine nucleotides ; 6.5 : Electron transport ;	10544286	no	2a : Function from experimental evidences in other organisms	2012-01-16	3	1320762	1321100	339	C
34	4	Cupriavidus metallidurans NA1	17813353	NA1v1_1320021	CDS	automatic/finished	fdx	[2Fe-2S] ferredoxin		no	c : carrier	1 : Unknown	1.4.3 : Electron carrier ;	6.5 : Electron transport ;	10393315, 11551196, 1317854, 20013001, 4375562, 8300516	no	2a : Function from experimental evidences in other organisms	2013-10-17	-3	4400908	4401246	339	C
34	4	Cupriavidus metallidurans NA4	9370283	CmetNA4v1_50042	CDS	automatic/finished	fdx	Fe-S clusters assembly [2FE-2S] ferredoxin		no	c : carrier	1 : Unknown	1.4.3 : Electron carrier ; 1.5.3.1 : Biotin ; 1.5.3.7 : Nicotinamide adenine dinucleotide (NAD) ; 1.5.3.8 : Thiamine (Vitamin B1) ;	4.1 : Biotin ; 4.11 : Thiamine ; 4.12 : Pyridine nucleotides ; 6.5 : Electron transport ;	10544286	no	2a : Function from experimental evidences in other organisms	2012-01-16	3	1317702	1318040	339	C
36	4	Cupriavidus metallidurans CH34	1517709	Rmet_2922	CDS	validated/finished	dnaK	chaperone Hsp70, co-chaperone with DnaJ		no	f : factor	2 : Cytoplasmic	2.3.4 : Chaperoning, folding ; 5.1 : Cell division ; 5.5.1 : Osmotic pressure ; 7.1 : Cytoplasm ;	16.8 : Protect ;		COMMON	1a : Function from experimental evidences in the studied strain	2008-12-03 15:43:27	-1	3176581	3178527	1947	O
36	4	Cupriavidus metallidurans H1130	9372250	CmetH11v1_210175	CDS	automatic/finished	dnaK	chaperone Hsp70 in DNA biosynthesis/cell division		no	f : factor	2 : Cytoplasmic	2.3.4 : Chaperoning, folding ; 5.1 : Cell division ; 5.5.1 : Osmotic pressure ; 7.1 : Cytoplasm ;	11.3 : Protein folding and stabilization ; 15.1 : Cell division ;		no	2a : Function from experimental evidences in other organisms	2012-01-16	-1	2945552	2947501	1950	O
36	4	Cupriavidus metallidurans NA1	17811192	NA1v1_630059	CDS	automatic/finished	dnaK	chaperone Hsp70, co-chaperone with DnaJ		no	f : factor	2 : Cytoplasmic	2.3.4 : Chaperoning, folding ; 5.1 : Cell division ; 5.5.1 : Osmotic pressure ; 7.1 : Cytoplasm ;	11.3 : Protein folding and stabilization ; 15.1 : Cell division ;		no	2a : Function from experimental evidences in other organisms	2013-10-17	1	2153515	2155461	1947	O
36	4	Cupriavidus metallidurans NA4	9374069	CmetNA4v1_220019	CDS	automatic/finished	dnaK	chaperone Hsp70 in DNA biosynthesis/cell division		no	f : factor	2 : Cytoplasmic	2.3.4 : Chaperoning, folding ; 5.1 : Cell division ; 5.5.1 : Osmotic pressure ; 7.1 : Cytoplasm ;	11.3 : Protein folding and stabilization ; 15.1 : Cell division ;		no	2a : Function from experimental evidences in other organisms	2012-01-16	-1	3319923	3321872	1950	O
36	4	Cupriavidus metallidurans NA4	9378165	CmetNA4v1_530010	CDS	automatic/finished	dnaK	chaperone Hsp70 in DNA biosynthesis/cell division		no	f : factor	2 : Cytoplasmic	2.3.4 : Chaperoning, folding ; 5.1 : Cell division ; 5.5.1 : Osmotic pressure ; 7.1 : Cytoplasm ;	11.3 : Protein folding and stabilization ; 15.1 : Cell division ;		no	2a : Function from experimental evidences in other organisms	2012-01-16	3	5503602	5505542	1941	O
50	4	Cupriavidus metallidurans CH34	1515161	Rmet_1166	CDS	validated/finished	ihfA	integration host factor, alpha subunit 1 (IHF-alpha 1)		no	f : factor	2 : Cytoplasmic	2.1.3 : DNA recombination ; 2.1.1 : DNA replication ; 3.1.1.1 : DNA bending, supercoiling, inversion ; 3.1.2.2 : Activator ; 3.1.2.3 : Repressor ; 2.3.7 : Nucleoproteins, basic proteins ;	8.1 : DNA replication, recombination, and repair ; 8.4 : Chromosome-associated proteins ; 12 : Regulatory functions ;	2991205, 3528129, 6397321, 8980235	COMMON	2a : Function from experimental evidences in other organisms	2007-12-28 22:39:07	3	1277154	1277564	411	L
50	4	Cupriavidus metallidurans H1130	9369144	CmetH11v1_60372	CDS	automatic/finished	ihfA	integration host factor (IHF), alpha subunit		no	f : factor	2 : Cytoplasmic	2.1.3 : DNA recombination ; 7.1 : Cytoplasm ; 2.1.1 : DNA replication ; 5.1 : Cell division ; 3.1.1.1 : DNA bending, supercoiling, inversion ;	8.1 : DNA replication, recombination, and repair ; 12 : Regulatory functions ; 15.1 : Cell division ;	7867950, 8980235	no	2a : Function from experimental evidences in other organisms	2012-01-16	2	1478066	1478452	387	L
50	4	Cupriavidus metallidurans NA1	17813199	NA1v1_1280017	CDS	automatic/finished	himA	Integration host factor subunit alpha		no						no		2013-10-17	-2	4233047	4233433	387	L
50	4	Cupriavidus metallidurans NA4	9370583	CmetNA4v1_140076	CDS	automatic/finished	ihfA	integration host factor (IHF), alpha subunit		no	f : factor	2 : Cytoplasmic	2.1.3 : DNA recombination ; 7.1 : Cytoplasm ; 2.1.1 : DNA replication ; 5.1 : Cell division ; 3.1.1.1 : DNA bending, supercoiling, inversion ;	8.1 : DNA replication, recombination, and repair ; 12 : Regulatory functions ; 15.1 : Cell division ;	7867950, 8980235	no	2a : Function from experimental evidences in other organisms	2012-01-16	2	1501565	1501975	411	L
53	4	Cupriavidus metallidurans CH34	1517955	Rmet_3296	CDS	validated/finished	infA	translation initiation factor IF-1		no	f : factor	2 : Cytoplasmic	2.3.2 : Translation ; 7.1 : Cytoplasm ;		3037488, 376343, 8331068, 9135158, 9868784	COMMON	2a : Function from experimental evidences in other organisms	2007-09-19 15:49:20	-1	3570421	3570639	219	J
53	4	Cupriavidus metallidurans H1130	9372687	CmetH11v1_240028	CDS	automatic/finished	infA	Translation initiation factor IF-1		no	f : factor	2 : Cytoplasmic	2.3.2 : Translation ; 7.1 : Cytoplasm ;	10.4 : Translation factors ;	3037488, 376343, 8331068, 9135158, 9868784	no	2a : Function from experimental evidences in other organisms	2012-01-16	-3	3183504	3183722	219	J
53	4	Cupriavidus metallidurans NA1	17810676	NA1v1_390148	CDS	automatic/finished	infA	translation initiation factor IF-1		no	f : factor	2 : Cytoplasmic	2.3.2 : Translation ; 7.1 : Cytoplasm ;	10.4 : Translation factors ;	3037488, 376343, 8331068, 9135158, 9868784	no	2a : Function from experimental evidences in other organisms	2013-10-17	-1	1661058	1661276	219	J
53	4	Cupriavidus metallidurans NA4	9374703	CmetNA4v1_250128	CDS	automatic/finished	infA	Translation initiation factor IF-1		no	f : factor	2 : Cytoplasmic	2.3.2 : Translation ; 7.1 : Cytoplasm ;	10.4 : Translation factors ;	3037488, 376343, 8331068, 9135158, 9868784	no	2a : Function from experimental evidences in other organisms	2012-01-16	-2	3652946	3653164	219	J
60	4	Cupriavidus metallidurans CH34	1517146	Rmet_1884	CDS	validated/finished	clpX	ATPase and specificity subunit of ClpX-ClpP ATP-dependent serine protease		no	e : enzyme	2 : Cytoplasmic	1.2.3 : Proteins/peptides/glycopeptides ; 2.3.4 : Chaperoning, folding ; 7.1 : Cytoplasm ;	11.3 : Protein folding and stabilization ;		COMMON	2a : Function from experimental evidences in other organisms	2007-08-03 10:14:48	-1	2049502	2050779	1278	O
60	4	Cupriavidus metallidurans H1130	9370546	CmetH11v1_140008	CDS	automatic/finished	clpX	ATPase and specificity subunit of ClpX-ClpP ATP-dependent serine protease		no	e : enzyme	2 : Cytoplasmic	1.2.3 : Proteins/peptides/glycopeptides ; 2.3.4 : Chaperoning, folding ; 7.1 : Cytoplasm ;	11.3 : Protein folding and stabilization ; 11.4 : Degradation of proteins, peptides, and glycopeptides ;	9575205	no	2a : Function from experimental evidences in other organisms	2012-01-16	-1	2162711	2163988	1278	O
60	4	Cupriavidus metallidurans NA1	17809052	NA1v1_10029	CDS	automatic/finished	clpX	ATPase and specificity subunit of ClpX-ClpP ATP-dependent serine protease		no	e : enzyme	2 : Cytoplasmic	1.2.3 : Proteins/peptides/glycopeptides ; 2.3.4 : Chaperoning, folding ; 7.1 : Cytoplasm ;	11.3 : Protein folding and stabilization ; 11.4 : Degradation of proteins, peptides, and glycopeptides ;	12912910, 14525985, 21369885, 7743994, 8226769, 8226770, 9573050, 9575205	no	2a : Function from experimental evidences in other organisms	2013-10-17	2	24125	25402	1278	O
60	4	Cupriavidus metallidurans NA4	9371644	CmetNA4v1_190136	CDS	automatic/finished	clpX	ATPase and specificity subunit of ClpX-ClpP ATP-dependent serine protease		no	e : enzyme	2 : Cytoplasmic	1.2.3 : Proteins/peptides/glycopeptides ; 2.3.4 : Chaperoning, folding ; 7.1 : Cytoplasm ;	11.3 : Protein folding and stabilization ; 11.4 : Degradation of proteins, peptides, and glycopeptides ;	9575205	no	2a : Function from experimental evidences in other organisms	2012-01-16	-2	2106230	2107507	1278	O
62	4	Cupriavidus metallidurans CH34	1517741	Rmet_2979	CDS	validated/finished	cbbG2	glyceraldehyde-3-phosphate dehydrogenase A (CbbG)	1.2.1.12	no	e : enzyme	2 : Cytoplasmic	1.3.1 : Glycolysis ; 1.5.3.6 : Pyridoxine (vitamin B6) ; 1.7.8 : Gluconeogenesis ; 7.1 : Cytoplasm ;		1490592, 16233341	COMMON	2a : Function from experimental evidences in other organisms	2008-08-20 09:06:09	-2	3237747	3238745	999	G
62	4	Cupriavidus metallidurans CH34	1515353	Rmet_1515	CDS	validated/finished	cbbG1	glyceraldehyde-3-phosphate dehydrogenase A (GAPDH-A)	1.2.1.12	no	e : enzyme	2 : Cytoplasmic	1.1.1.23 : Galactose degradation ; 1.3.1 : Glycolysis ; 1.5.3.6 : Pyridoxine (vitamin B6) ; 1.7.8 : Gluconeogenesis ; 7.1 : Cytoplasm ;		1490592, 16233341	COMMON	2a : Function from experimental evidences in other organisms	2009-03-11 16:43:51	3	1636839	1637846	1008	G
62	4	Cupriavidus metallidurans H1130	9372843	CmetH11v1_250031	CDS	automatic/finished	gapA	Glyceraldehyde-3-phosphate dehydrogenase A	1.2.1.12	no	e : enzyme	2 : Cytoplasmic	1.1.1.23 : Galactose degradation ; 1.3.1 : Glycolysis ; 1.5.3.6 : Pyridoxine (vitamin B6) ; 1.7.8 : Gluconeogenesis ; 7.1 : Cytoplasm ;	4.8 : Pyridoxine ; 6.8 : Glycolysis/gluconeogenesis ; 6.11 : Sugars ;		no	2a : Function from experimental evidences in other organisms	2012-01-16	-2	3259111	3260109	999	G
62	4	Cupriavidus metallidurans NA1	17815700	NA1v1_2190004	CDS	automatic/finished	gapA	glyceraldehyde-3-phosphate dehydrogenase A	1.2.1.12	no	e : enzyme	2 : Cytoplasmic	1.3.1 : Glycolysis ; 1.5.3.6 : Pyridoxine (vitamin B6) ; 1.7.8 : Gluconeogenesis ; 7.1 : Cytoplasm ;	4.8 : Pyridoxine ; 6.8 : Glycolysis/gluconeogenesis ;	1862091, 2124629, 2990926, 775311, 7896119, 8636984, 9298646	no	2a : Function from experimental evidences in other organisms	2013-10-17	-2	6708653	6709651	999	G
62	4	Cupriavidus metallidurans NA4	9374194	CmetNA4v1_220080	CDS	automatic/finished	gapA	Glyceraldehyde-3-phosphate dehydrogenase A	1.2.1.12	no	e : enzyme	2 : Cytoplasmic	1.1.1.23 : Galactose degradation ; 1.3.1 : Glycolysis ; 1.5.3.6 : Pyridoxine (vitamin B6) ; 1.7.8 : Gluconeogenesis ; 7.1 : Cytoplasm ;	4.8 : Pyridoxine ; 6.8 : Glycolysis/gluconeogenesis ; 6.11 : Sugars ;		no	2a : Function from experimental evidences in other organisms	2012-01-16	-1	3381090	3382088	999	G
63	4	Cupriavidus metallidurans CH34	1517426	Rmet_2427	CDS	validated/finished	acpP	acyl carrier protein (ACP)		no	c : carrier	1 : Unknown	1.6.15.4 : Acyl carrier protein ;		2062368, 2091027, 3549687, 488220, 4882206	COMMON	2a : Function from experimental evidences in other organisms	2007-07-31 09:59:54	-2	2637618	2637857	240	I
63	4	Cupriavidus metallidurans H1130	9371233	CmetH11v1_200025	CDS	automatic/finished	acpP	acyl carrier protein		no	c : carrier	1 : Unknown	1.6.15.4 : Acyl carrier protein ;	3.1 : Biosynthesis ;		no	2b : Function from indirect experimental evidences (e.g. phenotypes)	2012-01-16	-2	2473843	2474082	240	I
63	4	Cupriavidus metallidurans NA1	17815532	NA1v1_2140006	CDS	automatic/finished	acpP	acyl carrier protein (ACP)		no	c : carrier	1 : Unknown	1.6.15.4 : Acyl carrier protein ;	3.1 : Biosynthesis ;	2062368, 2091027, 3549687, 4882206, 4882207, 7673201, 7972002, 8359454	no	2a : Function from experimental evidences in other organisms	2013-10-17	-3	6549757	6549996	240	I
63	4	Cupriavidus metallidurans NA4	9373140	CmetNA4v1_200034	CDS	automatic/finished	acpP	acyl carrier protein		no	c : carrier	1 : Unknown	1.6.15.4 : Acyl carrier protein ;	3.1 : Biosynthesis ;		no	2b : Function from indirect experimental evidences (e.g. phenotypes)	2012-01-16	-2	2827082	2827321	240	I
64	4	Cupriavidus metallidurans CH34	1517431	Rmet_2432	CDS	validated/finished	rpmF	50S ribosomal subunit protein L32		no	s : structure	2 : Cytoplasmic	2.3.2 : Translation ; 2.3.8 : Ribosomal proteins ; 6.6 : Ribosome ; 7.1 : Cytoplasm ;		10094780, 12809609, 765258, 9642179	COMMON	2a : Function from experimental evidences in other organisms	2007-07-31 10:05:28	-1	2642137	2642316	180	J
64	4	Cupriavidus metallidurans H1130	9371273	CmetH11v1_200030	CDS	automatic/finished	rpmF	50S ribosomal subunit protein L32		no	s : structure	2 : Cytoplasmic	2.3.2 : Translation ; 2.3.8 : Ribosomal proteins ; 6.6 : Ribosome ; 7.1 : Cytoplasm ;	10.2 : Ribosomal proteins: synthesis and modification ; 10.4 : Translation factors ;		no	2b : Function from indirect experimental evidences (e.g. phenotypes)	2012-01-16	-1	2478362	2478541	180	J
64	4	Cupriavidus metallidurans NA1	17815537	NA1v1_2140011	CDS	automatic/finished	rpmF	50S ribosomal subunit protein L32		no	s : structure	2 : Cytoplasmic	2.3.2 : Translation ; 2.3.8 : Ribosomal proteins ; 6.6 : Ribosome ; 7.1 : Cytoplasm ;	10.2 : Ribosomal proteins: synthesis and modification ; 10.4 : Translation factors ;	10094780, 12809609, 765258, 9642179	no	2a : Function from experimental evidences in other organisms	2013-10-17	-2	6554276	6554455	180	J
64	4	Cupriavidus metallidurans NA4	9373150	CmetNA4v1_200039	CDS	automatic/finished	rpmF	50S ribosomal subunit protein L32		no	s : structure	2 : Cytoplasmic	2.3.2 : Translation ; 2.3.8 : Ribosomal proteins ; 6.6 : Ribosome ; 7.1 : Cytoplasm ;	10.2 : Ribosomal proteins: synthesis and modification ; 10.4 : Translation factors ;		no	2b : Function from indirect experimental evidences (e.g. phenotypes)	2012-01-16	-1	2831601	2831780	180	J
71	4	Cupriavidus metallidurans CH34	1514656	Rmet_0240	CDS	validated/Curated	glnK	Nitrogen regulatory protein PII-2		no	r : regulator	2 : Cytoplasmic	1.5.1.2 : Glutamine ; 2.2.2 : Transcription related ; 3.1.3.3 : Inhibition / activation of enzymes ; 7.1 : Cytoplasm ;			COMMON	2a : Function from experimental evidences in other organisms	2007-04-05 10:57:04	1	256504	256842	339	E
71	4	Cupriavidus metallidurans CH34	1514875	Rmet_0681	CDS	validated/inProgress	glnB	regulatory protein P-II for glutamine synthetase		no	r : regulator	2 : Cytoplasmic	1.5.1.2 : Glutamine ; 2.2.2 : Transcription related ; 3.1.3.3 : Inhibition / activation of enzymes ; 7.1 : Cytoplasm ;			COMMON	2a : Function from experimental evidences in other organisms	2009-03-02 13:44:22	3	754428	754766	339	E
71	4	Cupriavidus metallidurans H1130	9367498	CmetH11v1_10419	CDS	automatic/finished	glnB/K	regulatory protein (P-II) for nitrogen assimilation by glutamine synthetase (ATase); signal transduction protein, associated to amtB, ammonium transporter		no	r : regulator	2 : Cytoplasmic	1.5.1.2 : Glutamine ; 2.2.2 : Transcription related ; 3.1.3.3 : Inhibition / activation of enzymes ; 7.1 : Cytoplasm ;	1.3 : Glutamate family ; 9 : Transcription ; 12.3 : Protein interactions ;	14668330	no	2b : Function from indirect experimental evidences (e.g. phenotypes)	2012-01-16	1	452014	452352	339	E
71	4	Cupriavidus metallidurans H1130	9368103	CmetH11v1_40057	CDS	automatic/finished	glnK/B	regulatory protein (P-II) for nitrogen assimilation by glutamine synthetase (ATase)		no	r : regulator	2 : Cytoplasmic	1.5.1.2 : Glutamine ; 2.2.2 : Transcription related ; 3.1.3.3 : Inhibition / activation of enzymes ; 7.1 : Cytoplasm ;	1.3 : Glutamate family ; 9 : Transcription ; 12.3 : Protein interactions ;	14668330	no	2b : Function from indirect experimental evidences (e.g. phenotypes)	2012-01-16	1	945970	946308	339	E
71	4	Cupriavidus metallidurans NA1	17809474	NA1v1_80065	CDS	automatic/finished	glnB	regulatory protein P-II for glutamine synthetase		no	r : regulator	2 : Cytoplasmic	1.5.1.2 : Glutamine ; 2.2.2 : Transcription related ; 3.1.3.3 : Inhibition / activation of enzymes ; 7.1 : Cytoplasm ;	1.3 : Glutamate family ; 9 : Transcription ; 12.3 : Protein interactions ;	2574599, 2885322, 2907369, 7866749, 8226691, 8293810, 8412694	no	2a : Function from experimental evidences in other organisms	2013-10-17	2	477125	477463	339	E
71	4	Cupriavidus metallidurans NA1	17811787	NA1v1_750004	CDS	automatic/finished	glnB	regulatory protein P-II for glutamine synthetase		no	r : regulator	2 : Cytoplasmic	1.5.1.2 : Glutamine ; 2.2.2 : Transcription related ; 3.1.3.3 : Inhibition / activation of enzymes ; 7.1 : Cytoplasm ;	1.3 : Glutamate family ; 9 : Transcription ; 12.3 : Protein interactions ;	2574599, 2885322, 2907369, 7866749, 8226691, 8293810, 8412694	no	2a : Function from experimental evidences in other organisms	2013-10-17	3	2776764	2777102	339	E
71	4	Cupriavidus metallidurans NA4	9368637	CmetNA4v1_20262	CDS	automatic/finished	glnB/K	regulatory protein (P-II) for nitrogen assimilation by glutamine synthetase (ATase); signal transduction protein, associated to amtB, ammonium transporter		no	r : regulator	2 : Cytoplasmic	1.5.1.2 : Glutamine ; 2.2.2 : Transcription related ; 3.1.3.3 : Inhibition / activation of enzymes ; 7.1 : Cytoplasm ;	1.3 : Glutamate family ; 9 : Transcription ; 12.3 : Protein interactions ;	14668330	no	2b : Function from indirect experimental evidences (e.g. phenotypes)	2012-01-16	3	449079	449417	339	E
71	4	Cupriavidus metallidurans NA4	9369539	CmetNA4v1_40363	CDS	automatic/finished	glnK/B	regulatory protein (P-II) for nitrogen assimilation by glutamine synthetase (ATase)		no	r : regulator	2 : Cytoplasmic	1.5.1.2 : Glutamine ; 2.2.2 : Transcription related ; 3.1.3.3 : Inhibition / activation of enzymes ; 7.1 : Cytoplasm ;	1.3 : Glutamate family ; 9 : Transcription ; 12.3 : Protein interactions ;	14668330	no	2b : Function from indirect experimental evidences (e.g. phenotypes)	2012-01-16	3	934938	935276	339	E
77	4	Cupriavidus metallidurans CH34	1517335	Rmet_2193	CDS	validated/finished	carB	carbamoyl-phosphate synthase large subunit	6.3.5.5	no	e : enzyme	2 : Cytoplasmic	1.5.1.3 : Arginine ; 1.5.2.2 : Pyrimidine biosynthesis ; 7.1 : Cytoplasm ;	1.3 : Glutamate family ; 2 : Purines, pyrimidines, nucleosides, and nucleotides ;		COMMON	2a : Function from experimental evidences in other organisms	2007-06-19 22:31:20	-1	2400841	2404089	3249	E
77	4	Cupriavidus metallidurans H1130	9370991	CmetH11v1_190034	CDS	automatic/finished	carB	Carbamoyl-phosphate synthase large chain (Carbamoyl- phosphate synthetase ammonia chain)	6.3.5.5	no	e : enzyme	2 : Cytoplasmic	1.5.1.3 : Arginine ; 1.5.2.2 : Pyrimidine biosynthesis ; 7.1 : Cytoplasm ;	1.3 : Glutamate family ; 2.4 : Pyrimidine ribonucleotide biosynthesis ;		no	2a : Function from experimental evidences in other organisms	2012-01-16	-1	2365385	2368633	3249	E
77	4	Cupriavidus metallidurans NA1	17815207	NA1v1_2040033	CDS	automatic/finished	carB	carbamoyl-phosphate synthase large subunit	6.3.5.5	no	e : enzyme	2 : Cytoplasmic	1.5.1.3 : Arginine ; 1.5.2.2 : Pyrimidine biosynthesis ; 7.1 : Cytoplasm ;	1.3 : Glutamate family ; 2.4 : Pyrimidine ribonucleotide biosynthesis ;	10029528, 10089390, 10587438, 6308632, 6330744, 6377309, 9174345, 9636022	no	2a : Function from experimental evidences in other organisms	2013-10-17	-2	6245048	6248296	3249	E
77	4	Cupriavidus metallidurans NA4	9372699	CmetNA4v1_190693	CDS	automatic/finished	carB	Carbamoyl-phosphate synthase large chain (Carbamoyl- phosphate synthetase ammonia chain)	6.3.5.5	no	e : enzyme	2 : Cytoplasmic	1.5.1.3 : Arginine ; 1.5.2.2 : Pyrimidine biosynthesis ; 7.1 : Cytoplasm ;	1.3 : Glutamate family ; 2.4 : Pyrimidine ribonucleotide biosynthesis ;		no	2a : Function from experimental evidences in other organisms	2012-01-16	-2	2604041	2607289	3249	E
85	4	Cupriavidus metallidurans CH34	1517949	Rmet_3290	CDS	validated/finished	rplQ	50S ribosomal subunit protein L17		no	s : structure	2 : Cytoplasmic	2.3.2 : Translation ; 2.3.8 : Ribosomal proteins ; 6.6 : Ribosome ; 7.1 : Cytoplasm ;		10094780, 12809609, 2989779, 6379605	COMMON	2a : Function from experimental evidences in other organisms	2007-09-19 15:43:18	-1	3566842	3567237	396	J
85	4	Cupriavidus metallidurans H1130	9372676	CmetH11v1_240022	CDS	automatic/finished	rplQ	50S ribosomal subunit protein L17		no	s : structure	2 : Cytoplasmic	2.3.2 : Translation ; 2.3.8 : Ribosomal proteins ; 6.6 : Ribosome ; 7.1 : Cytoplasm ;	10.2 : Ribosomal proteins: synthesis and modification ; 10.4 : Translation factors ;	12081950	no	2b : Function from indirect experimental evidences (e.g. phenotypes)	2012-01-16	-2	3179923	3180318	396	J
85	4	Cupriavidus metallidurans NA1	17810670	NA1v1_390142	CDS	automatic/finished	rplQ	50S ribosomal subunit protein L17		no	s : structure	2 : Cytoplasmic	2.3.2 : Translation ; 2.3.8 : Ribosomal proteins ; 6.6 : Ribosome ; 7.1 : Cytoplasm ;	10.2 : Ribosomal proteins: synthesis and modification ; 10.4 : Translation factors ;	10094780, 12809609, 2989779, 6379605	no	2a : Function from experimental evidences in other organisms	2013-10-17	-2	1657481	1657876	396	J
85	4	Cupriavidus metallidurans NA4	9374694	CmetNA4v1_250123	CDS	automatic/finished	rplQ	50S ribosomal subunit protein L17		no	s : structure	2 : Cytoplasmic	2.3.2 : Translation ; 2.3.8 : Ribosomal proteins ; 6.6 : Ribosome ; 7.1 : Cytoplasm ;	10.2 : Ribosomal proteins: synthesis and modification ; 10.4 : Translation factors ;	12081950	no	2b : Function from indirect experimental evidences (e.g. phenotypes)	2012-01-16	-3	3649369	3649764	396	J
88	4	Cupriavidus metallidurans CH34	1517952	Rmet_3293	CDS	validated/finished	rpsK	30S ribosomal subunit protein S11		no	s : structure	2 : Cytoplasmic	2.3.2 : Translation ; 2.3.8 : Ribosomal proteins ; 6.6 : Ribosome ; 7.1 : Cytoplasm ;		10094780, 11684020, 12244297, 12809609, 2989779	COMMON	2a : Function from experimental evidences in other organisms	2007-09-19 15:46:06	-3	3569462	3569863	402	J
88	4	Cupriavidus metallidurans H1130	9372684	CmetH11v1_240026	CDS	automatic/finished	rpsK	30S ribosomal subunit protein S11		no	s : structure	2 : Cytoplasmic	2.3.2 : Translation ; 2.3.8 : Ribosomal proteins ; 6.6 : Ribosome ; 7.1 : Cytoplasm ;	10.2 : Ribosomal proteins: synthesis and modification ; 10.4 : Translation factors ;	10094780, 11684020, 12244297, 12809609, 2989779, 634	no	2a : Function from experimental evidences in other organisms	2012-01-16	-2	3182545	3182946	402	J
88	4	Cupriavidus metallidurans NA1	17810674	NA1v1_390146	CDS	automatic/finished	rpsK	30S ribosomal subunit protein S11		no	s : structure	2 : Cytoplasmic	2.3.2 : Translation ; 2.3.8 : Ribosomal proteins ; 6.6 : Ribosome ; 7.1 : Cytoplasm ;	10.2 : Ribosomal proteins: synthesis and modification ; 10.4 : Translation factors ;	10094780, 11684020, 12244297, 12809609, 2989779, 6349681, 7000779, 7007074, 7020604	no	2a : Function from experimental evidences in other organisms	2013-10-17	-3	1660099	1660500	402	J
88	4	Cupriavidus metallidurans NA4	9374700	CmetNA4v1_250126	CDS	automatic/finished	rpsK	30S ribosomal subunit protein S11		no	s : structure	2 : Cytoplasmic	2.3.2 : Translation ; 2.3.8 : Ribosomal proteins ; 6.6 : Ribosome ; 7.1 : Cytoplasm ;	10.2 : Ribosomal proteins: synthesis and modification ; 10.4 : Translation factors ;	10094780, 11684020, 12244297, 12809609, 2989779, 634	no	2a : Function from experimental evidences in other organisms	2012-01-16	-1	3651987	3652388	402	J
89	4	Cupriavidus metallidurans CH34	1517953	Rmet_3294	CDS	validated/finished	rpsM	30S ribosomal subunit protein S13		no	s : structure	2 : Cytoplasmic	2.3.2 : Translation ; 2.3.8 : Ribosomal proteins ; 6.6 : Ribosome ; 7.1 : Cytoplasm ;			COMMON	2a : Function from experimental evidences in other organisms	2007-09-19 15:47:54	-3	3569888	3570253	366	J
89	4	Cupriavidus metallidurans H1130	9372685	CmetH11v1_240027	CDS	automatic/finished	rpsM	30S ribosomal subunit protein S13		no	s : structure	2 : Cytoplasmic	2.3.2 : Translation ; 2.3.8 : Ribosomal proteins ; 6.6 : Ribosome ; 7.1 : Cytoplasm ;	10.2 : Ribosomal proteins: synthesis and modification ; 10.4 : Translation factors ;	10094780, 12244297, 12809609, 2989779, 3279034, 330375, 615469	no	2a : Function from experimental evidences in other organisms	2012-01-16	-2	3182971	3183336	366	J
89	4	Cupriavidus metallidurans NA1	17810675	NA1v1_390147	CDS	automatic/finished	rpsM	30S ribosomal subunit protein S13		no	s : structure	2 : Cytoplasmic	2.3.2 : Translation ; 2.3.8 : Ribosomal proteins ; 6.6 : Ribosome ; 7.1 : Cytoplasm ;	10.2 : Ribosomal proteins: synthesis and modification ; 10.4 : Translation factors ;	10094780, 12244297, 12809609, 2989779, 3279034, 330375, 6154696, 6793240, 8193163, 9226267	no	2a : Function from experimental evidences in other organisms	2013-10-17	-3	1660525	1660890	366	J
89	4	Cupriavidus metallidurans NA4	9374701	CmetNA4v1_250127	CDS	automatic/finished	rpsM	30S ribosomal subunit protein S13		no	s : structure	2 : Cytoplasmic	2.3.2 : Translation ; 2.3.8 : Ribosomal proteins ; 6.6 : Ribosome ; 7.1 : Cytoplasm ;	10.2 : Ribosomal proteins: synthesis and modification ; 10.4 : Translation factors ;	10094780, 12244297, 12809609, 2989779, 3279034, 330375, 615469	no	2a : Function from experimental evidences in other organisms	2012-01-16	-1	3652413	3652778	366	J
92	4	Cupriavidus metallidurans CH34	1517958	Rmet_3299	CDS	validated/finished	rpmD	50S ribosomal subunit protein L30		no	s : structure	2 : Cytoplasmic	2.3.2 : Translation ; 2.3.8 : Ribosomal proteins ; 6.6 : Ribosome ; 7.1 : Cytoplasm ;		10094780, 12809609, 6222285, 776670	COMMON	2a : Function from experimental evidences in other organisms	2007-09-19 15:52:15	-2	3572511	3572693	183	J
92	4	Cupriavidus metallidurans H1130	9372692	CmetH11v1_240031	CDS	automatic/finished	rpmD	50S ribosomal subunit protein L30		no	s : structure	2 : Cytoplasmic	2.3.2 : Translation ; 2.3.8 : Ribosomal proteins ; 6.6 : Ribosome ; 7.1 : Cytoplasm ;	10.2 : Ribosomal proteins: synthesis and modification ; 10.4 : Translation factors ;		no	2a : Function from experimental evidences in other organisms	2012-01-16	-1	3185594	3185776	183	J
92	4	Cupriavidus metallidurans NA1	17810679	NA1v1_390151	CDS	automatic/finished	rpmD	50S ribosomal subunit protein L30		no	s : structure	2 : Cytoplasmic	2.3.2 : Translation ; 2.3.8 : Ribosomal proteins ; 6.6 : Ribosome ; 7.1 : Cytoplasm ;	10.2 : Ribosomal proteins: synthesis and modification ; 10.4 : Translation factors ;	10094780, 12809609, 6222285, 776670	no	2a : Function from experimental evidences in other organisms	2013-10-17	-2	1663148	1663330	183	J
92	4	Cupriavidus metallidurans NA4	9374708	CmetNA4v1_250131	CDS	automatic/finished	rpmD	50S ribosomal subunit protein L30		no	s : structure	2 : Cytoplasmic	2.3.2 : Translation ; 2.3.8 : Ribosomal proteins ; 6.6 : Ribosome ; 7.1 : Cytoplasm ;	10.2 : Ribosomal proteins: synthesis and modification ; 10.4 : Translation factors ;		no	2a : Function from experimental evidences in other organisms	2012-01-16	-3	3655036	3655218	183	J
96	4	Cupriavidus metallidurans CH34	1517964	Rmet_3305	CDS	validated/finished	rplE	50S ribosomal subunit protein L5		no	s : structure	2 : Cytoplasmic	2.3.2 : Translation ; 2.3.8 : Ribosomal proteins ; 6.6 : Ribosome ; 7.1 : Cytoplasm ;			COMMON	2a : Function from experimental evidences in other organisms	2007-09-19 15:56:28	-2	3574893	3575435	543	J
96	4	Cupriavidus metallidurans H1130	9372704	CmetH11v1_240037	CDS	automatic/finished	rplE	50S ribosomal subunit protein L5		no	s : structure	2 : Cytoplasmic	2.3.2 : Translation ; 2.3.8 : Ribosomal proteins ; 6.6 : Ribosome ; 7.1 : Cytoplasm ;	10.2 : Ribosomal proteins: synthesis and modification ; 10.4 : Translation factors ;	11823852	no	2a : Function from experimental evidences in other organisms	2012-01-16	-1	3187976	3188518	543	J
96	4	Cupriavidus metallidurans NA1	17810685	NA1v1_390157	CDS	automatic/finished	rplE	50S ribosomal subunit protein L5		no	s : structure	2 : Cytoplasmic	2.3.2 : Translation ; 2.3.8 : Ribosomal proteins ; 6.6 : Ribosome ; 7.1 : Cytoplasm ;	10.2 : Ribosomal proteins: synthesis and modification ; 10.4 : Translation factors ;		no	2a : Function from experimental evidences in other organisms	2013-10-17	-2	1665530	1666072	543	J
96	4	Cupriavidus metallidurans NA4	9374724	CmetNA4v1_250137	CDS	automatic/finished	rplE	50S ribosomal subunit protein L5		no	s : structure	2 : Cytoplasmic	2.3.2 : Translation ; 2.3.8 : Ribosomal proteins ; 6.6 : Ribosome ; 7.1 : Cytoplasm ;	10.2 : Ribosomal proteins: synthesis and modification ; 10.4 : Translation factors ;	11823852	no	2a : Function from experimental evidences in other organisms	2012-01-16	-3	3657418	3657960	543	J
98	4	Cupriavidus metallidurans CH34	1517966	Rmet_3307	CDS	validated/finished	rplN	50S ribosomal subunit protein L14		no	s : structure	2 : Cytoplasmic	2.3.2 : Translation ; 2.3.8 : Ribosomal proteins ; 6.6 : Ribosome ; 7.1 : Cytoplasm ;			COMMON	2a : Function from experimental evidences in other organisms	2007-09-19 15:57:58	-1	3575779	3576147	369	J
98	4	Cupriavidus metallidurans H1130	9372708	CmetH11v1_240039	CDS	automatic/finished	rplN	50S ribosomal subunit protein L14		no	s : structure	2 : Cytoplasmic	2.3.2 : Translation ; 2.3.8 : Ribosomal proteins ; 6.6 : Ribosome ; 7.1 : Cytoplasm ;	10.2 : Ribosomal proteins: synthesis and modification ; 10.4 : Translation factors ;	352727	no	2a : Function from experimental evidences in other organisms	2012-01-16	-3	3188862	3189230	369	J
98	4	Cupriavidus metallidurans NA1	17810687	NA1v1_390159	CDS	automatic/finished	rplN	50S ribosomal subunit protein L14		no	s : structure	2 : Cytoplasmic	2.3.2 : Translation ; 2.3.8 : Ribosomal proteins ; 6.6 : Ribosome ; 7.1 : Cytoplasm ;	10.2 : Ribosomal proteins: synthesis and modification ; 10.4 : Translation factors ;	10094780, 10756104, 12809609, 151587, 352727, 6222285, 7556101	no	2a : Function from experimental evidences in other organisms	2013-10-17	-1	1666416	1666784	369	J
98	4	Cupriavidus metallidurans NA4	9374729	CmetNA4v1_250139	CDS	automatic/finished	rplN	50S ribosomal subunit protein L14		no	s : structure	2 : Cytoplasmic	2.3.2 : Translation ; 2.3.8 : Ribosomal proteins ; 6.6 : Ribosome ; 7.1 : Cytoplasm ;	10.2 : Ribosomal proteins: synthesis and modification ; 10.4 : Translation factors ;	352727	no	2a : Function from experimental evidences in other organisms	2012-01-16	-2	3658304	3658672	369	J
101	4	Cupriavidus metallidurans CH34	1517969	Rmet_3310	CDS	validated/finished	rplP	50S ribosomal subunit protein L16		no	s : structure	2 : Cytoplasmic	2.3.2 : Translation ; 2.3.8 : Ribosomal proteins ; 6.6 : Ribosome ; 7.1 : Cytoplasm ;		10094780, 12809609, 3892488, 6154696, 786730	COMMON	2a : Function from experimental evidences in other organisms	2007-09-19 16:00:00	-1	3576907	3577323	417	J
101	4	Cupriavidus metallidurans H1130	9372715	CmetH11v1_240042	CDS	automatic/finished	rplP	50S ribosomal subunit protein L16		no	s : structure	2 : Cytoplasmic	2.3.2 : Translation ; 2.3.8 : Ribosomal proteins ; 6.6 : Ribosome ; 7.1 : Cytoplasm ;	10.2 : Ribosomal proteins: synthesis and modification ; 10.4 : Translation factors ;	786730	no	2a : Function from experimental evidences in other organisms	2012-01-16	-2	3189988	3190404	417	J
101	4	Cupriavidus metallidurans NA1	17810690	NA1v1_390162	CDS	automatic/finished	rplP	50S ribosomal subunit protein L16		no	s : structure	2 : Cytoplasmic	2.3.2 : Translation ; 2.3.8 : Ribosomal proteins ; 6.6 : Ribosome ; 7.1 : Cytoplasm ;	10.2 : Ribosomal proteins: synthesis and modification ; 10.4 : Translation factors ;	10094780, 12809609, 3892488, 6154696, 786730	no	2a : Function from experimental evidences in other organisms	2013-10-17	-1	1667544	1667960	417	J
101	4	Cupriavidus metallidurans NA4	9374734	CmetNA4v1_250142	CDS	automatic/finished	rplP	50S ribosomal subunit protein L16		no	s : structure	2 : Cytoplasmic	2.3.2 : Translation ; 2.3.8 : Ribosomal proteins ; 6.6 : Ribosome ; 7.1 : Cytoplasm ;	10.2 : Ribosomal proteins: synthesis and modification ; 10.4 : Translation factors ;	786730	no	2a : Function from experimental evidences in other organisms	2012-01-16	-2	3659432	3659848	417	J
104	4	Cupriavidus metallidurans CH34	1517972	Rmet_3313	CDS	validated/finished	rpsS	30S ribosomal subunit protein S19		no	s : structure	2 : Cytoplasmic	2.3.2 : Translation ; 2.3.8 : Ribosomal proteins ; 6.6 : Ribosome ; 7.1 : Cytoplasm ;		10094780, 12244297, 12809609, 3279034, 348496, 3892488	COMMON	2a : Function from experimental evidences in other organisms	2007-09-19 16:02:29	-2	3578472	3578747	276	J
104	4	Cupriavidus metallidurans H1130	9372724	CmetH11v1_240046	CDS	automatic/finished	rpsS	30S ribosomal subunit protein S19		no	s : structure	2 : Cytoplasmic	2.3.2 : Translation ; 2.3.8 : Ribosomal proteins ; 6.6 : Ribosome ; 7.1 : Cytoplasm ;	10.2 : Ribosomal proteins: synthesis and modification ; 10.4 : Translation factors ;		no	2b : Function from indirect experimental evidences (e.g. phenotypes)	2012-01-16	-3	3191553	3191828	276	J
104	4	Cupriavidus metallidurans NA1	17810694	NA1v1_390166	CDS	automatic/finished	rpsS	30S ribosomal subunit protein S19		no	s : structure	2 : Cytoplasmic	2.3.2 : Translation ; 2.3.8 : Ribosomal proteins ; 6.6 : Ribosome ; 7.1 : Cytoplasm ;	10.2 : Ribosomal proteins: synthesis and modification ; 10.4 : Translation factors ;	10094780, 12244297, 12809609, 3279034, 348496, 3892488	no	2a : Function from experimental evidences in other organisms	2013-10-17	-2	1669109	1669384	276	J
104	4	Cupriavidus metallidurans NA4	9374741	CmetNA4v1_250146	CDS	automatic/finished	rpsS	30S ribosomal subunit protein S19		no	s : structure	2 : Cytoplasmic	2.3.2 : Translation ; 2.3.8 : Ribosomal proteins ; 6.6 : Ribosome ; 7.1 : Cytoplasm ;	10.2 : Ribosomal proteins: synthesis and modification ; 10.4 : Translation factors ;		no	2b : Function from indirect experimental evidences (e.g. phenotypes)	2012-01-16	-3	3660997	3661272	276	J
105	4	Cupriavidus metallidurans CH34	1517973	Rmet_3314	CDS	validated/finished	rplB	50S ribosomal subunit protein L2		no	s : structure	2 : Cytoplasmic	2.3.2 : Translation ; 2.3.8 : Ribosomal proteins ; 6.6 : Ribosome ; 7.1 : Cytoplasm ;		9531480	COMMON	2a : Function from experimental evidences in other organisms	2007-09-19 16:03:19	-1	3578770	3579600	831	J
105	4	Cupriavidus metallidurans H1130	9372726	CmetH11v1_240047	CDS	automatic/finished	rplB	50S ribosomal subunit protein L2		no	s : structure	2 : Cytoplasmic	2.3.2 : Translation ; 2.3.8 : Ribosomal proteins ; 6.6 : Ribosome ; 7.1 : Cytoplasm ;	10.2 : Ribosomal proteins: synthesis and modification ; 10.4 : Translation factors ;		no	2b : Function from indirect experimental evidences (e.g. phenotypes)	2012-01-16	-2	3191851	3192681	831	J
105	4	Cupriavidus metallidurans NA1	17810695	NA1v1_390167	CDS	automatic/finished	rplB	50S ribosomal subunit protein L2		no	s : structure	2 : Cytoplasmic	2.3.2 : Translation ; 2.3.8 : Ribosomal proteins ; 6.6 : Ribosome ; 7.1 : Cytoplasm ;	10.2 : Ribosomal proteins: synthesis and modification ; 10.4 : Translation factors ;	9531480	no	2a : Function from experimental evidences in other organisms	2013-10-17	-1	1669407	1670237	831	J
105	4	Cupriavidus metallidurans NA4	9374743	CmetNA4v1_250147	CDS	automatic/finished	rplB	50S ribosomal subunit protein L2		no	s : structure	2 : Cytoplasmic	2.3.2 : Translation ; 2.3.8 : Ribosomal proteins ; 6.6 : Ribosome ; 7.1 : Cytoplasm ;	10.2 : Ribosomal proteins: synthesis and modification ; 10.4 : Translation factors ;		no	2b : Function from indirect experimental evidences (e.g. phenotypes)	2012-01-16	-2	3661295	3662125	831	J
107	4	Cupriavidus metallidurans CH34	1517981	Rmet_3323	CDS	validated/finished	rpsJ	30S ribosomal subunit protein S10		no	s : structure	2 : Cytoplasmic	2.3.2 : Translation ; 2.3.8 : Ribosomal proteins ; 6.6 : Ribosome ; 7.1 : Cytoplasm ;		10094780, 12244297, 12809609, 3892488, 7007073, 7037196, 9298646	COMMON	2a : Function from experimental evidences in other organisms	2007-09-19 16:06:23	-2	3586782	3587090	309	J
107	4	Cupriavidus metallidurans H1130	9372742	CmetH11v1_240056	CDS	automatic/finished	rpsJ	30S ribosomal subunit protein S10		no	s : structure	2 : Cytoplasmic	2.3.2 : Translation ; 2.3.8 : Ribosomal proteins ; 6.6 : Ribosome ; 7.1 : Cytoplasm ;	10.2 : Ribosomal proteins: synthesis and modification ; 10.4 : Translation factors ;	10094780	no	2a : Function from experimental evidences in other organisms	2012-01-16	-3	3199863	3200171	309	J
107	4	Cupriavidus metallidurans NA1	17810704	NA1v1_390176	CDS	automatic/finished	rpsJ	30S ribosomal subunit protein S10		no	s : structure	2 : Cytoplasmic	2.3.2 : Translation ; 2.3.8 : Ribosomal proteins ; 6.6 : Ribosome ; 7.1 : Cytoplasm ;	10.2 : Ribosomal proteins: synthesis and modification ; 10.4 : Translation factors ;	10094780, 12244297, 12809609, 3892488, 7007073, 7037196, 9298646	no	2a : Function from experimental evidences in other organisms	2013-10-17	-2	1677419	1677727	309	J
107	4	Cupriavidus metallidurans NA4	9374759	CmetNA4v1_250156	CDS	automatic/finished	rpsJ	30S ribosomal subunit protein S10		no	s : structure	2 : Cytoplasmic	2.3.2 : Translation ; 2.3.8 : Ribosomal proteins ; 6.6 : Ribosome ; 7.1 : Cytoplasm ;	10.2 : Ribosomal proteins: synthesis and modification ; 10.4 : Translation factors ;	10094780	no	2a : Function from experimental evidences in other organisms	2012-01-16	-3	3669307	3669615	309	J
111	4	Cupriavidus metallidurans CH34	1514847	Rmet_0616	CDS	validated/Curated	groL	Cpn60 chaperonin GroEL, large subunit of GroESL		no	f : factor	2 : Cytoplasmic	2.3.4 : Chaperoning, folding ; 5.1 : Cell division ; 7.1 : Cytoplasm ;			COMMON	2a : Function from experimental evidences in other organisms	2007-06-13 14:26:27	1	674944	676587	1644	O
111	4	Cupriavidus metallidurans H1130	9367970	CmetH11v1_30109	CDS	automatic/finished	groL	chaperone Hsp60 (GroEL), part of GroE chaperone system		no	f : factor	2 : Cytoplasmic	2.3.4 : Chaperoning, folding ; 5.1 : Cell division ; 7.1 : Cytoplasm ;	11.3 : Protein folding and stabilization ; 15.1 : Cell division ;	9285585	no	2a : Function from experimental evidences in other organisms	2012-01-16	2	865589	867232	1644	O
111	4	Cupriavidus metallidurans NA1	17809419	NA1v1_80010	CDS	automatic/finished	groL	Cpn60 chaperonin GroEL, large subunit of GroESL		no	f : factor	2 : Cytoplasmic	2.3.4 : Chaperoning, folding ; 5.1 : Cell division ; 7.1 : Cytoplasm ;	11.3 : Protein folding and stabilization ; 15.1 : Cell division ;	10619429, 12475168, 12653476, 1349729, 2578448, 2897629, 2901493, 7935790, 7935796, 8564544, 8846220, 8986757, 9285585, 9298646	no	2a : Function from experimental evidences in other organisms	2013-10-17	1	419170	420813	1644	O
111	4	Cupriavidus metallidurans NA4	9369407	CmetNA4v1_40295	CDS	automatic/finished	groL	chaperone Hsp60 (GroEL), part of GroE chaperone system		no	f : factor	2 : Cytoplasmic	2.3.4 : Chaperoning, folding ; 5.1 : Cell division ; 7.1 : Cytoplasm ;	11.3 : Protein folding and stabilization ; 15.1 : Cell division ;	9285585	no	2a : Function from experimental evidences in other organisms	2012-01-16	1	855364	857007	1644	O
112	4	Cupriavidus metallidurans CH34	1514584	Rmet_0131	CDS	validated/Curated	hslV	peptidase component of the HslUV protease	3.4.25.-	no	e : enzyme	2 : Cytoplasmic	1.2.3 : Proteins/peptides/glycopeptides ; 2.3.4 : Chaperoning, folding ; 2.3.6 : Turnover, degradation ; 3.1.3.4 : Proteases, cleavage of compounds ; 5.1 : Cell division ; 7.1 : Cytoplasm ;	11 : Protein fate ;		COMMON	2a : Function from experimental evidences in other organisms	2007-06-14 13:50:54	1	137308	137844	537	O
112	4	Cupriavidus metallidurans H1130	9367382	CmetH11v1_10303	CDS	automatic/finished	hslV	peptidase component of the HslUV protease	3.4.25.-	no	e : enzyme	2 : Cytoplasmic	1.2.3 : Proteins/peptides/glycopeptides ; 2.3.4 : Chaperoning, folding ; 2.3.6 : Turnover, degradation ; 3.1.3.4 : Proteases, cleavage of compounds ; 5.1 : Cell division ; 7.1 : Cytoplasm ;	11.3 : Protein folding and stabilization ; 11.4 : Degradation of proteins, peptides, and glycopeptides ; 12.3 : Protein interactions ; 15.1 : Cell division ;	10693812	no	2a : Function from experimental evidences in other organisms	2012-01-16	3	329973	330509	537	O
112	4	Cupriavidus metallidurans NA1	17811671	NA1v1_740052	CDS	automatic/finished	hslV	peptidase component of the HslUV protease	3.4.25.-	no	e : enzyme	2 : Cytoplasmic	1.2.3 : Proteins/peptides/glycopeptides ; 2.3.4 : Chaperoning, folding ; 2.3.6 : Turnover, degradation ; 3.1.3.4 : Proteases, cleavage of compounds ; 5.1 : Cell division ; 7.1 : Cytoplasm ;	11.3 : Protein folding and stabilization ; 11.4 : Degradation of proteins, peptides, and glycopeptides ; 12.3 : Protein interactions ; 15.1 : Cell division ;	10368140, 10693812, 8244018, 9003766, 9013898, 9177170, 9257689	no	2a : Function from experimental evidences in other organisms	2013-10-17	2	2654468	2655004	537	O
112	4	Cupriavidus metallidurans NA4	9368406	CmetNA4v1_20145	CDS	automatic/finished	hslV	peptidase component of the HslUV protease	3.4.25.-	no	e : enzyme	2 : Cytoplasmic	1.2.3 : Proteins/peptides/glycopeptides ; 2.3.4 : Chaperoning, folding ; 2.3.6 : Turnover, degradation ; 3.1.3.4 : Proteases, cleavage of compounds ; 5.1 : Cell division ; 7.1 : Cytoplasm ;	11.3 : Protein folding and stabilization ; 11.4 : Degradation of proteins, peptides, and glycopeptides ; 12.3 : Protein interactions ; 15.1 : Cell division ;	10693812	no	2a : Function from experimental evidences in other organisms	2012-01-16	2	329942	330478	537	O
118	4	Cupriavidus metallidurans CH34	1516495	Rmet_0448	CDS	validated/Curated	glyQ	glycine tRNA synthetase, alpha subunit	6.1.1.14	no	e : enzyme	2 : Cytoplasmic	2.3.1 : Amino acid-activation ; 7.1 : Cytoplasm ;			COMMON	2a : Function from experimental evidences in other organisms	2007-05-25 13:25:24	-1	474487	475440	954	J
118	4	Cupriavidus metallidurans H1130	9367708	CmetH11v1_20209	CDS	automatic/finished	glyQ	glycine tRNA synthetase, alpha subunit	6.1.1.14	no	e : enzyme	2 : Cytoplasmic	2.3.1 : Amino acid-activation ; 7.1 : Cytoplasm ;	10.1 : tRNA aminoacylation ;		no	2a : Function from experimental evidences in other organisms	2012-01-16	-2	658111	659064	954	J
118	4	Cupriavidus metallidurans NA1	17809247	NA1v1_30129	CDS	automatic/finished	glyQ	glycine tRNA synthetase, alpha subunit	6.1.1.14	no	e : enzyme	2 : Cytoplasmic	2.3.1 : Amino acid-activation ; 7.1 : Cytoplasm ;	10.1 : tRNA aminoacylation ;	6290471, 6309809	no	2a : Function from experimental evidences in other organisms	2013-10-17	-2	225359	226312	954	J
118	4	Cupriavidus metallidurans NA4	9369059	CmetNA4v1_40127	CDS	automatic/finished	glyQ	glycine tRNA synthetase, alpha subunit	6.1.1.14	no	e : enzyme	2 : Cytoplasmic	2.3.1 : Amino acid-activation ; 7.1 : Cytoplasm ;	10.1 : tRNA aminoacylation ;		no	2a : Function from experimental evidences in other organisms	2012-01-16	-2	660833	661786	954	J
120	4	Cupriavidus metallidurans CH34	1517270	Rmet_2101	CDS	validated/finished	hfq	host factor I protein (Hfq)		no	f : factor	1 : Unknown	3.1.3.1 : Translation attenuation and efficiency ; 8.1 : Prophage genes and phage related functions ;	8.4 : Chromosome-associated proteins ; 12 : Regulatory functions ; 17.2 : Prophage functions ;		COMMON	2a : Function from experimental evidences in other organisms	2008-12-01 12:33:53	-3	2282348	2282587	240	R
120	4	Cupriavidus metallidurans H1130	9372555	CmetH11v1_230116	CDS	automatic/finished	hfq	RNA chaperone Protein hfq, post-transcriptional regulator		no	f : factor	2 : Cytoplasmic	2.3.7 : Nucleoproteins, basic proteins ; 3.1.3.1 : Translation attenuation and efficiency ; 3.3.4 : Global ; 2.2.2 : Transcription related ; 5.5 : Adaptation to stress ; 5.13 : Virulence associated ;	8.4 : Chromosome-associated proteins ; 9 : Transcription ; 12 : Regulatory functions ; 15.9 : Pathogenesis ; 15.10 : Adaptations to atypical conditions ;	16682563, 16999834, 17020583	no	2a : Function from experimental evidences in other organisms	2012-01-16	-1	3110441	3110680	240	R
120	4	Cupriavidus metallidurans NA1	17815115	NA1v1_2000010	CDS	automatic/finished	hfq	Protein hfq		no						no		2013-10-17	-1	6140673	6140912	240	R
120	4	Cupriavidus metallidurans NA4	9372372	CmetNA4v1_190534	CDS	automatic/finished	hfq	RNA chaperone Protein hfq, post-transcriptional regulator		no	f : factor	2 : Cytoplasmic	2.3.7 : Nucleoproteins, basic proteins ; 3.1.3.1 : Translation attenuation and efficiency ; 3.3.4 : Global ; 2.2.2 : Transcription related ; 5.5 : Adaptation to stress ; 5.13 : Virulence associated ;	8.4 : Chromosome-associated proteins ; 9 : Transcription ; 12 : Regulatory functions ; 15.9 : Pathogenesis ; 15.10 : Adaptations to atypical conditions ;	16682563, 16999834, 17020583	no	2a : Function from experimental evidences in other organisms	2012-01-16	-3	2456215	2456454	240	R
122	4	Cupriavidus metallidurans CH34	1517147	Rmet_1885	CDS	validated/finished	clpP	proteolytic subunit of ClpA-ClpP and ClpX-ClpP ATP-dependent serine proteases	3.4.21.92	no	e : enzyme	2 : Cytoplasmic	1.2.3 : Proteins/peptides/glycopeptides ; 3.1.3.4 : Proteases, cleavage of compounds ; 5.5.2 : Temperature extremes ; 7.1 : Cytoplasm ;	11.4 : Degradation of proteins, peptides, and glycopeptides ;		COMMON	2a : Function from experimental evidences in other organisms	2007-08-03 10:50:57	-3	2051060	2051710	651	O
122	4	Cupriavidus metallidurans H1130	9370548	CmetH11v1_140009	CDS	automatic/finished	clpP	proteolytic subunit of clpA-clpP ATP-dependent serine protease	3.4.21.92	no	e : enzyme	2 : Cytoplasmic	1.2.3 : Proteins/peptides/glycopeptides ; 3.1.3.4 : Proteases, cleavage of compounds ; 5.5.2 : Temperature extremes ; 7.1 : Cytoplasm ;	11.4 : Degradation of proteins, peptides, and glycopeptides ; 12.3 : Protein interactions ; 15.10 : Adaptations to atypical conditions ;	9575205	no	2a : Function from experimental evidences in other organisms	2012-01-16	-3	2164269	2164919	651	O
122	4	Cupriavidus metallidurans NA1	17809050	NA1v1_10027	CDS	automatic/finished	clpP	proteolytic subunit of ClpA-ClpP and ClpX-ClpP ATP-dependent serine proteases	3.4.21.92	no	e : enzyme	2 : Cytoplasmic	1.2.3 : Proteins/peptides/glycopeptides ; 3.1.3.4 : Proteases, cleavage of compounds ; 5.5.2 : Temperature extremes ; 7.1 : Cytoplasm ;	11.4 : Degradation of proteins, peptides, and glycopeptides ; 12.3 : Protein interactions ; 15.10 : Adaptations to atypical conditions ;	2211522, 8407953, 8831780, 9390554, 9573050, 9575205	no	2a : Function from experimental evidences in other organisms	2013-10-17	2	23195	23845	651	O
122	4	Cupriavidus metallidurans NA4	9371646	CmetNA4v1_190137	CDS	automatic/finished	clpP	proteolytic subunit of clpA-clpP ATP-dependent serine protease	3.4.21.92	no	e : enzyme	2 : Cytoplasmic	1.2.3 : Proteins/peptides/glycopeptides ; 3.1.3.4 : Proteases, cleavage of compounds ; 5.5.2 : Temperature extremes ; 7.1 : Cytoplasm ;	11.4 : Degradation of proteins, peptides, and glycopeptides ; 12.3 : Protein interactions ; 15.10 : Adaptations to atypical conditions ;	9575205	no	2a : Function from experimental evidences in other organisms	2012-01-16	-1	2107788	2108438	651	O
127	4	Cupriavidus metallidurans CH34	1517236	Rmet_2044	CDS	validated/finished	ccoN	cbb3-type cytochrome oxidase, subunit I		no	t : transporter	11 : Membrane				COMMON	2b : Function from indirect experimental evidences (e.g. phenotypes)	2007-08-27 16:02:31	-1	2210881	2212329	1449	O
127	4	Cupriavidus metallidurans H1130	9372435	CmetH11v1_230056	CDS	automatic/finished	ccoN	Cytochrome C oxidase cbb3-type, subunit I	1.9.3.1	no	c : carrier	11 : Membrane	1.3.6 : Aerobic respiration ; 1.6.15.1 : Cytochromes ;	6.1 : Aerobic ; 6.5 : Electron transport ;	15100055, 8386371	no	2a : Function from experimental evidences in other organisms	2012-01-16	-1	3038996	3040444	1449	O
127	4	Cupriavidus metallidurans NA1	17815052	NA1v1_1980024	CDS	automatic/finished	fixN	Cytochrome c oxidase subunit 1 homolog, bacteroid	1.9.3.1	no						no		2013-10-17	-2	6068945	6070393	1449	O
127	4	Cupriavidus metallidurans NA4	9372247	CmetNA4v1_190473	CDS	automatic/finished	ccoN	Cytochrome C oxidase cbb3-type, subunit I	1.9.3.1	no	c : carrier	11 : Membrane	1.3.6 : Aerobic respiration ; 1.6.15.1 : Cytochromes ;	6.1 : Aerobic ; 6.5 : Electron transport ;	15100055, 8386371	no	2a : Function from experimental evidences in other organisms	2012-01-16	-2	2384744	2386192	1449	O
131	4	Cupriavidus metallidurans CH34	1517203	Rmet_1979	CDS	validated/finished	rpsF	30S ribosomal subunit protein S6		no	s : structure	2 : Cytoplasmic	2.3.2 : Translation ; 2.3.8 : Ribosomal proteins ; 6.6 : Ribosome ; 7.1 : Cytoplasm ;	10 : Protein synthesis ;		COMMON	2a : Function from experimental evidences in other organisms	2007-08-17 14:46:50	-2	2153559	2153933	375	J
131	4	Cupriavidus metallidurans H1130	9370787	CmetH11v1_160073	CDS	automatic/finished	rpsF	30S ribosomal subunit protein S6		no	s : structure	2 : Cytoplasmic	2.3.2 : Translation ; 2.3.8 : Ribosomal proteins ; 6.6 : Ribosome ; 7.1 : Cytoplasm ;	10.2 : Ribosomal proteins: synthesis and modification ; 10.4 : Translation factors ;		no	2a : Function from experimental evidences in other organisms	2012-01-16	-3	2274108	2274482	375	J
131	4	Cupriavidus metallidurans NA1	17815013	NA1v1_1970086	CDS	automatic/finished	rpsF	30S ribosomal subunit protein S6		no	s : structure	2 : Cytoplasmic	2.3.2 : Translation ; 2.3.8 : Ribosomal proteins ; 6.6 : Ribosome ; 7.1 : Cytoplasm ;	10.2 : Ribosomal proteins: synthesis and modification ; 10.4 : Translation factors ;		no	2a : Function from experimental evidences in other organisms	2013-10-17	-3	6030415	6030789	375	J
131	4	Cupriavidus metallidurans NA4	9371976	CmetNA4v1_190299	CDS	automatic/finished	rpsF	30S ribosomal subunit protein S6		no	s : structure	2 : Cytoplasmic	2.3.2 : Translation ; 2.3.8 : Ribosomal proteins ; 6.6 : Ribosome ; 7.1 : Cytoplasm ;	10.2 : Ribosomal proteins: synthesis and modification ; 10.4 : Translation factors ;		no	2a : Function from experimental evidences in other organisms	2012-01-16	-2	2249675	2250049	375	J
145	4	Cupriavidus metallidurans CH34	1516475	Rmet_0423	CDS	validated/Curated	ruvB	ATP-dependent DNA helicase, component of RuvABC resolvasome	3.1.22.4	no	e : enzyme	2 : Cytoplasmic	2.1.3 : DNA recombination ; 2.1.4 : DNA repair ; 5.8 : SOS response ; 7.1 : Cytoplasm ;	8 : DNA metabolism ;		COMMON	2a : Function from experimental evidences in other organisms	2007-03-22 09:03:20	-1	447658	448725	1068	L
145	4	Cupriavidus metallidurans H1130	9367681	CmetH11v1_20182	CDS	automatic/finished	ruvB	ATP-dependent DNA helicase, subunit B of RuvABC Holliday junction resolvasome	3.1.22.4	no	e : enzyme	2 : Cytoplasmic	2.1.3 : DNA recombination ; 2.1.4 : DNA repair ; 5.8 : SOS response ; 7.1 : Cytoplasm ;	8.1 : DNA replication, recombination, and repair ; 15.10 : Adaptations to atypical conditions ;	10851230	no	2a : Function from experimental evidences in other organisms	2012-01-16	-1	631340	632407	1068	L
145	4	Cupriavidus metallidurans NA1	17809221	NA1v1_30103	CDS	automatic/finished	ruvB	ATP-dependent DNA helicase, component of RuvABC resolvasome	3.1.22.4	no	e : enzyme	2 : Cytoplasmic	2.1.3 : DNA recombination ; 2.1.4 : DNA repair ; 5.8 : SOS response ; 7.1 : Cytoplasm ;	8.1 : DNA replication, recombination, and repair ; 15.10 : Adaptations to atypical conditions ;	10844644, 10851230, 2842314, 3279394, 9442895, 9973614	no	2a : Function from experimental evidences in other organisms	2013-10-17	-3	198559	199626	1068	L
145	4	Cupriavidus metallidurans NA4	9369004	CmetNA4v1_40100	CDS	automatic/finished	ruvB	ATP-dependent DNA helicase, subunit B of RuvABC Holliday junction resolvasome	3.1.22.4	no	e : enzyme	2 : Cytoplasmic	2.1.3 : DNA recombination ; 2.1.4 : DNA repair ; 5.8 : SOS response ; 7.1 : Cytoplasm ;	8.1 : DNA replication, recombination, and repair ; 15.10 : Adaptations to atypical conditions ;	10851230	no	2a : Function from experimental evidences in other organisms	2012-01-16	-2	633956	635023	1068	L
146	4	Cupriavidus metallidurans CH34	1511433	Rmet_3904	CDS	validated/finished	prkA	serine protein kinase		no	e : enzyme	2 : Cytoplasmic				COMMON	2b : Function from indirect experimental evidences (e.g. phenotypes)	2011-10-05 16:54:32	2	449324	451246	1923	T
146	4	Cupriavidus metallidurans H1130	9374134	CmetH11v1_310165	CDS	automatic/finished		conserved hypothetical protein, putative PrkA serine protein kinase domain		no	u : unknown	1 : Unknown		18 : Unknown function ;		no	4 : Unknown function but conserved in other organisms	2012-01-16	2	3908990	3910912	1923	T
146	4	Cupriavidus metallidurans NA1	17810291	NA1v1_260004	CDS	automatic/finished	yeaG	conserved hypothetical protein; putative nucleoside triphosphate hydrolase domain		no	u : unknown	1 : Unknown		18 : Unknown function ;		no	4 : Unknown function but conserved in other organisms	2013-10-17	3	1309269	1311191	1923	T
146	4	Cupriavidus metallidurans NA4	9379779	CmetNA4v1_630159	CDS	automatic/finished		conserved hypothetical protein, putative PrkA serine protein kinase domain		no	u : unknown	1 : Unknown		18 : Unknown function ;		no	4 : Unknown function but conserved in other organisms	2012-01-16	1	6387313	6389235	1923	T
157	4	Cupriavidus metallidurans CH34	1516152	Rmet_3176	CDS	validated/finished	cbbE2	D-ribulose-5-phosphate 3-epimerase	5.1.3.1	no	e : enzyme	1 : Unknown	1.1.1 : Carbohydrates/Carbon compounds ; 1.7.3 : Pentose phosphate shunt, non-oxidative branch ;		1490592, 16233341, 7603433, 9729441	COMMON	2a : Function from experimental evidences in other organisms	2008-09-01 12:43:52	2	3448550	3449350	801	G
157	4	Cupriavidus metallidurans H1130	9373202	CmetH11v1_270022	CDS	automatic/finished	rpe	D-ribulose-5-phosphate 3-epimerase	5.1.3.1	no	e : enzyme	1 : Unknown	1.1.1 : Carbohydrates/Carbon compounds ; 1.7.3 : Pentose phosphate shunt, non-oxidative branch ;	6.9 : Pentose phosphate pathway ;		no	2b : Function from indirect experimental evidences (e.g. phenotypes)	2012-01-16	3	3438705	3439406	702	G
157	4	Cupriavidus metallidurans NA1	17810545	NA1v1_390017	CDS	automatic/finished	rpe	D-ribulose-5-phosphate 3-epimerase	5.1.3.1	no	e : enzyme	1 : Unknown	1.1.1 : Carbohydrates/Carbon compounds ; 1.7.3 : Pentose phosphate shunt, non-oxidative branch ;	6.9 : Pentose phosphate pathway ;	7603433, 9729441	no	2a : Function from experimental evidences in other organisms	2013-10-17	3	1537038	1537739	702	G
157	4	Cupriavidus metallidurans NA4	9374791	CmetNA4v1_260016	CDS	automatic/finished	rpe	D-ribulose-5-phosphate 3-epimerase	5.1.3.1	no	e : enzyme	1 : Unknown	1.1.1 : Carbohydrates/Carbon compounds ; 1.7.3 : Pentose phosphate shunt, non-oxidative branch ;	6.9 : Pentose phosphate pathway ;		no	2b : Function from indirect experimental evidences (e.g. phenotypes)	2012-01-16	2	3685442	3686143	702	G
165	4	Cupriavidus metallidurans CH34	1517754	Rmet_2998	CDS	validated/finished		transposase (fragment) Tn3 family		partial	e : enzyme	2 : Cytoplasmic	8.3 : Transposon related ; 8.3.1 : transposases ;	17.3 : Transposon functions ;		COMMON	2a : Function from experimental evidences in other organisms	2009-08-26 15:38:57	-1	3255073	3257340	2268	L
165	4	Cupriavidus metallidurans CH34	1512917	Rmet_4598	CDS	validated/finished	tnpA	transposase Tn6050		no	e : enzyme	2 : Cytoplasmic		17.3 : Transposon functions ;		COMMON	1a : Function from experimental evidences in the studied strain	2009-02-27 15:51:33	-1	1217707	1220673	2967	L
165	4	Cupriavidus metallidurans CH34	1511726	Rmet_4474	CDS	validated/finished	tnpA	transposase Tn6050		no	h : extrachromosomal origin	2 : Cytoplasmic		17.3 : Transposon functions ;		COMMON	1b : Function from experimental evidences in the studied species	2009-12-09 10:14:07	1	1072180	1075146	2967	L
165	4	Cupriavidus metallidurans CH34	2114818	Rmet_6188	CDS	validated/finished	tnpA	TnpA Transposase Tn4378 mercury transposon Tn3 family		no	e : enzyme	2 : Cytoplasmic	8.3.1 : transposases ;	17.3 : Transposon functions ;		COMMON	1a : Function from experimental evidences in the studied strain	2008-07-21 18:04:51	2	36422	39391	2970	L
165	4	Cupriavidus metallidurans CH34	2115099	Rmet_6002	fCDS	validated/finished	tnpA	transposase TnpA Tn4380 (fragment)		partial	e : enzyme	2 : Cytoplasmic	8.3 : Transposon related ;	17 : Mobile and extrachromosomal element functions ;		COMMON	2b : Function from indirect experimental evidences (e.g. phenotypes)	2008-07-09 14:06:29	2	56003	56677	675	L
165	4	Cupriavidus metallidurans CH34	2115251	Rmet_6179	CDS	validated/finished	tnpA	TnpA Transposase Tn4380 mercury transposon Tn3 family		no	e : enzyme	2 : Cytoplasmic	8.3.1 : transposases ;	17.3 : Transposon functions ;		COMMON	1a : Function from experimental evidences in the studied strain	2008-07-17 15:05:10	-1	122481	125447	2967	L
165	4	Cupriavidus metallidurans H1130	9370011	CmetH11v1_100195	CDS	automatic/finished	tnpA	transposase		no						no		2012-01-16	-1	1909343	1912309	2967	L
165	4	Cupriavidus metallidurans H1130	9370029	CmetH11v1_110001	CDS	automatic/finished	tnpA	transposase		no						no		2012-01-16	-2	1917469	1920435	2967	L
165	4	Cupriavidus metallidurans H1130	9376346	CmetH11v1_430025	CDS	automatic/finished	tnpA	transposase		no						no		2012-01-16	3	4975758	4978724	2967	L
165	4	Cupriavidus metallidurans H1130	9376376	CmetH11v1_440001	CDS	automatic/finished	tnpA	transposase		no						no		2012-01-16	-2	4978891	4981857	2967	L
165	4	Cupriavidus metallidurans H1130	9379045	CmetH11v1_590021	CDS	automatic/finished	tnpA	transposase		no						no		2012-01-16	-3	6317073	6320039	2967	L
165	4	Cupriavidus metallidurans H1130	9379079	CmetH11v1_600007	CDS	automatic/finished	tnpA	transposase		no						no		2012-01-16	-2	6332044	6335010	2967	L
165	4	Cupriavidus metallidurans H1130	9379930	CmetH11v1_900085	CDS	automatic/finished	tnpA	transposase		no						no		2012-01-16	2	6685817	6688783	2967	L
165	4	Cupriavidus metallidurans H1130	9380268	CmetH11v1_960031	CDS	automatic/finished	tnpA	transposase		no						no		2012-01-16	-2	6834550	6837516	2967	L
165	4	Cupriavidus metallidurans NA1	17814195	NA1v1_1650015	CDS	automatic/finished		protein of unknown function		no	u : unknown	1 : Unknown				no	5 : Unknown function	2013-10-17	3	5212359	5212862	504	L
165	4	Cupriavidus metallidurans NA1	17814197	NA1v1_1670001	CDS	automatic/finished		transposase (fragment)		no						no		2013-10-17	3	5213709	5214938	1230	L
165	4	Cupriavidus metallidurans NA1	17814199	NA1v1_1690001	CDS	automatic/finished		transposase (fragment)		no						no		2013-10-17	2	5215784	5217214	1431	L
165	4	Cupriavidus metallidurans NA1	17815696	NA1v1_2180003	CDS	automatic/finished		Predicted protein (fragment)		no						no		2013-10-17	2	6706475	6706978	504	L
165	4	Cupriavidus metallidurans NA4	9376350	CmetNA4v1_370001	CDS	automatic/finished	tnpA	transposase		no						no		2012-01-16	-3	4565920	4568886	2967	L
165	4	Cupriavidus metallidurans NA4	9380208	CmetNA4v1_730001	CDS	automatic/finished	tnpA	transposase		no						no		2012-01-16	-1	6595488	6598454	2967	L
165	4	Cupriavidus metallidurans NA4	9381416	CmetNA4v1_1090025	CDS	validated/finished	tnpA	transposase Tn6050-like		no	e : enzyme	1 : Unknown				no	2a : Function from experimental evidences in other organisms	2012-09-06 14:00:57	-2	7198652	7201618	2967	L
165	4	Cupriavidus metallidurans NA4	9380052	CmetNA4v1_660001	CDS	validated/finished	tnpA	transposase		no	e : enzyme	2 : Cytoplasmic				no	1b : Function from experimental evidences in the studied species	2013-10-15 13:16:55	-3	6523369	6526335	2967	L
170	4	Cupriavidus metallidurans CH34	1513544	Rmet_5860	CDS	validated/finished	gmd	GDP-D-mannose dehydratase, NAD(P)-binding		no	e : enzyme	2 : Cytoplasmic	1.5.3.7 : Nicotinamide adenine dinucleotide (NAD) ; 1.6.2 : Colanic acid (M antigen) ; 5.5.5 : Dessication ; 6.3 : Surface antigens (ECA, O antigen of LPS) ; 6.7 : Capsule (M and K antigens) ; 7.1 : Cytoplasm ;			COMMON	2a : Function from experimental evidences in other organisms	2007-12-21 21:28:01	-2	56442	57647	1206	M
170	4	Cupriavidus metallidurans H1130	9374636	CmetH11v1_340052	CDS	automatic/finished	gmd	GDP-mannose 4,6-dehydratase; NAD(P)-binding domain	4.2.1.47	no	e : enzyme	2 : Cytoplasmic	1.3 : Energy metabolism (carbon) ;	6 : Energy metabolism ;	9257704	no	2a : Function from experimental evidences in other organisms	2012-01-16	-3	4170255	4171460	1206	M
170	4	Cupriavidus metallidurans NA1	17812570	NA1v1_1050081	CDS	automatic/finished	gmd	GDP-D-mannose dehydratase, NAD(P)-binding	4.2.1.47	no	e : enzyme	2 : Cytoplasmic	1.6.2 : Colanic acid (M antigen) ; 5.5.5 : Dessication ; 6.3 : Surface antigens (ECA, O antigen of LPS) ; 6.7 : Capsule (M and K antigens) ; 7.1 : Cytoplasm ;	14.3 : Biosynthesis and degradation of surface polysaccharides and lipopolysaccharides ; 15.10 : Adaptations to atypical conditions ;	10673432, 14299611, 7815923, 8759852, 9257704	no	2a : Function from experimental evidences in other organisms	2013-10-17	-3	3554767	3555972	1206	M
170	4	Cupriavidus metallidurans NA4	9375279	CmetNA4v1_280130	CDS	automatic/finished	gmd	GDP-mannose 4,6-dehydratase; NAD(P)-binding domain	4.2.1.47	no	e : enzyme	2 : Cytoplasmic	1.3 : Energy metabolism (carbon) ;	6 : Energy metabolism ;	9257704	no	2a : Function from experimental evidences in other organisms	2012-01-16	-2	3963626	3964831	1206	M
177	4	Cupriavidus metallidurans CH34	1518087	Rmet_3494	CDS	validated/finished	atpD	F1 sector of membrane-bound ATP synthase, beta subunit	3.6.3.14	no	e : enzyme	5 : Inner membrane protein	1.3.8 : ATP proton motive force interconversion ; 4.3.A.2 : The H+/Na+-translocating F-, V- and A-type ATPase (F-ATPase) Superfamily ; 6.1 : Membrane ; 7.3 : Inner membrane ;		10570135, 1832155, 2889623, 6272217, 6277310	COMMON	2a : Function from experimental evidences in other organisms	2007-09-20 09:27:13	-2	3784968	3786371	1404	C
177	4	Cupriavidus metallidurans H1130	9367120	CmetH11v1_10041	CDS	automatic/finished	atpD	F1 sector of membrane-bound ATP synthase, beta subunit	3.6.3.14	no	e : enzyme	5 : Inner membrane protein	1.3.8 : ATP proton motive force interconversion ; 4.3.A.2 : The H+/Na+-translocating F-, V- and A-type ATPase (F-ATPase) Superfamily ; 6.1 : Membrane ; 7.3 : Inner membrane ;	6.4 : ATP-proton motive force interconversion ; 7 : Transport and binding proteins ;		no	2b : Function from indirect experimental evidences (e.g. phenotypes)	2012-01-16	-1	49043	50446	1404	C
177	4	Cupriavidus metallidurans NA1	17811402	NA1v1_690137	CDS	automatic/finished	atpD	F1 sector of membrane-bound ATP synthase, beta subunit	3.6.3.14	no	e : enzyme	5 : Inner membrane protein	1.3.8 : ATP proton motive force interconversion ; 4.3.A.2 : The H+/Na+-translocating F-, V- and A-type ATPase (F-ATPase) Superfamily ; 4.S.82 : H+ ; 6.1 : Membrane ; 7.3 : Inner membrane ;	6.4 : ATP-proton motive force interconversion ; 7.4 : Cations and iron carrying compounds ;	10570135, 1832155, 2889623, 6272217, 6277310, 6285901, 6301339, 6395859, 9298646	no	2a : Function from experimental evidences in other organisms	2013-10-17	-3	2365093	2366496	1404	C
177	4	Cupriavidus metallidurans NA4	9367846	CmetNA4v1_10021	CDS	automatic/finished	atpD	F1 sector of membrane-bound ATP synthase, beta subunit	3.6.3.14	no	e : enzyme	5 : Inner membrane protein	1.3.8 : ATP proton motive force interconversion ; 4.3.A.2 : The H+/Na+-translocating F-, V- and A-type ATPase (F-ATPase) Superfamily ; 6.1 : Membrane ; 7.3 : Inner membrane ;	6.4 : ATP-proton motive force interconversion ; 7 : Transport and binding proteins ;		no	2b : Function from indirect experimental evidences (e.g. phenotypes)	2012-01-16	-3	31783	33186	1404	C
188	4	Cupriavidus metallidurans CH34	1514753	Rmet_0410	CDS	validated/Curated	rplM	50S ribosomal subunit protein L13		no	s : structure	2 : Cytoplasmic	2.3.2 : Translation ; 2.3.8 : Ribosomal proteins ; 6.6 : Ribosome ; 7.1 : Cytoplasm ;			COMMON	2a : Function from experimental evidences in other organisms	2007-05-25 15:19:42	1	437287	437715	429	J
188	4	Cupriavidus metallidurans H1130	9367667	CmetH11v1_20168	CDS	automatic/finished	rplM	50S ribosomal subunit protein L13		no	s : structure	2 : Cytoplasmic	2.3.2 : Translation ; 2.3.8 : Ribosomal proteins ; 6.6 : Ribosome ; 7.1 : Cytoplasm ;	10.2 : Ribosomal proteins: synthesis and modification ; 10.4 : Translation factors ;		no	2a : Function from experimental evidences in other organisms	2012-01-16	3	620979	621407	429	J
188	4	Cupriavidus metallidurans NA1	17809208	NA1v1_30090	CDS	automatic/finished	rplM	50S ribosomal subunit protein L13		no	s : structure	2 : Cytoplasmic	2.3.2 : Translation ; 2.3.8 : Ribosomal proteins ; 6.6 : Ribosome ; 7.1 : Cytoplasm ;	10.2 : Ribosomal proteins: synthesis and modification ; 10.4 : Translation factors ;	10094780, 12809609, 365580, 3884974, 9298646	no	2a : Function from experimental evidences in other organisms	2013-10-17	1	188191	188619	429	J
188	4	Cupriavidus metallidurans NA4	9368976	CmetNA4v1_40087	CDS	automatic/finished	rplM	50S ribosomal subunit protein L13		no	s : structure	2 : Cytoplasmic	2.3.2 : Translation ; 2.3.8 : Ribosomal proteins ; 6.6 : Ribosome ; 7.1 : Cytoplasm ;	10.2 : Ribosomal proteins: synthesis and modification ; 10.4 : Translation factors ;		no	2a : Function from experimental evidences in other organisms	2012-01-16	3	623586	624014	429	J
191	4	Cupriavidus metallidurans CH34	1517674	Rmet_2854	CDS	validated/finished	hutU1	urocanate hydratase	4.2.1.49	no	e : enzyme	2 : Cytoplasmic	1.1.3.11 : Histidine degradation ;	3.2 : Degradation ;		COMMON	2a : Function from experimental evidences in other organisms	2007-08-05 13:46:58	-2	3102291	3103997	1707	E
191	4	Cupriavidus metallidurans CH34	1513148	Rmet_5048	CDS	validated/finished	hutU	urocanate hydratase (urocanase)	4.2.1.49	no	e : enzyme	2 : Cytoplasmic	1.1.3.11 : Histidine degradation ;	6.2 : Amino acids and amines ;		COMMON	2a : Function from experimental evidences in other organisms	2008-06-17 14:40:57	-1	1735591	1737270	1680	E
191	4	Cupriavidus metallidurans H1130	9372046	CmetH11v1_210107	CDS	automatic/finished	hutU	Urocanate hydratase (Urocanase) (Imidazolonepropionate hydrolase)	4.2.1.49	no	e : enzyme	1 : Unknown	1.1.3.11 : Histidine degradation ;	6.2 : Amino acids and amines ;	2842309	no	2a : Function from experimental evidences in other organisms	2012-01-16	-3	2875668	2877374	1707	E
191	4	Cupriavidus metallidurans H1130	9377371	CmetH11v1_500050	CDS	automatic/finished	hutU	UROCANATE HYDRATASE (UROCANASE)	4.2.1.49	no	e : enzyme	2 : Cytoplasmic	1.1.3.11 : Histidine degradation ;	6.2 : Amino acids and amines ;		no	2a : Function from experimental evidences in other organisms	2012-01-16	-1	5494493	5496172	1680	E
191	4	Cupriavidus metallidurans NA1	17811997	NA1v1_870005	CDS	automatic/finished		Urocanate hydratase	4.2.1.49	no						no		2013-10-17	3	2972646	2974352	1707	E
191	4	Cupriavidus metallidurans NA1	17814642	NA1v1_1870042	CDS	automatic/finished	hutU	Urocanate hydratase	4.2.1.49	no						no		2013-10-17	-1	5664423	5666102	1680	E
191	4	Cupriavidus metallidurans NA4	9373936	CmetNA4v1_210111	CDS	automatic/finished	hutU	Urocanate hydratase (Urocanase) (Imidazolonepropionate hydrolase)	4.2.1.49	no	e : enzyme	1 : Unknown	1.1.3.11 : Histidine degradation ;	6.2 : Amino acids and amines ;	2842309	no	2a : Function from experimental evidences in other organisms	2012-01-16	-3	3249892	3251598	1707	E
191	4	Cupriavidus metallidurans NA4	9376563	CmetNA4v1_400071	CDS	automatic/finished	hutU	UROCANATE HYDRATASE (UROCANASE)	4.2.1.49	no	e : enzyme	2 : Cytoplasmic	1.1.3.11 : Histidine degradation ;	6.2 : Amino acids and amines ;		no	2a : Function from experimental evidences in other organisms	2012-01-16	-2	4685540	4687219	1680	E
195	4	Cupriavidus metallidurans CH34	1516999	Rmet_1585	CDS	validated/finished	acnA1	aconitate hydratase 1	4.2.1.3	no	e : enzyme	1 : Unknown	1.3.4 : Tricarboxylic acid cycle ; 1.3.7 : Anaerobic respiration ; 5.5.6 : Other stresses (mechanical, nutritional, oxidative) ;		20053887, 9421904	COMMON	2a : Function from experimental evidences in other organisms	2007-07-31 09:08:23	-3	1706153	1708750	2598	C
195	4	Cupriavidus metallidurans H1130	9369800	CmetH11v1_100093	CDS	automatic/finished	acnA	aconitate hydratase 1	4.2.1.3	no	e : enzyme	1 : Unknown	1.3.4 : Tricarboxylic acid cycle ; 1.3.7 : Anaerobic respiration ; 5.5.6 : Other stresses (mechanical, nutritional, oxidative) ;	6.3 : Anaerobic ; 6.12 : TCA cycle ; 15.10 : Adaptations to atypical conditions ;	10585860, 9421904	no	2a : Function from experimental evidences in other organisms	2012-01-16	-1	1796099	1798696	2598	C
195	4	Cupriavidus metallidurans NA1	17812987	NA1v1_1200007	CDS	automatic/finished		putative methyl-cis-aconitic acid hydratase (AcnM)	4.2.1.99	no	e : enzyme	2 : Cytoplasmic	1.1.2.3 : Propionate degradation ;		11495997	no	3 : Putative function from multiple computational evidences	2013-10-17	1	4003993	4006650	2658	C
195	4	Cupriavidus metallidurans NA4	9371056	CmetNA4v1_150059	CDS	automatic/finished	acnA	aconitate hydratase 1	4.2.1.3	no	e : enzyme	1 : Unknown	1.3.4 : Tricarboxylic acid cycle ; 1.3.7 : Anaerobic respiration ; 5.5.6 : Other stresses (mechanical, nutritional, oxidative) ;	6.3 : Anaerobic ; 6.12 : TCA cycle ; 15.10 : Adaptations to atypical conditions ;	10585860, 9421904	no	2a : Function from experimental evidences in other organisms	2012-01-16	-1	1770570	1773167	2598	C
198	4	Cupriavidus metallidurans CH34	1514807	Rmet_0539	CDS	validated/finished	sodB	superoxide dismutase, Fe	1.15.1.1	no	e : enzyme	2 : Cytoplasmic	5.5.6 : Other stresses (mechanical, nutritional, oxidative) ; 5.6.2 : Detoxification (xenobiotic metabolism) ; 7.1 : Cytoplasm ;	15 : Cellular processes ;		COMMON	2a : Function from experimental evidences in other organisms	2009-02-07 23:30:15	1	574345	574923	579	P
198	4	Cupriavidus metallidurans H1130	9367810	CmetH11v1_30030	CDS	automatic/finished	sodB	superoxide dismutase	1.15.1.1	no	e : enzyme	2 : Cytoplasmic	5.5.6 : Other stresses (mechanical, nutritional, oxidative) ; 5.6.2 : Detoxification (xenobiotic metabolism) ; 7.1 : Cytoplasm ;	15.5 : Detoxification ; 15.10 : Adaptations to atypical conditions ;		no	2a : Function from experimental evidences in other organisms	2012-01-16	3	764844	765422	579	P
198	4	Cupriavidus metallidurans NA1	17809338	NA1v1_70028	CDS	automatic/finished	sodB	superoxide dismutase, Fe	1.15.1.1	no	e : enzyme	2 : Cytoplasmic	5.5.6 : Other stresses (mechanical, nutritional, oxidative) ; 5.6.2 : Detoxification (xenobiotic metabolism) ; 7.1 : Cytoplasm ;	15.5 : Detoxification ; 15.10 : Adaptations to atypical conditions ;	11766965	no	2a : Function from experimental evidences in other organisms	2013-10-17	2	318866	319444	579	P
198	4	Cupriavidus metallidurans NA4	9369235	CmetNA4v1_40216	CDS	automatic/finished	sodB	superoxide dismutase	1.15.1.1	no	e : enzyme	2 : Cytoplasmic	5.5.6 : Other stresses (mechanical, nutritional, oxidative) ; 5.6.2 : Detoxification (xenobiotic metabolism) ; 7.1 : Cytoplasm ;	15.5 : Detoxification ; 15.10 : Adaptations to atypical conditions ;		no	2a : Function from experimental evidences in other organisms	2012-01-16	1	754678	755256	579	P
438	4	Cupriavidus metallidurans CH34	1515959	Rmet_2698	CDS	validated/finished	ubiD	3-octaprenyl-4-hydroxybenzoate decarboxylase	4.1.1.-	no	e : enzyme	1 : Unknown	1.3.6 : Aerobic respiration ; 1.5.3.11 : Menaquinone (MK), ubiquinone (Q) ;		11029449, 12799002, 1584020, 782527	COMMON	2a : Function from experimental evidences in other organisms	2007-08-02 11:49:08	2	2929742	2931304	1563	H
438	4	Cupriavidus metallidurans H1130	9371792	CmetH11v1_200287	CDS	automatic/finished	ubiD	3-octaprenyl-4-hydroxybenzoate decarboxylase	4.1.1.-	no	e : enzyme	1 : Unknown	1.3.6 : Aerobic respiration ; 1.5.3.11 : Menaquinone (MK), ubiquinone (Q) ;	4.5 : Menaquinone and ubiquinone ; 6.1 : Aerobic ;		no	2a : Function from experimental evidences in other organisms	2012-01-16	2	2744159	2745721	1563	H
438	4	Cupriavidus metallidurans NA1	17812154	NA1v1_880091	CDS	automatic/finished	ubiD	3-octaprenyl-4-hydroxybenzoate decarboxylase	4.1.1.-	no	e : enzyme	1 : Unknown	1.3.6 : Aerobic respiration ; 1.5.3.11 : Menaquinone (MK), ubiquinone (Q) ;	4.5 : Menaquinone and ubiquinone ; 6.1 : Aerobic ;	11029449, 12799002, 1584020, 782527	no	2a : Function from experimental evidences in other organisms	2013-10-17	-1	3131808	3133370	1563	H
438	4	Cupriavidus metallidurans NA4	9373646	CmetNA4v1_200293	CDS	automatic/finished	ubiD	3-octaprenyl-4-hydroxybenzoate decarboxylase	4.1.1.-	no	e : enzyme	1 : Unknown	1.3.6 : Aerobic respiration ; 1.5.3.11 : Menaquinone (MK), ubiquinone (Q) ;	4.5 : Menaquinone and ubiquinone ; 6.1 : Aerobic ;		no	2a : Function from experimental evidences in other organisms	2012-01-16	3	3096165	3097727	1563	H
602	4	Cupriavidus metallidurans CH34	1517532	Rmet_2606	CDS	validated/finished	rpoD1	RNA polymerase sigma D factor (housekeeping sigma factor)		no	f : factor	2 : Cytoplasmic	2.2.2 : Transcription related ;	9.3 : Transcription factors ; 9.2 : DNA-dependent RNA polymerase ;	15022036, 17587871	COMMON	2a : Function from experimental evidences in other organisms	2008-09-30 16:18:04	-3	2833754	2836321	2568	K
602	4	Cupriavidus metallidurans H1130	9371619	CmetH11v1_200200	CDS	automatic/finished	rpoD	RNA POLYMERASE SIGMA D (SIGMA-70) FACTOR TRANSCRIPTION REGULATOR PROTEIN		no	f : factor	2 : Cytoplasmic	2.2.2 : Transcription related ; 3.1.2.1 : Sigma factors, anti-sigmafactors ;	9 : Transcription ; 12.1 : DNA interactions ;	8316085	no	2b : Function from indirect experimental evidences (e.g. phenotypes)	2012-01-16	-2	2657179	2659746	2568	K
602	4	Cupriavidus metallidurans NA1	17812255	NA1v1_880192	CDS	automatic/finished	rpoD	RNA polymerase sigma factor		no						no		2013-10-17	1	3234433	3237000	2568	K
602	4	Cupriavidus metallidurans NA4	9373478	CmetNA4v1_200208	CDS	automatic/finished	rpoD	RNA POLYMERASE SIGMA D (SIGMA-70) FACTOR TRANSCRIPTION REGULATOR PROTEIN		no	f : factor	2 : Cytoplasmic	2.2.2 : Transcription related ; 3.1.2.1 : Sigma factors, anti-sigmafactors ;	9 : Transcription ; 12.1 : DNA interactions ;	8316085	no	2b : Function from indirect experimental evidences (e.g. phenotypes)	2012-01-16	-3	3011164	3013731	2568	K
688	4	Cupriavidus metallidurans CH34	1514757	Rmet_0414	CDS	validated/inProgress	erpA	iron-sulfur cluster assembly accessory protein		no	c : carrier	1 : Unknown				COMMON	2b : Function from indirect experimental evidences (e.g. phenotypes)	2010-08-01 15:22:31	1	439723	440091	369	S
688	4	Cupriavidus metallidurans H1130	9367672	CmetH11v1_20173	CDS	automatic/finished		conserved hypothetical protein, HesB family		no	u : unknown	1 : Unknown		18 : Unknown function ;		no	4 : Unknown function but conserved in other organisms	2012-01-16	1	623416	623784	369	S
688	4	Cupriavidus metallidurans NA1	17809212	NA1v1_30094	CDS	automatic/finished	yadR	putative chaperone involved in Fe-S cluster assembly and activation; hesB-like		no	f : factor	1 : Unknown		16.6 : Maintain ;		no	3 : Putative function from multiple computational evidences	2013-10-17	1	190627	190995	369	S
688	4	Cupriavidus metallidurans NA4	9368984	CmetNA4v1_40091	CDS	automatic/finished		conserved hypothetical protein, HesB family		no	u : unknown	1 : Unknown		18 : Unknown function ;		no	4 : Unknown function but conserved in other organisms	2012-01-16	3	626022	626390	369	S
706	4	Cupriavidus metallidurans CH34	1515000	Rmet_0921	CDS	validated/Curated	rpsO	30S ribosomal subunit protein S15		no	s : structure	2 : Cytoplasmic	2.3.2 : Translation ; 2.3.8 : Ribosomal proteins ; 6.6 : Ribosome ; 7.1 : Cytoplasm ;	10 : Protein synthesis ;		COMMON	2b : Function from indirect experimental evidences (e.g. phenotypes)	2007-03-07 14:04:39	2	1006727	1006996	270	J
706	4	Cupriavidus metallidurans H1130	9368597	CmetH11v1_60103	CDS	automatic/finished	rpsO	30S ribosomal subunit protein S15		no	s : structure	2 : Cytoplasmic	2.3.2 : Translation ; 2.3.8 : Ribosomal proteins ; 6.6 : Ribosome ; 7.1 : Cytoplasm ;	10.2 : Ribosomal proteins: synthesis and modification ; 10.4 : Translation factors ;		no	2a : Function from experimental evidences in other organisms	2012-01-16	2	1197245	1197514	270	J
706	4	Cupriavidus metallidurans NA1	17813466	NA1v1_1330043	CDS	automatic/finished	rpsO	30S ribosomal subunit protein S15		no	s : structure	2 : Cytoplasmic	2.3.2 : Translation ; 2.3.8 : Ribosomal proteins ; 6.6 : Ribosome ; 7.1 : Cytoplasm ;	10.2 : Ribosomal proteins: synthesis and modification ; 10.4 : Translation factors ;	10094780, 12244297, 12809609, 2432069, 2849753, 3005122, 6382163, 6394953, 776686	no	2a : Function from experimental evidences in other organisms	2013-10-17	-3	4514326	4514595	270	J
706	4	Cupriavidus metallidurans NA4	9370096	CmetNA4v1_40641	CDS	automatic/finished	rpsO	30S ribosomal subunit protein S15		no	s : structure	2 : Cytoplasmic	2.3.2 : Translation ; 2.3.8 : Ribosomal proteins ; 6.6 : Ribosome ; 7.1 : Cytoplasm ;	10.2 : Ribosomal proteins: synthesis and modification ; 10.4 : Translation factors ;		no	2a : Function from experimental evidences in other organisms	2012-01-16	2	1204451	1204720	270	J
788	4	Cupriavidus metallidurans CH34	1515071	Rmet_1025	CDS	validated/finished	iscS	cysteine desulfurase (tRNA sulfurtransferase), PLP-dependent	2.8.1.7	no	e : enzyme	1 : Unknown	2.3.3 : Posttranslational modification ; 1.8.2 : Sulfur metabolism ;			COMMON	2a : Function from experimental evidences in other organisms	2009-02-08 14:48:34	3	1115331	1116551	1221	E
788	4	Cupriavidus metallidurans H1130	9368847	CmetH11v1_60226	CDS	automatic/finished	iscS	cysteine desulfurase (tRNA sulfurtransferase), PLP-dependent	4.4.1.-, 2.8.1.4	no	e : enzyme	1 : Unknown	2.3.3 : Posttranslational modification ; 1.5.3.1 : Biotin ; 1.5.3.7 : Nicotinamide adenine dinucleotide (NAD) ; 1.5.3.8 : Thiamine (Vitamin B1) ;	4.1 : Biotin ; 4.11 : Thiamine ; 4.12 : Pyridine nucleotides ; 11.2 : Protein modification and repair ;	10544286, 12860127	no	2a : Function from experimental evidences in other organisms	2012-01-16	2	1316192	1317412	1221	E
788	4	Cupriavidus metallidurans NA1	17813358	NA1v1_1320026	CDS	automatic/finished	iscS	cysteine desulfurase (tRNA sulfurtransferase), PLP-dependent	2.8.1.7	no	e : enzyme	1 : Unknown	1.5.1.25 : Alanine biosynthesis III ; 2.3.3 : Posttranslational modification ;	1.4 : Pyruvate family ; 11.2 : Protein modification and repair ;	10393315, 10544286, 10600118, 10739946, 10781558, 10781607, 10829016, 10908675, 12549933, 12860127, 20068850, 20245547, 20347927, 21326031, 21576235, 8663056, 9298646	no	2a : Function from experimental evidences in other organisms	2013-10-17	-2	4404596	4405816	1221	E
788	4	Cupriavidus metallidurans NA4	9370274	CmetNA4v1_50037	CDS	automatic/finished	iscS	cysteine desulfurase (tRNA sulfurtransferase), PLP-dependent	4.4.1.-, 2.8.1.4	no	e : enzyme	1 : Unknown	2.3.3 : Posttranslational modification ; 1.5.3.1 : Biotin ; 1.5.3.7 : Nicotinamide adenine dinucleotide (NAD) ; 1.5.3.8 : Thiamine (Vitamin B1) ;	4.1 : Biotin ; 4.11 : Thiamine ; 4.12 : Pyridine nucleotides ; 11.2 : Protein modification and repair ;	10544286, 12860127	no	2a : Function from experimental evidences in other organisms	2012-01-16	2	1313132	1314352	1221	E
789	4	Cupriavidus metallidurans CH34	1515073	Rmet_1027	CDS	validated/finished	iscA	FeS cluster assembly protein		no	f : factor	1 : Unknown	2.3.4 : Chaperoning, folding ;	11.3 : Protein folding and stabilization ;		COMMON	2a : Function from experimental evidences in other organisms	2014-02-11 14:37:45	1	1117060	1117401	342	S
789	4	Cupriavidus metallidurans H1130	9368851	CmetH11v1_60228	CDS	automatic/finished	iscA	Fe-S cluster assembly and activation factor		no	f : factor	1 : Unknown	2.3.4 : Chaperoning, folding ; 1.5.3.1 : Biotin ; 1.5.3.7 : Nicotinamide adenine dinucleotide (NAD) ; 1.5.3.8 : Thiamine (Vitamin B1) ;	4.1 : Biotin ; 4.11 : Thiamine ; 4.12 : Pyridine nucleotides ; 11.3 : Protein folding and stabilization ;	10544286	no	2a : Function from experimental evidences in other organisms	2012-01-16	3	1317900	1318262	363	S
789	4	Cupriavidus metallidurans NA1	17813356	NA1v1_1320024	CDS	automatic/finished	iscA	FeS cluster assembly protein		no	f : factor	1 : Unknown	1.7.19 : Incorporation of metal ions ; 2.3.4 : Chaperoning, folding ;	5 : Central intermediary metabolism ; 11.3 : Protein folding and stabilization ;	10393315, 14705938, 14720122, 15050828	no	2a : Function from experimental evidences in other organisms	2013-10-17	-3	4403746	4404066	321	S
789	4	Cupriavidus metallidurans NA4	9370277	CmetNA4v1_50039	CDS	automatic/finished	iscA	Fe-S cluster assembly and activation factor		no	f : factor	1 : Unknown	2.3.4 : Chaperoning, folding ; 1.5.3.1 : Biotin ; 1.5.3.7 : Nicotinamide adenine dinucleotide (NAD) ; 1.5.3.8 : Thiamine (Vitamin B1) ;	4.1 : Biotin ; 4.11 : Thiamine ; 4.12 : Pyridine nucleotides ; 11.3 : Protein folding and stabilization ;	10544286	no	2a : Function from experimental evidences in other organisms	2012-01-16	3	1314840	1315202	363	S
794	4	Cupriavidus metallidurans CH34	1517279	Rmet_2110	CDS	validated/finished	ndk	multifunctional nucleoside diphosphate kinase and apyrimidinic endonuclease and 3'-phosphodiesterase	2.7.4.6	no	e : enzyme	9 : Periplasmic	1.5.2.3 : Purine ribonucleotide biosynthesis ; 1.7.15 : 2'-deoxyribonucleotide/ribonucleoside metabolism ; 1.7.33 : Nucleotide and nucleoside conversions ; 7.2 : Periplasmic space ;	2.1 : 2'-Deoxyribonucleotide metabolism ; 2.3 : Purine ribonucleotide biosynthesis ;		COMMON	2a : Function from experimental evidences in other organisms	2007-09-27 11:22:33	-2	2292036	2292461	426	F
794	4	Cupriavidus metallidurans H1130	9372572	CmetH11v1_230125	CDS	automatic/finished	ndk	Nucleoside diphosphate kinase (NDK) (NDP kinase)	2.7.4.6	no	e : enzyme	9 : Periplasmic	1.5.2.3 : Purine ribonucleotide biosynthesis ; 1.7.15 : 2'-deoxyribonucleotide/ribonucleoside metabolism ; 1.7.33 : Nucleotide and nucleoside conversions ;	2.1 : 2'-Deoxyribonucleotide metabolism ; 2.2 : Nucleotide and nucleoside interconversions ; 2.3 : Purine ribonucleotide biosynthesis ;		no	2a : Function from experimental evidences in other organisms	2012-01-16	-3	3120129	3120554	426	F
794	4	Cupriavidus metallidurans NA1	17815124	NA1v1_2000019	CDS	automatic/finished	ndk	multifunctional nucleoside diphosphate kinase and apyrimidinic endonuclease and 3'-phosphodiesterase	2.7.4.6	no	e : enzyme	9 : Periplasmic	1.5.2.1 : Purine biosynthesis ; 1.5.2.2 : Pyrimidine biosynthesis ; 1.7.15 : 2'-deoxyribonucleotide/ribonucleoside metabolism ; 1.7.33.4 : Salvage pathways of pyrimidine ribonucleotides ; 7.2 : Periplasmic space ;	2.1 : 2'-Deoxyribonucleotide metabolism ; 2.2 : Nucleotide and nucleoside interconversions ; 2.3 : Purine ribonucleotide biosynthesis ; 2.4 : Pyrimidine ribonucleotide biosynthesis ;	1323446, 14585934, 15096615, 1657712, 7730286	no	2a : Function from experimental evidences in other organisms	2013-10-17	-3	6150367	6150792	426	F
794	4	Cupriavidus metallidurans NA4	9372391	CmetNA4v1_190543	CDS	automatic/finished	ndk	Nucleoside diphosphate kinase (NDK) (NDP kinase)	2.7.4.6	no	e : enzyme	9 : Periplasmic	1.5.2.3 : Purine ribonucleotide biosynthesis ; 1.7.15 : 2'-deoxyribonucleotide/ribonucleoside metabolism ; 1.7.33 : Nucleotide and nucleoside conversions ;	2.1 : 2'-Deoxyribonucleotide metabolism ; 2.2 : Nucleotide and nucleoside interconversions ; 2.3 : Purine ribonucleotide biosynthesis ;		no	2a : Function from experimental evidences in other organisms	2012-01-16	-1	2465904	2466329	426	F
2552	4	Cupriavidus metallidurans CH34	1514600	Rmet_0162	CDS	validated/Curated	thiC	thiamin (pyrimidine moiety) biosynthesis protein		no	e : enzyme	2 : Cytoplasmic	1.5.3.8 : Thiamine (Vitamin B1) ;	4 : Biosynthesis of cofactors, prosthetic groups, and carriers ;		COMMON	1a : Function from experimental evidences in the studied strain	2007-04-24 16:25:10	1	170011	171888	1878	H
2552	4	Cupriavidus metallidurans H1130	9367416	CmetH11v1_10337	CDS	automatic/finished	thiC	thiamin (pyrimidine moiety) biosynthesis protein		no	f : factor	1 : Unknown	1.5.3.8 : Thiamine (Vitamin B1) ;	4.11 : Thiamine ;	9371431	no	2a : Function from experimental evidences in other organisms	2012-01-16	1	362659	364536	1878	H
2552	4	Cupriavidus metallidurans NA1	17811705	NA1v1_740086	CDS	automatic/finished	thiC	thiamin (pyrimidine moiety) biosynthesis protein		no	e : enzyme	1 : Unknown	1.5.3.8 : Thiamine (Vitamin B1) ;	4.11 : Thiamine ;	8432721	no	2a : Function from experimental evidences in other organisms	2013-10-17	3	2688621	2690498	1878	H
2552	4	Cupriavidus metallidurans NA4	9368470	CmetNA4v1_20178	CDS	automatic/finished	thiC	thiamin (pyrimidine moiety) biosynthesis protein		no	f : factor	1 : Unknown	1.5.3.8 : Thiamine (Vitamin B1) ;	4.11 : Thiamine ;	9371431	no	2a : Function from experimental evidences in other organisms	2012-01-16	2	362645	364522	1878	H
2764	4	Cupriavidus metallidurans CH34	1515158	Rmet_1163	CDS	validated/finished	rplT	50S ribosomal subunit protein L20		no	s : structure	2 : Cytoplasmic	2.3.2 : Translation ; 2.3.8 : Ribosomal proteins ; 3.1.4 : Regulation level unknown ; 6.6 : Ribosome ; 7.1 : Cytoplasm ;		10094780, 12809609, 3158742, 381019, 6317865, 8628231	COMMON	2a : Function from experimental evidences in other organisms	2007-09-27 14:20:46	3	1272948	1273304	357	J
2764	4	Cupriavidus metallidurans H1130	9369138	CmetH11v1_60369	CDS	automatic/finished	rplT	50S ribosomal subunit protein L20, also posttranslational autoregulator		no	s : structure	2 : Cytoplasmic	2.3.2 : Translation ; 2.3.8 : Ribosomal proteins ; 3.1.4 : Regulation level unknown ; 6.6 : Ribosome ; 7.1 : Cytoplasm ;	10.2 : Ribosomal proteins: synthesis and modification ; 10.4 : Translation factors ; 12 : Regulatory functions ;	10094780	no	2a : Function from experimental evidences in other organisms	2012-01-16	2	1473836	1474192	357	J
2764	4	Cupriavidus metallidurans NA1	17813202	NA1v1_1280020	CDS	automatic/finished	rplT	50S ribosomal subunit protein L20		no	s : structure	2 : Cytoplasmic	2.3.2 : Translation ; 2.3.8 : Ribosomal proteins ; 3.1.4 : Regulation level unknown ; 6.6 : Ribosome ; 7.1 : Cytoplasm ;	10.2 : Ribosomal proteins: synthesis and modification ; 10.4 : Translation factors ; 12 : Regulatory functions ;	10094780, 12809609, 3158742, 381019, 6317865, 8628231	no	2a : Function from experimental evidences in other organisms	2013-10-17	-2	4237307	4237663	357	J
2764	4	Cupriavidus metallidurans NA4	9370577	CmetNA4v1_140073	CDS	automatic/finished	rplT	50S ribosomal subunit protein L20, also posttranslational autoregulator		no	s : structure	2 : Cytoplasmic	2.3.2 : Translation ; 2.3.8 : Ribosomal proteins ; 3.1.4 : Regulation level unknown ; 6.6 : Ribosome ; 7.1 : Cytoplasm ;	10.2 : Ribosomal proteins: synthesis and modification ; 10.4 : Translation factors ; 12 : Regulatory functions ;	10094780	no	2a : Function from experimental evidences in other organisms	2012-01-16	2	1497359	1497715	357	J
2774	4	Cupriavidus metallidurans CH34	1516035	Rmet_2894	CDS	validated/finished	cspE	DNA-binding transcriptional repressor		no	r : regulator	2 : Cytoplasmic	2.2.2 : Transcription related ; 3.1.2.2 : Activator ; 3.3.1 : Operon (regulation of one operon) ; 5.5.2 : Temperature extremes ; 5.6.1 : Radiation ; 7.1 : Cytoplasm ;	16.8 : Protect ;		COMMON	2a : Function from experimental evidences in other organisms	2007-08-08 17:43:14	1	3150289	3150498	210	K
2774	4	Cupriavidus metallidurans CH34	1512397	Rmet_5816	CDS	validated/Curated	cspA	major cold shock protein		no	f : factor	2 : Cytoplasmic	2.2.2 : Transcription related ; 3.1.2.2 : Activator ; 3.3.1 : Operon (regulation of one operon) ; 5.5.2 : Temperature extremes ; 7.1 : Cytoplasm ;			COMMON	2b : Function from indirect experimental evidences (e.g. phenotypes)	2007-10-29 16:42:33	2	2579327	2579530	204	K
2774	4	Cupriavidus metallidurans CH34	1513524	Rmet_5818	CDS	validated/inProgress	csp	cold-shock responsive transcriptional repressor		no	f : factor	2 : Cytoplasmic	2.1 : DNA related ; 3.1.2 : Transcriptional level ;	9.3 : Transcription factors ;		COMMON	2b : Function from indirect experimental evidences (e.g. phenotypes)	2014-12-27 00:23:14	-1	2143	2346	204	K
2774	4	Cupriavidus metallidurans H1130	9372192	CmetH11v1_210147	CDS	automatic/finished	cspE	cold shock protein, RNA chaperone, transcription antiterminator, affects expression of rpoS and uspA		no	r : regulator	2 : Cytoplasmic	2.2.2 : Transcription related ; 3.1.2.2 : Activator ; 3.3.1 : Operon (regulation of one operon) ; 5.5.2 : Temperature extremes ; 5.6.1 : Radiation ; 7.1 : Cytoplasm ;	9 : Transcription ; 12.1 : DNA interactions ; 15.5 : Detoxification ; 15.10 : Adaptations to atypical conditions ;		no	2a : Function from experimental evidences in other organisms	2012-01-16	3	2919258	2919467	210	K
2774	4	Cupriavidus metallidurans H1130	9374534	CmetH11v1_340004	CDS	automatic/finished	cspE	cold shock protein, RNA chaperone, transcription antiterminator, affects expression of rpoS and uspA		no	r : regulator	2 : Cytoplasmic	2.2.2 : Transcription related ; 3.1.2.2 : Activator ; 3.3.1 : Operon (regulation of one operon) ; 5.5.2 : Temperature extremes ; 5.6.1 : Radiation ; 7.1 : Cytoplasm ;	9 : Transcription ; 12.1 : DNA interactions ; 15.5 : Detoxification ; 15.10 : Adaptations to atypical conditions ;		no	2a : Function from experimental evidences in other organisms	2012-01-16	2	4110743	4110946	204	K
2774	4	Cupriavidus metallidurans H1130	9374542	CmetH11v1_340008	CDS	automatic/finished	cspE	cold shock protein, RNA chaperone, transcription antiterminator, affects expression of rpoS and uspA		no	r : regulator	2 : Cytoplasmic	2.2.2 : Transcription related ; 3.1.2.2 : Activator ; 3.3.1 : Operon (regulation of one operon) ; 5.5.2 : Temperature extremes ; 5.6.1 : Radiation ; 7.1 : Cytoplasm ;	9 : Transcription ; 12.1 : DNA interactions ; 15.5 : Detoxification ; 15.10 : Adaptations to atypical conditions ;		no	2a : Function from experimental evidences in other organisms	2012-01-16	-1	4113641	4113844	204	K
2774	4	Cupriavidus metallidurans NA1	17811221	NA1v1_630088	CDS	automatic/finished	cspE	DNA-binding transcriptional repressor		no	r : regulator	2 : Cytoplasmic	2.2.2 : Transcription related ; 3.1.2.2 : Activator ; 3.3.1 : Operon (regulation of one operon) ; 5.5.2 : Temperature extremes ; 5.6.1 : Radiation ; 7.1 : Cytoplasm ;	9 : Transcription ; 12.1 : DNA interactions ; 15.5 : Detoxification ; 15.10 : Adaptations to atypical conditions ;	10200963, 12071744, 12324471, 20345064, 21083396, 7984109, 8022259, 8844142, 9735283, 9921691	no	2a : Function from experimental evidences in other organisms	2013-10-17	-3	2181547	2181756	210	K
2774	4	Cupriavidus metallidurans NA1	17812515	NA1v1_1050026	CDS	automatic/finished	cspA	major cold shock protein		no	f : factor	2 : Cytoplasmic	2.2.2 : Transcription related ; 3.1.2.2 : Activator ; 3.3.1 : Operon (regulation of one operon) ; 5.5.2 : Temperature extremes ; 7.1 : Cytoplasm ;	9 : Transcription ; 12.1 : DNA interactions ; 15.10 : Adaptations to atypical conditions ;	10696873, 1597410, 1961761, 20345064, 2404279, 7515185, 8197194, 9405743, 9439003, 9692981	no	2a : Function from experimental evidences in other organisms	2013-10-17	1	3496660	3496863	204	K
2774	4	Cupriavidus metallidurans NA1	17812521	NA1v1_1050032	CDS	automatic/finished	cspD	cold shock protein homolog		no	f : factor	2 : Cytoplasmic	2.1.1 : DNA replication ; 3.1.1 : DNA structure level ; 7.1 : Cytoplasm ;	8.1 : DNA replication, recombination, and repair ; 12 : Regulatory functions ;	1622933, 21160192, 2186030, 9868784	no	2a : Function from experimental evidences in other organisms	2013-10-17	-1	3499557	3499760	204	K
2774	4	Cupriavidus metallidurans NA4	9374013	CmetNA4v1_210150	CDS	automatic/finished	cspE	cold shock protein, RNA chaperone, transcription antiterminator, affects expression of rpoS and uspA		no	r : regulator	2 : Cytoplasmic	2.2.2 : Transcription related ; 3.1.2.2 : Activator ; 3.3.1 : Operon (regulation of one operon) ; 5.5.2 : Temperature extremes ; 5.6.1 : Radiation ; 7.1 : Cytoplasm ;	9 : Transcription ; 12.1 : DNA interactions ; 15.5 : Detoxification ; 15.10 : Adaptations to atypical conditions ;		no	2a : Function from experimental evidences in other organisms	2012-01-16	3	3293481	3293690	210	K
2774	4	Cupriavidus metallidurans NA4	9375182	CmetNA4v1_280080	CDS	automatic/finished	cspE	cold shock protein, RNA chaperone, transcription antiterminator, affects expression of rpoS and uspA		no	r : regulator	2 : Cytoplasmic	2.2.2 : Transcription related ; 3.1.2.2 : Activator ; 3.3.1 : Operon (regulation of one operon) ; 5.5.2 : Temperature extremes ; 5.6.1 : Radiation ; 7.1 : Cytoplasm ;	9 : Transcription ; 12.1 : DNA interactions ; 15.5 : Detoxification ; 15.10 : Adaptations to atypical conditions ;		no	2a : Function from experimental evidences in other organisms	2012-01-16	2	3906419	3906622	204	K
2774	4	Cupriavidus metallidurans NA4	9375192	CmetNA4v1_280085	CDS	automatic/finished	cspE	cold shock protein, RNA chaperone, transcription antiterminator, affects expression of rpoS and uspA		no	r : regulator	2 : Cytoplasmic	2.2.2 : Transcription related ; 3.1.2.2 : Activator ; 3.3.1 : Operon (regulation of one operon) ; 5.5.2 : Temperature extremes ; 5.6.1 : Radiation ; 7.1 : Cytoplasm ;	9 : Transcription ; 12.1 : DNA interactions ; 15.5 : Detoxification ; 15.10 : Adaptations to atypical conditions ;		no	2a : Function from experimental evidences in other organisms	2012-01-16	-3	3909319	3909522	204	K
4776	4	Cupriavidus metallidurans CH34	1517983	Rmet_3325	CDS	validated/finished	fusA1	protein chain elongation factor EF-G, GTP-binding		no	f : factor	2 : Cytoplasmic	2.3.2 : Translation ; 7.1 : Cytoplasm ;		1398129, 6322136, 6989816, 7011903	COMMON	2a : Function from experimental evidences in other organisms	2007-09-19 16:25:46	-2	3588438	3590549	2112	J
4776	4	Cupriavidus metallidurans CH34	1513578	Rmet_5930	CDS	validated/finished	fusA2	Elongation factor G 2 (EF-G 2)		no	f : factor	2 : Cytoplasmic	2.3.2 : Translation ; 7.1 : Cytoplasm ;		1398129, 6322136, 6989816, 7011903	COMMON	2a : Function from experimental evidences in other organisms	2007-12-19 07:17:56	-2	132981	135089	2109	J
4776	4	Cupriavidus metallidurans H1130	9372745	CmetH11v1_240058	CDS	automatic/finished	fusA	protein chain elongation factor EF-G, GTP-binding		no	f : factor	2 : Cytoplasmic	2.3.2 : Translation ;	10.4 : Translation factors ;	6322136, 7042386	no	2b : Function from indirect experimental evidences (e.g. phenotypes)	2012-01-16	-3	3201519	3203630	2112	J
4776	4	Cupriavidus metallidurans H1130	9374800	CmetH11v1_340131	CDS	automatic/finished	fusA	protein chain elongation factor EF-G, GTP-binding		no	f : factor	2 : Cytoplasmic	2.3.2 : Translation ;	10.4 : Translation factors ;	6322136, 7042386	no	2b : Function from indirect experimental evidences (e.g. phenotypes)	2012-01-16	-3	4246770	4248878	2109	J
4776	4	Cupriavidus metallidurans NA1	17810707	NA1v1_410001	fCDS	automatic/finished	fusA	fragment of protein chain elongation factor EF-G, GTP-binding (part 2)		pseudo	f : factor	2 : Cytoplasmic	2.3.2 : Translation ; 7.1 : Cytoplasm ;	10.4 : Translation factors ;	1398129, 6322136, 6989816, 7011903, 7016587, 7042386, 9298646	no	2a : Function from experimental evidences in other organisms	2013-10-17	-3	1679371	1681335	1965	J
4776	4	Cupriavidus metallidurans NA1	17811128	NA1v1_610001	fCDS	automatic/finished	fusA	fragment of protein chain elongation factor EF-G, GTP-binding (part 2)		pseudo	f : factor	2 : Cytoplasmic	2.3.2 : Translation ; 7.1 : Cytoplasm ;	10.4 : Translation factors ;	1398129, 6322136, 6989816, 7011903, 7016587, 7042386, 9298646	no	2a : Function from experimental evidences in other organisms	2013-10-17	3	2085840	2087801	1962	J
4776	4	Cupriavidus metallidurans NA4	9374434	CmetNA4v1_240001	CDS	automatic/finished	fusA	protein chain elongation factor EF-G, GTP-binding		no	f : factor	2 : Cytoplasmic	2.3.2 : Translation ;	10.4 : Translation factors ;	6322136, 7042386	no	2b : Function from indirect experimental evidences (e.g. phenotypes)	2012-01-16	-1	3516588	3518699	2112	J
4776	4	Cupriavidus metallidurans NA4	9375426	CmetNA4v1_280207	CDS	automatic/finished	fusA	protein chain elongation factor EF-G, GTP-binding		no	f : factor	2 : Cytoplasmic	2.3.2 : Translation ;	10.4 : Translation factors ;	6322136, 7042386	no	2b : Function from indirect experimental evidences (e.g. phenotypes)	2012-01-16	-1	4040256	4042364	2109	J
4777	4	Cupriavidus metallidurans CH34	1517984	Rmet_3326	CDS	validated/finished	rpsG	30S ribosomal subunit protein S7		no	s : structure	2 : Cytoplasmic	2.3.2 : Translation ; 2.3.8 : Ribosomal proteins ; 6.6 : Ribosome ; 7.1 : Cytoplasm ;		10094780, 10606263, 10772857, 11160889, 1168	COMMON	2a : Function from experimental evidences in other organisms	2007-09-19 16:26:29	-1	3590668	3591138	471	J
4777	4	Cupriavidus metallidurans H1130	9372747	CmetH11v1_240059	CDS	automatic/finished	rpsG	30S ribosomal subunit protein S7, initiates assembly		no	s : structure	2 : Cytoplasmic	2.3.2 : Translation ; 2.3.8 : Ribosomal proteins ; 6.6 : Ribosome ; 7.1 : Cytoplasm ;	10.2 : Ribosomal proteins: synthesis and modification ; 10.4 : Translation factors ;	10772857, 12244297, 1684020	no	2a : Function from experimental evidences in other organisms	2012-01-16	-2	3203749	3204219	471	J
4777	4	Cupriavidus metallidurans NA1	17810709	NA1v1_420002	CDS	automatic/finished	rpsG	30S ribosomal subunit protein S7		no	s : structure	2 : Cytoplasmic	2.3.2 : Translation ; 2.3.8 : Ribosomal proteins ; 6.6 : Ribosome ; 7.1 : Cytoplasm ;	10.2 : Ribosomal proteins: synthesis and modification ; 10.4 : Translation factors ;	10094780, 10606263, 10772857, 11160889, 11684020, 12244297, 12809609, 1398129, 1552908, 2461734, 385062, 6349681, 6989816, 7000779, 7507167, 7556101	no	2a : Function from experimental evidences in other organisms	2013-10-17	-3	1681738	1682208	471	J
4777	4	Cupriavidus metallidurans NA4	9374435	CmetNA4v1_240002	CDS	automatic/finished	rpsG	30S ribosomal subunit protein S7, initiates assembly		no	s : structure	2 : Cytoplasmic	2.3.2 : Translation ; 2.3.8 : Ribosomal proteins ; 6.6 : Ribosome ; 7.1 : Cytoplasm ;	10.2 : Ribosomal proteins: synthesis and modification ; 10.4 : Translation factors ;	10772857, 12244297, 1684020	no	2a : Function from experimental evidences in other organisms	2012-01-16	-3	3518818	3519288	471	J
4779	4	Cupriavidus metallidurans CH34	1517992	Rmet_3335	CDS	validated/finished	rplL	50S ribosomal subunit protein L7/L12		no	s : structure	2 : Cytoplasmic	2.3.2 : Translation ; 2.3.8 : Ribosomal proteins ; 6.6 : Ribosome ; 7.1 : Cytoplasm ;		10094780, 3309338, 377281, 4573678, 773698, 8603708, 9	COMMON	2a : Function from experimental evidences in other organisms	2009-03-01 18:16:16	-2	3607119	3607493	375	J
4779	4	Cupriavidus metallidurans H1130	9372759	CmetH11v1_240068	CDS	automatic/finished	rplL	50S ribosomal subunit protein L7/L12		no	s : structure	2 : Cytoplasmic	2.3.2 : Translation ; 2.3.8 : Ribosomal proteins ; 6.6 : Ribosome ; 7.1 : Cytoplasm ;	10.2 : Ribosomal proteins: synthesis and modification ; 10.4 : Translation factors ;		no	2a : Function from experimental evidences in other organisms	2012-01-16	-2	3220201	3220575	375	J
4779	4	Cupriavidus metallidurans NA1	17810718	NA1v1_420011	CDS	automatic/finished	rplL	50S ribosomal subunit protein L7/L12		no	s : structure	2 : Cytoplasmic	2.3.2 : Translation ; 2.3.8 : Ribosomal proteins ; 6.6 : Ribosome ; 7.1 : Cytoplasm ;	10.2 : Ribosomal proteins: synthesis and modification ; 10.4 : Translation factors ;	10094780, 3309338, 377281, 4573678, 773698, 8603708, 9298646, 9515737, 9600841, 9868784	no	2a : Function from experimental evidences in other organisms	2013-10-17	-2	1698191	1698565	375	J
4779	4	Cupriavidus metallidurans NA4	9374451	CmetNA4v1_240011	CDS	automatic/finished	rplL	50S ribosomal subunit protein L7/L12		no	s : structure	2 : Cytoplasmic	2.3.2 : Translation ; 2.3.8 : Ribosomal proteins ; 6.6 : Ribosome ; 7.1 : Cytoplasm ;	10.2 : Ribosomal proteins: synthesis and modification ; 10.4 : Translation factors ;		no	2a : Function from experimental evidences in other organisms	2012-01-16	-3	3535270	3535644	375	J
4781	4	Cupriavidus metallidurans CH34	1517994	Rmet_3337	CDS	validated/finished	rplA	50S ribosomal subunit protein L1		no	s : structure	2 : Cytoplasmic	2.3.2 : Translation ; 2.3.8 : Ribosomal proteins ; 3.1.3.1 : Translation attenuation and efficiency ; 6.6 : Ribosome ; 7.1 : Cytoplasm ;			COMMON	2a : Function from experimental evidences in other organisms	2007-09-19 16:36:57	-1	3608470	3609165	696	J
4781	4	Cupriavidus metallidurans H1130	9372762	CmetH11v1_240070	CDS	automatic/finished	rplA	50S ribosomal subunit protein L1, regulates synthesis of L1 and L11		no	s : structure	2 : Cytoplasmic	2.3.2 : Translation ; 2.3.8 : Ribosomal proteins ; 3.1.3.1 : Translation attenuation and efficiency ; 6.6 : Ribosome ; 7.1 : Cytoplasm ;	10.2 : Ribosomal proteins: synthesis and modification ; 10.4 : Translation factors ; 12 : Regulatory functions ;		no	2a : Function from experimental evidences in other organisms	2012-01-16	-1	3221552	3222247	696	J
4781	4	Cupriavidus metallidurans NA1	17810721	NA1v1_420014	CDS	automatic/finished	rplA	50S ribosomal subunit protein L1		no	s : structure	2 : Cytoplasmic	2.3.2 : Translation ; 2.3.8 : Ribosomal proteins ; 3.1.3.1 : Translation attenuation and efficiency ; 6.6 : Ribosome ; 7.1 : Cytoplasm ;	10.2 : Ribosomal proteins: synthesis and modification ; 10.4 : Translation factors ; 12 : Regulatory functions ;		no	2a : Function from experimental evidences in other organisms	2013-10-17	-3	1699546	1700241	696	J
4781	4	Cupriavidus metallidurans NA4	9374455	CmetNA4v1_240013	CDS	automatic/finished	rplA	50S ribosomal subunit protein L1, regulates synthesis of L1 and L11		no	s : structure	2 : Cytoplasmic	2.3.2 : Translation ; 2.3.8 : Ribosomal proteins ; 3.1.3.1 : Translation attenuation and efficiency ; 6.6 : Ribosome ; 7.1 : Cytoplasm ;	10.2 : Ribosomal proteins: synthesis and modification ; 10.4 : Translation factors ; 12 : Regulatory functions ;		no	2a : Function from experimental evidences in other organisms	2012-01-16	-2	3536621	3537316	696	J
4804	4	Cupriavidus metallidurans CH34	1515157	Rmet_1162	CDS	validated/finished	rpmI	50S ribosomal subunit protein L35		no	s : structure	2 : Cytoplasmic	2.3.2 : Translation ; 2.3.8 : Ribosomal proteins ; 6.6 : Ribosome ; 7.1 : Cytoplasm ;		10094780, 3298224, 3542048, 6325158	COMMON	2a : Function from experimental evidences in other organisms	2007-09-27 14:21:19	2	1272722	1272919	198	J
4804	4	Cupriavidus metallidurans H1130	9369136	CmetH11v1_60368	CDS	automatic/finished	rpmI	50S ribosomal subunit protein A		no	s : structure	2 : Cytoplasmic	2.3.2 : Translation ; 2.3.8 : Ribosomal proteins ; 6.6 : Ribosome ; 7.1 : Cytoplasm ;	10.2 : Ribosomal proteins: synthesis and modification ; 10.4 : Translation factors ;	10094780	no	2a : Function from experimental evidences in other organisms	2012-01-16	1	1473610	1473807	198	J
4804	4	Cupriavidus metallidurans NA1	17813203	NA1v1_1280021	CDS	automatic/finished	rpmI	50S ribosomal subunit protein L35		no	s : structure	2 : Cytoplasmic	2.3.2 : Translation ; 2.3.8 : Ribosomal proteins ; 6.6 : Ribosome ; 7.1 : Cytoplasm ;	10.2 : Ribosomal proteins: synthesis and modification ; 10.4 : Translation factors ;	10094780, 3298224, 3542048, 6325158	no	2a : Function from experimental evidences in other organisms	2013-10-17	-1	4237692	4237889	198	J
4804	4	Cupriavidus metallidurans NA4	9370575	CmetNA4v1_140072	CDS	automatic/finished	rpmI	50S ribosomal subunit protein A		no	s : structure	2 : Cytoplasmic	2.3.2 : Translation ; 2.3.8 : Ribosomal proteins ; 6.6 : Ribosome ; 7.1 : Cytoplasm ;	10.2 : Ribosomal proteins: synthesis and modification ; 10.4 : Translation factors ;	10094780	no	2a : Function from experimental evidences in other organisms	2012-01-16	1	1497133	1497330	198	J
4854	4	Cupriavidus metallidurans CH34	1518092	Rmet_3499	CDS	validated/finished	atpE	F0 sector of membrane-bound ATP synthase, subunit c	3.6.3.14	no	e : enzyme	5 : Inner membrane protein	1.3.8 : ATP proton motive force interconversion ; 4.3.A.2 : The H+/Na+-translocating F-, V- and A-type ATPase (F-ATPase) Superfamily ; 6.1 : Membrane ; 7.3 : Inner membrane ;		10580496, 11586360, 12142430, 13857, 9693732	COMMON	2a : Function from experimental evidences in other organisms	2007-09-20 09:35:05	-2	3790053	3790319	267	C
4854	4	Cupriavidus metallidurans H1130	9367126	CmetH11v1_10047	CDS	automatic/finished	atpE	membrane bound ATP synthase, F0 sector, subunit c	3.6.3.14	no	e : enzyme	5 : Inner membrane protein	1.3.8 : ATP proton motive force interconversion ; 4.3.A.2 : The H+/Na+-translocating F-, V- and A-type ATPase (F-ATPase) Superfamily ;	6.4 : ATP-proton motive force interconversion ; 7 : Transport and binding proteins ;	16545948	no	2a : Function from experimental evidences in other organisms	2012-01-16	-1	54128	54394	267	C
4854	4	Cupriavidus metallidurans NA1	17811407	NA1v1_690142	CDS	automatic/finished	atpE	membrane-bound ATP synthase, F0 sector, subunit c	3.6.3.14	no	e : enzyme	5 : Inner membrane protein	1.3.8 : ATP proton motive force interconversion ; 4.3.A.2 : The H+/Na+-translocating F-, V- and A-type ATPase (F-ATPase) Superfamily ;			no	2a : Function from experimental evidences in other organisms	2013-10-17	-3	2370178	2370444	267	C
4854	4	Cupriavidus metallidurans NA4	9367858	CmetNA4v1_10027	CDS	automatic/finished	atpE	membrane bound ATP synthase, F0 sector, subunit c	3.6.3.14	no	e : enzyme	5 : Inner membrane protein	1.3.8 : ATP proton motive force interconversion ; 4.3.A.2 : The H+/Na+-translocating F-, V- and A-type ATPase (F-ATPase) Superfamily ;	6.4 : ATP-proton motive force interconversion ; 7 : Transport and binding proteins ;	16545948	no	2a : Function from experimental evidences in other organisms	2012-01-16	-3	36868	37134	267	C
4905	4	Cupriavidus metallidurans CH34	1517971	Rmet_3312	CDS	validated/finished	rplV	50S ribosomal subunit protein L22		no	s : structure	2 : Cytoplasmic	2.3.2 : Translation ; 2.3.8 : Ribosomal proteins ; 6.6 : Ribosome ; 7.1 : Cytoplasm ;			COMMON	2a : Function from experimental evidences in other organisms	2007-09-19 16:01:50	-2	3578133	3578462	330	J
4905	4	Cupriavidus metallidurans H1130	9372722	CmetH11v1_240045	CDS	automatic/finished	rplV	50S ribosomal subunit protein L22		no	s : structure	2 : Cytoplasmic	2.3.2 : Translation ; 2.3.8 : Ribosomal proteins ; 6.6 : Ribosome ; 7.1 : Cytoplasm ;	10.2 : Ribosomal proteins: synthesis and modification ; 10.4 : Translation factors ;		no	2b : Function from indirect experimental evidences (e.g. phenotypes)	2012-01-16	-3	3191214	3191543	330	J
4905	4	Cupriavidus metallidurans NA1	17810693	NA1v1_390165	CDS	automatic/finished	rplV	50S ribosomal subunit protein L22		no	s : structure	2 : Cytoplasmic	2.3.2 : Translation ; 2.3.8 : Ribosomal proteins ; 6.6 : Ribosome ; 7.1 : Cytoplasm ;	10.2 : Ribosomal proteins: synthesis and modification ; 10.4 : Translation factors ;		no	2a : Function from experimental evidences in other organisms	2013-10-17	-2	1668770	1669099	330	J
4905	4	Cupriavidus metallidurans NA4	9374739	CmetNA4v1_250145	CDS	automatic/finished	rplV	50S ribosomal subunit protein L22		no	s : structure	2 : Cytoplasmic	2.3.2 : Translation ; 2.3.8 : Ribosomal proteins ; 6.6 : Ribosome ; 7.1 : Cytoplasm ;	10.2 : Ribosomal proteins: synthesis and modification ; 10.4 : Translation factors ;		no	2b : Function from indirect experimental evidences (e.g. phenotypes)	2012-01-16	-3	3660658	3660987	330	J
4906	4	Cupriavidus metallidurans CH34	1517970	Rmet_3311	CDS	validated/finished	rpsC	30S ribosomal subunit protein S3		no	s : structure	2 : Cytoplasmic	2.3.2 : Translation ; 2.3.8 : Ribosomal proteins ; 6.6 : Ribosome ; 7.1 : Cytoplasm ;		10094780, 12244297, 12809609, 387449, 389248	COMMON	2a : Function from experimental evidences in other organisms	2007-09-19 16:01:12	-2	3577326	3578123	798	J
4906	4	Cupriavidus metallidurans H1130	9372720	CmetH11v1_240044	CDS	automatic/finished	rpsC	30S ribosomal subunit protein S3		no	s : structure	2 : Cytoplasmic	2.3.2 : Translation ; 2.3.8 : Ribosomal proteins ; 6.6 : Ribosome ; 7.1 : Cytoplasm ;	10.2 : Ribosomal proteins: synthesis and modification ; 10.4 : Translation factors ;		no	2b : Function from indirect experimental evidences (e.g. phenotypes)	2012-01-16	-3	3190407	3191204	798	J
4906	4	Cupriavidus metallidurans NA1	17810692	NA1v1_390164	CDS	automatic/finished	rpsC	30S ribosomal subunit protein S3		no	s : structure	2 : Cytoplasmic	2.3.2 : Translation ; 2.3.8 : Ribosomal proteins ; 6.6 : Ribosome ; 7.1 : Cytoplasm ;	10.2 : Ribosomal proteins: synthesis and modification ; 10.4 : Translation factors ;	10094780, 12244297, 12809609, 387449, 3892488, 7556101, 9716382	no	2a : Function from experimental evidences in other organisms	2013-10-17	-2	1667963	1668760	798	J
4906	4	Cupriavidus metallidurans NA4	9374738	CmetNA4v1_250144	CDS	automatic/finished	rpsC	30S ribosomal subunit protein S3		no	s : structure	2 : Cytoplasmic	2.3.2 : Translation ; 2.3.8 : Ribosomal proteins ; 6.6 : Ribosome ; 7.1 : Cytoplasm ;	10.2 : Ribosomal proteins: synthesis and modification ; 10.4 : Translation factors ;		no	2b : Function from indirect experimental evidences (e.g. phenotypes)	2012-01-16	-3	3659851	3660648	798	J
4911	4	Cupriavidus metallidurans CH34	1517962	Rmet_3303	CDS	validated/finished	rpsH	30S ribosomal subunit protein S8		no	s : structure	2 : Cytoplasmic	2.3.2 : Translation ; 2.3.8 : Ribosomal proteins ; 3.1.3.1 : Translation attenuation and efficiency ; 6.6 : Ribosome ; 7.1 : Cytoplasm ;		10094780, 12244297, 12809609, 1735715, 36569	COMMON	2a : Function from experimental evidences in other organisms	2007-09-19 15:55:13	-2	3574155	3574550	396	J
4911	4	Cupriavidus metallidurans H1130	9372700	CmetH11v1_240035	CDS	automatic/finished	rpsH	30S ribosomal subunit protein S8		no	s : structure	2 : Cytoplasmic	2.3.2 : Translation ; 2.3.8 : Ribosomal proteins ; 3.1.3.1 : Translation attenuation and efficiency ; 6.6 : Ribosome ; 7.1 : Cytoplasm ;	10.2 : Ribosomal proteins: synthesis and modification ; 10.4 : Translation factors ; 12 : Regulatory functions ;		no	2b : Function from indirect experimental evidences (e.g. phenotypes)	2012-01-16	-1	3187238	3187633	396	J
4911	4	Cupriavidus metallidurans NA1	17810683	NA1v1_390155	CDS	automatic/finished	rpsH	30S ribosomal subunit protein S8		no	s : structure	2 : Cytoplasmic	2.3.2 : Translation ; 2.3.8 : Ribosomal proteins ; 3.1.3.1 : Translation attenuation and efficiency ; 6.6 : Ribosome ; 7.1 : Cytoplasm ;	10.2 : Ribosomal proteins: synthesis and modification ; 10.4 : Translation factors ; 12 : Regulatory functions ;	10094780, 12244297, 12809609, 1735715, 365698, 6222285, 6262737	no	2a : Function from experimental evidences in other organisms	2013-10-17	-2	1664792	1665187	396	J
4911	4	Cupriavidus metallidurans NA4	9374718	CmetNA4v1_250135	CDS	automatic/finished	rpsH	30S ribosomal subunit protein S8		no	s : structure	2 : Cytoplasmic	2.3.2 : Translation ; 2.3.8 : Ribosomal proteins ; 3.1.3.1 : Translation attenuation and efficiency ; 6.6 : Ribosome ; 7.1 : Cytoplasm ;	10.2 : Ribosomal proteins: synthesis and modification ; 10.4 : Translation factors ; 12 : Regulatory functions ;		no	2b : Function from indirect experimental evidences (e.g. phenotypes)	2012-01-16	-3	3656680	3657075	396	J
4918	4	Cupriavidus metallidurans CH34	1517951	Rmet_3292	CDS	validated/finished	rpsD	30S ribosomal subunit protein S4		no	s : structure	2 : Cytoplasmic	2.3.2 : Translation ; 2.3.8 : Ribosomal proteins ; 6.6 : Ribosome ; 7.1 : Cytoplasm ;		10094780, 1100394, 11018284, 11447122, 12244	COMMON	2a : Function from experimental evidences in other organisms	2007-09-19 15:45:28	-2	3568545	3569168	624	J
4918	4	Cupriavidus metallidurans H1130	9372680	CmetH11v1_240024	CDS	automatic/finished	rpsD	30S ribosomal subunit protein S4		no	s : structure	2 : Cytoplasmic	2.3.2 : Translation ; 2.3.8 : Ribosomal proteins ; 6.6 : Ribosome ; 7.1 : Cytoplasm ;	10.2 : Ribosomal proteins: synthesis and modification ; 10.4 : Translation factors ;		no	2b : Function from indirect experimental evidences (e.g. phenotypes)	2012-01-16	-2	3181630	3182253	624	J
4918	4	Cupriavidus metallidurans NA1	17810672	NA1v1_390144	CDS	automatic/finished	rpsD	30S ribosomal subunit protein S4		no	s : structure	2 : Cytoplasmic	2.3.2 : Translation ; 2.3.8 : Ribosomal proteins ; 6.6 : Ribosome ; 7.1 : Cytoplasm ;	10.2 : Ribosomal proteins: synthesis and modification ; 10.4 : Translation factors ;	10094780, 1100394, 11018284, 11447122, 12244297, 12809609, 2461734, 2477554, 2989779, 3309351, 387752, 4587210, 7556101, 7559430, 9716382	no	2a : Function from experimental evidences in other organisms	2013-10-17	-3	1659184	1659807	624	J
4918	4	Cupriavidus metallidurans NA4	9374698	CmetNA4v1_250125	CDS	automatic/finished	rpsD	30S ribosomal subunit protein S4		no	s : structure	2 : Cytoplasmic	2.3.2 : Translation ; 2.3.8 : Ribosomal proteins ; 6.6 : Ribosome ; 7.1 : Cytoplasm ;	10.2 : Ribosomal proteins: synthesis and modification ; 10.4 : Translation factors ;		no	2b : Function from indirect experimental evidences (e.g. phenotypes)	2012-01-16	-1	3651072	3651695	624	J
4973	4	Cupriavidus metallidurans CH34	1517420	Rmet_2421	CDS	validated/finished	lepA	GTP-binding membrane protein		no	f : factor	1 : Unknown	2.3.2 : Translation ;		2999765	COMMON	2a : Function from experimental evidences in other organisms	2007-07-31 09:43:36	-1	2629762	2631555	1794	M
4973	4	Cupriavidus metallidurans H1130	9371218	CmetH11v1_200018	CDS	automatic/finished	lepA	GTP-binding elongation factor		no	f : factor	1 : Unknown	2.3.2 : Translation ;	10.4 : Translation factors ;	2999765	no	2a : Function from experimental evidences in other organisms	2012-01-16	-2	2465977	2467770	1794	M
4973	4	Cupriavidus metallidurans NA1	17815526	NA1v1_2130013	CDS	automatic/finished	lepA	GTP-binding membrane protein		no	f : factor	1 : Unknown	2.3.2 : Translation ;	10.4 : Translation factors ;	2999765	no	2a : Function from experimental evidences in other organisms	2013-10-17	-1	6541701	6543494	1794	M
4973	4	Cupriavidus metallidurans NA4	9373126	CmetNA4v1_200027	CDS	automatic/finished	lepA	GTP-binding elongation factor		no	f : factor	1 : Unknown	2.3.2 : Translation ;	10.4 : Translation factors ;	2999765	no	2a : Function from experimental evidences in other organisms	2012-01-16	-1	2819226	2821019	1794	M
5122	4	Cupriavidus metallidurans CH34	1515016	Rmet_0937	CDS	validated/finished	nuoK	NADH:ubiquinone oxidoreductase, membrane subunit K	1.6.99.5	no	e : enzyme	5 : Inner membrane protein	1.3.6 : Aerobic respiration ; 1.3.7 : Anaerobic respiration ; 1.4.1 : Electron donor ; 4.3.D.1 : The Proton- or sodium ion-translocating NADH Dehydrogenase (NDH) Family ; 6.1 : Membrane ; 7.3 : Inner membrane ;	6.1 : Aerobic ; 6.3 : Anaerobic ; 6.5 : Electron transport ; 7.4 : Cations and iron carrying compounds ;	7690854, 9593861	COMMON	2a : Function from experimental evidences in other organisms	2008-11-27 15:44:11	2	1022123	1022428	306	C
5122	4	Cupriavidus metallidurans H1130	9368629	CmetH11v1_60118	CDS	automatic/finished	nuoK	NADH:ubiquinone oxidoreductase complex I, chain K	1.6.5.3	no	e : enzyme	5 : Inner membrane protein	1.3.6 : Aerobic respiration ; 1.3.7 : Anaerobic respiration ; 1.4.1 : Electron donor ; 4.3.D.1 : The Proton- or sodium ion-translocating NADH Dehydrogenase (NDH) Family ; 6.1 : Membrane ; 7.3 : Inner membrane ;	6.1 : Aerobic ; 6.3 : Anaerobic ; 6.5 : Electron transport ; 7 : Transport and binding proteins ;	9593861	no	2a : Function from experimental evidences in other organisms	2012-01-16	2	1212641	1212946	306	C
5122	4	Cupriavidus metallidurans NA1	17813450	NA1v1_1330027	CDS	automatic/finished	nuoK	NADH-quinone oxidoreductase subunit K	1.6.99.5	no						no		2013-10-17	-3	4498906	4499211	306	C
5122	4	Cupriavidus metallidurans NA4	9370125	CmetNA4v1_40656	CDS	automatic/finished	nuoK	NADH:ubiquinone oxidoreductase complex I, chain K	1.6.5.3	no	e : enzyme	5 : Inner membrane protein	1.3.6 : Aerobic respiration ; 1.3.7 : Anaerobic respiration ; 1.4.1 : Electron donor ; 4.3.D.1 : The Proton- or sodium ion-translocating NADH Dehydrogenase (NDH) Family ; 6.1 : Membrane ; 7.3 : Inner membrane ;	6.1 : Aerobic ; 6.3 : Anaerobic ; 6.5 : Electron transport ; 7 : Transport and binding proteins ;	9593861	no	2a : Function from experimental evidences in other organisms	2012-01-16	2	1219847	1220152	306	C
5124	4	Cupriavidus metallidurans CH34	1515014	Rmet_0935	CDS	validated/finished	nuoI	NADH:ubiquinone oxidoreductase, chain I	1.6.99.3	no	e : enzyme	2 : Cytoplasmic	1.3.6 : Aerobic respiration ; 1.3.7 : Anaerobic respiration ; 1.4.1 : Electron donor ; 4.3.D.1 : The Proton- or sodium ion-translocating NADH Dehydrogenase (NDH) Family ; 7.1 : Cytoplasm ;	6.1 : Aerobic ; 6.3 : Anaerobic ; 6.5 : Electron transport ; 7.4 : Cations and iron carrying compounds ;	7690854, 9298646, 9593861	COMMON	2a : Function from experimental evidences in other organisms	2008-11-27 15:41:15	2	1020809	1021300	492	C
5124	4	Cupriavidus metallidurans H1130	9368625	CmetH11v1_60116	CDS	automatic/finished	nuoI	NADH:ubiquinone oxidoreductase complex I, chain I	1.6.5.3	no	e : enzyme	2 : Cytoplasmic	1.3.6 : Aerobic respiration ; 1.3.7 : Anaerobic respiration ; 1.4.1 : Electron donor ; 4.3.D.1 : The Proton- or sodium ion-translocating NADH Dehydrogenase (NDH) Family ; 7.1 : Cytoplasm ;	6.1 : Aerobic ; 6.3 : Anaerobic ; 6.5 : Electron transport ; 7 : Transport and binding proteins ;	9593861	no	2a : Function from experimental evidences in other organisms	2012-01-16	2	1211327	1211818	492	C
5124	4	Cupriavidus metallidurans NA1	17813452	NA1v1_1330029	CDS	automatic/finished	nuoI	NADH:ubiquinone oxidoreductase, chain I	1.6.5.3	no	c : carrier	2 : Cytoplasmic	1.3.6 : Aerobic respiration ; 1.3.7 : Anaerobic respiration ; 1.4.1 : Electron donor ; 4.3.D.1 : The Proton- or sodium ion-translocating NADH Dehydrogenase (NDH) Family ; 4.S.130 : Na+ ; 7.1 : Cytoplasm ;	6.1 : Aerobic ; 6.3 : Anaerobic ; 6.5 : Electron transport ; 7.4 : Cations and iron carrying compounds ;	7690854, 9298646, 9593861	no	2a : Function from experimental evidences in other organisms	2013-10-17	-3	4500034	4500525	492	C
5124	4	Cupriavidus metallidurans NA4	9370121	CmetNA4v1_40654	CDS	automatic/finished	nuoI	NADH:ubiquinone oxidoreductase complex I, chain I	1.6.5.3	no	e : enzyme	2 : Cytoplasmic	1.3.6 : Aerobic respiration ; 1.3.7 : Anaerobic respiration ; 1.4.1 : Electron donor ; 4.3.D.1 : The Proton- or sodium ion-translocating NADH Dehydrogenase (NDH) Family ; 7.1 : Cytoplasm ;	6.1 : Aerobic ; 6.3 : Anaerobic ; 6.5 : Electron transport ; 7 : Transport and binding proteins ;	9593861	no	2a : Function from experimental evidences in other organisms	2012-01-16	2	1218533	1219024	492	C
5159	4	Cupriavidus metallidurans CH34	1515734	Rmet_2273	CDS	validated/finished	fumA	fumarate hydratase class I	4.2.1.2	no	e : enzyme	1 : Unknown	1.3.4 : Tricarboxylic acid cycle ; 1.3.5 : Fermentation ;			COMMON	2b : Function from indirect experimental evidences (e.g. phenotypes)	2007-07-31 16:21:21	1	2495497	2497062	1566	C
5159	4	Cupriavidus metallidurans H1130	9379368	CmetH11v1_880011	CDS	automatic/finished	fumA	FUMARATE HYDRATASE PROTEIN	4.2.1.2	no	e : enzyme	1 : Unknown	1.3.4 : Tricarboxylic acid cycle ;	6.12 : TCA cycle ;	3282546	no	2a : Function from experimental evidences in other organisms	2012-01-16	1	6453121	6454644	1524	C
5159	4	Cupriavidus metallidurans NA1	17815287	NA1v1_2040113	CDS	automatic/finished	fumA	fumarate hydratase	4.2.1.2	no	e : enzyme	1 : Unknown	1.3.4 : tricarboxylic acid cycle ;			no	2b : Function from indirect experimental evidences (e.g. phenotypes)	2013-10-17	2	6336764	6338287	1524	C
5159	4	Cupriavidus metallidurans NA4	9372899	CmetNA4v1_190790	CDS	automatic/finished	fumA	FUMARATE HYDRATASE PROTEIN	4.2.1.2	no	e : enzyme	1 : Unknown	1.3.4 : Tricarboxylic acid cycle ;	6.12 : TCA cycle ;	3282546	no	2a : Function from experimental evidences in other organisms	2012-01-16	2	2704496	2706019	1524	C
5170	4	Cupriavidus metallidurans CH34	1514689	Rmet_0286	CDS	validated/inProgress	fdx2	ferredoxin (4Fe-4S cluster-containing protein) (fdx-like)		no	c : carrier	1 : Unknown	1.4.3 : Electron carrier ;	4 : Biosynthesis of cofactors, prosthetic groups, and carriers ;		COMMON	2a : Function from experimental evidences in other organisms	2010-09-10 15:46:18	3	302634	302894	261	C
5170	4	Cupriavidus metallidurans H1130	9367551	CmetH11v1_20052	CDS	automatic/finished		putative 4Fe-4S ferredoxin-type protein		no	c : carrier	1 : Unknown	1.4.3 : Electron carrier ;	6.5 : Electron transport ;		no	3 : Putative function from multiple computational evidences	2012-01-16	3	495315	495575	261	C
5170	4	Cupriavidus metallidurans NA1	17811839	NA1v1_760051	CDS	automatic/finished	yfhL	ferredoxin (4Fe-4S cluster-containing protein) (fdx-like)		no	c : carrier	1 : Unknown	1.4.3 : Electron carrier ;	6.5 : Electron transport ;	8765743, 8880900	no	2b : Function from indirect experimental evidences (e.g. phenotypes)	2013-10-17	3	2819979	2820239	261	C
5170	4	Cupriavidus metallidurans NA4	9368733	CmetNA4v1_20313	CDS	automatic/finished		putative 4Fe-4S ferredoxin-type protein		no	c : carrier	1 : Unknown	1.4.3 : Electron carrier ;	6.5 : Electron transport ;		no	3 : Putative function from multiple computational evidences	2012-01-16	1	492265	492525	261	C
5260	4	Cupriavidus metallidurans CH34	1517704	Rmet_2904	CDS	validated/finished	rpsT	30S ribosomal subunit protein S20		no	s : structure	2 : Cytoplasmic	2.3.2 : Translation ; 2.3.8 : Ribosomal proteins ; 6.6 : Ribosome ; 7.1 : Cytoplasm ;			COMMON	2a : Function from experimental evidences in other organisms	2007-08-09 10:34:13	-3	3157937	3158203	267	J
5260	4	Cupriavidus metallidurans H1130	9372212	CmetH11v1_210157	CDS	automatic/finished	rpsT	30S ribosomal subunit protein S20		no	s : structure	2 : Cytoplasmic	2.3.2 : Translation ; 2.3.8 : Ribosomal proteins ; 6.6 : Ribosome ; 7.1 : Cytoplasm ;	10.2 : Ribosomal proteins: synthesis and modification ; 10.4 : Translation factors ;		no	2a : Function from experimental evidences in other organisms	2012-01-16	-3	2926905	2927171	267	J
5260	4	Cupriavidus metallidurans NA1	17811210	NA1v1_630077	CDS	automatic/finished	rpsT	30S ribosomal protein S20		no	s : structure	2 : Cytoplasmic	2.3.2 : translation ; 2.3.8 : ribosomal proteins ; 6.6 : ribosome ;			no	2b : Function from indirect experimental evidences (e.g. phenotypes)	2013-10-17	1	2173843	2174109	267	J
5260	4	Cupriavidus metallidurans NA4	9374033	CmetNA4v1_220001	CDS	automatic/finished	rpsT	30S ribosomal subunit protein S20		no	s : structure	2 : Cytoplasmic	2.3.2 : Translation ; 2.3.8 : Ribosomal proteins ; 6.6 : Ribosome ; 7.1 : Cytoplasm ;	10.2 : Ribosomal proteins: synthesis and modification ; 10.4 : Translation factors ;		no	2a : Function from experimental evidences in other organisms	2012-01-16	-3	3301279	3301545	267	J
5326	4	Cupriavidus metallidurans CH34	1512454	Rmet_5926	CDS	validated/finished	argG	argininosuccinate synthetase	6.3.4.5	no	e : enzyme	2 : Cytoplasmic	1.5.1.3 : Arginine ; 7.1 : Cytoplasm ;		10666579, 11738042, 11809762, 2123815, 9298646	COMMON	2a : Function from experimental evidences in other organisms	2007-09-27 13:31:49	2	126776	128101	1326	E
5326	4	Cupriavidus metallidurans H1130	9374792	CmetH11v1_340127	CDS	automatic/finished	argG	argininosuccinate synthetase	6.3.4.5	no	e : enzyme	2 : Cytoplasmic	1.5.1.3 : Arginine ; 7.1 : Cytoplasm ;	1.3 : Glutamate family ;	10666579	no	2a : Function from experimental evidences in other organisms	2012-01-16	3	4240563	4241888	1326	E
5326	4	Cupriavidus metallidurans NA1	17812640	NA1v1_1050151	CDS	automatic/finished	argG	argininosuccinate synthetase	6.3.4.5	no	e : enzyme	2 : Cytoplasmic	1.5.1.3 : Arginine ; 7.1 : Cytoplasm ;	1.3 : Glutamate family ;	10666579, 11738042, 11809762, 2123815, 9298646	no	2a : Function from experimental evidences in other organisms	2013-10-17	2	3625079	3626404	1326	E
5326	4	Cupriavidus metallidurans NA4	9375418	CmetNA4v1_280203	CDS	automatic/finished	argG	argininosuccinate synthetase	6.3.4.5	no	e : enzyme	2 : Cytoplasmic	1.5.1.3 : Arginine ; 7.1 : Cytoplasm ;	1.3 : Glutamate family ;	10666579	no	2a : Function from experimental evidences in other organisms	2012-01-16	2	4034051	4035376	1326	E
5329	4	Cupriavidus metallidurans CH34	1516778	Rmet_1036	CDS	validated/finished	prfB	peptide chain release factor RF-2		no	f : factor	2 : Cytoplasmic	2.3.2 : Translation ; 7.1 : Cytoplasm ;	10.4 : Translation factors ;		COMMON	2a : Function from experimental evidences in other organisms	2007-11-19 15:28:44	-2	1125147	1126220	1074	J
5329	4	Cupriavidus metallidurans H1130	9368870	CmetH11v1_60237	CDS	automatic/finished	prfB	peptide chain release factor RF-2		no	f : factor	2 : Cytoplasmic	2.3.2 : Translation ; 7.1 : Cytoplasm ;	10.4 : Translation factors ;		no	2a : Function from experimental evidences in other organisms	2012-01-16	-2	1326016	1327089	1074	J
5329	4	Cupriavidus metallidurans NA1	17813347	NA1v1_1320015	CDS	automatic/finished	prfB	peptide chain release factor 2		no	e : enzyme	2 : Cytoplasmic	2.3.2 : translation ;			no	2a : Function from experimental evidences in other organisms	2013-10-17	2	4394921	4395994	1074	J
5329	4	Cupriavidus metallidurans NA4	9370292	CmetNA4v1_50048	CDS	automatic/finished	prfB	peptide chain release factor RF-2		no	f : factor	2 : Cytoplasmic	2.3.2 : Translation ; 7.1 : Cytoplasm ;	10.4 : Translation factors ;		no	2a : Function from experimental evidences in other organisms	2012-01-16	-2	1322933	1324006	1074	J
5401	4	Cupriavidus metallidurans CH34	1516948	Rmet_1423	CDS	validated/finished	dapD	2,3,4,5-tetrahydropyridine-2-carboxylate N-succinyltransferase	2.3.1.117	no	e : enzyme	2 : Cytoplasmic	1.5.1.7 : Lysine, diaminopimelate ; 7.1 : Cytoplasm ;			COMMON	2a : Function from experimental evidences in other organisms	2007-05-08 17:45:22	-1	1536967	1537791	825	E
5401	4	Cupriavidus metallidurans H1130	9369551	CmetH11v1_90113	CDS	automatic/finished	dapD	2,3,4,5-tetrahydropyridine-2-carboxylate N-succinyltransferase	2.3.1.117	no	e : enzyme	2 : Cytoplasmic	1.5.1.7 : Lysine, diaminopimelate ; 7.1 : Cytoplasm ;	1.2 : Aspartate family ;		no	2a : Function from experimental evidences in other organisms	2012-01-16	-3	1670085	1670909	825	E
5401	4	Cupriavidus metallidurans NA1	17813051	NA1v1_1220010	CDS	automatic/finished	dapD	2,3,4,5-tetrahydropyridine-2-carboxylate N-succinyltransferase	2.3.1.117	no	e : enzyme	2 : Cytoplasmic	1.5.1.7 : Lysine, diaminopimelate ; 7.1 : Cytoplasm ;	1.2 : Aspartate family ;	8412694, 9298646	no	2a : Function from experimental evidences in other organisms	2013-10-17	2	4074404	4075228	825	E
5401	4	Cupriavidus metallidurans NA4	9370867	CmetNA4v1_140223	CDS	automatic/finished	dapD	2,3,4,5-tetrahydropyridine-2-carboxylate N-succinyltransferase	2.3.1.117	no	e : enzyme	2 : Cytoplasmic	1.5.1.7 : Lysine, diaminopimelate ; 7.1 : Cytoplasm ;	1.2 : Aspartate family ;		no	2a : Function from experimental evidences in other organisms	2012-01-16	-1	1658430	1659254	825	E
5403	4	Cupriavidus metallidurans CH34	1514754	Rmet_0411	CDS	validated/Curated	rpsI	30S ribosomal subunit protein S9		no	s : structure	2 : Cytoplasmic	2.3.2 : Translation ; 2.3.8 : Ribosomal proteins ; 6.6 : Ribosome ; 7.1 : Cytoplasm ;			COMMON	2a : Function from experimental evidences in other organisms	2007-05-25 15:20:05	3	437730	438122	393	J
5403	4	Cupriavidus metallidurans H1130	9367668	CmetH11v1_20169	CDS	automatic/finished	rpsI	30S ribosomal subunit protein S9		no	s : structure	2 : Cytoplasmic	2.3.2 : Translation ; 2.3.8 : Ribosomal proteins ; 6.6 : Ribosome ; 7.1 : Cytoplasm ;	10.2 : Ribosomal proteins: synthesis and modification ; 10.4 : Translation factors ;		no	2a : Function from experimental evidences in other organisms	2012-01-16	2	621422	621814	393	J
5403	4	Cupriavidus metallidurans NA1	17809209	NA1v1_30091	CDS	automatic/finished	rpsI	30S ribosomal subunit protein S9		no	s : structure	2 : Cytoplasmic	2.3.2 : Translation ; 2.3.8 : Ribosomal proteins ; 6.6 : Ribosome ; 7.1 : Cytoplasm ;	10.2 : Ribosomal proteins: synthesis and modification ; 10.4 : Translation factors ;	10094780, 1091515, 12244297, 12809609, 3884974, 4346030, 7556101	no	2a : Function from experimental evidences in other organisms	2013-10-17	3	188634	189026	393	J
5403	4	Cupriavidus metallidurans NA4	9368978	CmetNA4v1_40088	CDS	automatic/finished	rpsI	30S ribosomal subunit protein S9		no	s : structure	2 : Cytoplasmic	2.3.2 : Translation ; 2.3.8 : Ribosomal proteins ; 6.6 : Ribosome ; 7.1 : Cytoplasm ;	10.2 : Ribosomal proteins: synthesis and modification ; 10.4 : Translation factors ;		no	2a : Function from experimental evidences in other organisms	2012-01-16	2	624029	624421	393	J
5422	4	Cupriavidus metallidurans CH34	1517613	Rmet_2755	CDS	validated/finished	dcd	2'-deoxycytidine 5'-triphosphate deaminase	3.5.4.13	no	e : enzyme	1 : Unknown	1.7.15 : 2'-deoxyribonucleotide/ribonucleoside metabolism ;			COMMON	2b : Function from indirect experimental evidences (e.g. phenotypes)	2007-08-02 11:10:32	-3	2996678	2997244	567	F
5422	4	Cupriavidus metallidurans H1130	9371878	CmetH11v1_210027	CDS	automatic/finished	dcd	DEOXYCYTIDINE TRIPHOSPHATE DEAMINASE PROTEIN	3.5.4.13	no	e : enzyme	2 : Cytoplasmic	1.5.2.2 : Pyrimidine biosynthesis ;	2.4 : Pyrimidine ribonucleotide biosynthesis ;		no	2a : Function from experimental evidences in other organisms	2012-01-16	-2	2795248	2795814	567	F
5422	4	Cupriavidus metallidurans NA1	17812093	NA1v1_880030	CDS	automatic/finished	dcd	deoxycytidine triphosphate deaminase	3.5.4.13	no	e : enzyme	1 : Unknown	1.7.33 : nucleotide and nucleoside conversions ;			no	2a : Function from experimental evidences in other organisms	2013-10-17	1	3068632	3069198	567	F
5422	4	Cupriavidus metallidurans NA4	9373772	CmetNA4v1_210030	CDS	automatic/finished	dcd	DEOXYCYTIDINE TRIPHOSPHATE DEAMINASE PROTEIN	3.5.4.13	no	e : enzyme	2 : Cytoplasmic	1.5.2.2 : Pyrimidine biosynthesis ;	2.4 : Pyrimidine ribonucleotide biosynthesis ;		no	2a : Function from experimental evidences in other organisms	2012-01-16	-1	3169494	3170060	567	F
5503	4	Cupriavidus metallidurans CH34	1515007	Rmet_0928	CDS	validated/Curated	nuoB	NADH dehydrogenase chain B	1.6.5.3	no	e : enzyme	2 : Cytoplasmic	4.3.D.1 : The Proton- or sodium ion-translocating NADH Dehydrogenase (NDH) Family ; 1.5.3.11 : Menaquinone (MK), ubiquinone (Q) ;	7 : Transport and binding proteins ; 4 : Biosynthesis of cofactors, prosthetic groups, and carriers ;		COMMON	2b : Function from indirect experimental evidences (e.g. phenotypes)	2007-05-24 11:29:15	2	1012913	1013395	483	C
5503	4	Cupriavidus metallidurans H1130	9368611	CmetH11v1_60109	CDS	automatic/finished	nuoB	NADH:ubiquinone oxidoreductase complex I, chain B	1.6.5.3	no	e : enzyme	2 : Cytoplasmic	1.3.6 : Aerobic respiration ; 1.3.7 : Anaerobic respiration ; 1.4.1 : Electron donor ; 4.3.D.1 : The Proton- or sodium ion-translocating NADH Dehydrogenase (NDH) Family ;	6.1 : Aerobic ; 6.3 : Anaerobic ; 6.5 : Electron transport ; 7 : Transport and binding proteins ;	9593861	no	2a : Function from experimental evidences in other organisms	2012-01-16	2	1203431	1203913	483	C
5503	4	Cupriavidus metallidurans NA1	17813459	NA1v1_1330036	CDS	automatic/finished	nuoB	NADH-quinone oxidoreductase subunit B	1.6.99.5	no						no		2013-10-17	-3	4507939	4508421	483	C
5503	4	Cupriavidus metallidurans NA4	9370108	CmetNA4v1_40647	CDS	automatic/finished	nuoB	NADH:ubiquinone oxidoreductase complex I, chain B	1.6.5.3	no	e : enzyme	2 : Cytoplasmic	1.3.6 : Aerobic respiration ; 1.3.7 : Anaerobic respiration ; 1.4.1 : Electron donor ; 4.3.D.1 : The Proton- or sodium ion-translocating NADH Dehydrogenase (NDH) Family ;	6.1 : Aerobic ; 6.3 : Anaerobic ; 6.5 : Electron transport ; 7 : Transport and binding proteins ;	9593861	no	2a : Function from experimental evidences in other organisms	2012-01-16	2	1210637	1211119	483	C
5713	4	Cupriavidus metallidurans CH34	1513249	Rmet_5296	CDS	validated/finished	acnB	bifunctional aconitate hydratase 2/2-methylisocitrate dehydratase	4.2.1.3	no	e : enzyme	1 : Unknown	1.1.2.3 : Propionate degradation ; 1.3.4 : Tricarboxylic acid cycle ; 1.3.7 : Anaerobic respiration ; 1.7.2 : Glyoxylate bypass ;		11992126, 12473114, 20053887, 8932712, 9298646, 9421904, 8000525	COMMON	2a : Function from experimental evidences in other organisms	2008-12-17 15:41:19	-2	1997505	2000096	2592	C
5713	4	Cupriavidus metallidurans H1130	9378011	CmetH11v1_510150	CDS	automatic/finished	acnB	bifunctional aconitate hydratase 2 and 2-methylisocitrate dehydratase	4.2.1.3, 4.2.1.99	no	e : enzyme	1 : Unknown	1.3.4 : Tricarboxylic acid cycle ; 1.7.21 : Glyoxylate degradation ; 5.5 : Adaptation to stress ; 1.1.2.3 : Propionate degradation ;	6.12 : TCA cycle ; 15.10 : Adaptations to atypical conditions ;	10585860, 11992126, 12473114, 8000525	no	2a : Function from experimental evidences in other organisms	2012-01-16	-2	5808853	5811444	2592	C
5713	4	Cupriavidus metallidurans NA1	17809816	NA1v1_150013	CDS	automatic/finished	acnB	bifunctional aconitate hydratase 2 and 2-methylisocitrate dehydratase	4.2.1.3, 4.2.1.99	no	e : enzyme	1 : Unknown	1.1.2.3 : Propionate degradation ; 1.3.4 : Tricarboxylic acid cycle ; 1.3.7 : Anaerobic respiration ; 1.7.2 : Glyoxylate bypass ;	6.3 : Anaerobic ; 6.12 : TCA cycle ;	11992126, 12473114, 20053887, 8932712, 9298646, 9421904, 8000525	no	2a : Function from experimental evidences in other organisms	2013-10-17	-2	812639	815230	2592	C
5713	4	Cupriavidus metallidurans NA4	9376064	CmetNA4v1_320260	CDS	automatic/finished	acnB	bifunctional aconitate hydratase 2 and 2-methylisocitrate dehydratase	4.2.1.3, 4.2.1.99	no	e : enzyme	1 : Unknown	1.3.4 : Tricarboxylic acid cycle ; 1.7.21 : Glyoxylate degradation ; 5.5 : Adaptation to stress ; 1.1.2.3 : Propionate degradation ;	6.12 : TCA cycle ; 15.10 : Adaptations to atypical conditions ;	10585860, 11992126, 12473114, 8000525	no	2a : Function from experimental evidences in other organisms	2012-01-16	1	4420936	4423527	2592	C
5715	4	Cupriavidus metallidurans CH34	1514993	Rmet_0913	CDS	validated/Curated	ilvC	Ketol-acid reductoisomerase	1.1.1.86	no	e : enzyme	2 : Cytoplasmic	1.5.1.18 : Isoleucine/valine ;	1.2 : Aspartate family ;		COMMON	2a : Function from experimental evidences in other organisms	2007-09-09 14:20:27	1	999199	1000215	1017	E
5715	4	Cupriavidus metallidurans H1130	9368584	CmetH11v1_60096	CDS	automatic/finished	ilvC	KETOL-ACID REDUCTOISOMERASE	1.1.1.86	no	e : enzyme	2 : Cytoplasmic	1.5.1.18 : Isoleucine/valine ; 5.14 : Nodulation ;	1.4 : Pyruvate family ; 15 : Cellular processes ;	1744032	no	2a : Function from experimental evidences in other organisms	2012-01-16	1	1189717	1190733	1017	E
5715	4	Cupriavidus metallidurans NA1	17813473	NA1v1_1340007	CDS	automatic/finished	ilvC	acetohydroxy acid isomeroreductase and 2-dehydropantoate 2-reductase	1.1.1.86, 1.1.1.169	no	e : enzyme	2 : Cytoplasmic	1.5.1.18 : isoleucine/valine ; 1.5.3.5 : Coenzyme A ;			no	2a : Function from experimental evidences in other organisms	2013-10-17	-1	4521240	4522256	1017	E
5715	4	Cupriavidus metallidurans NA4	9370083	CmetNA4v1_40634	CDS	automatic/finished	ilvC	KETOL-ACID REDUCTOISOMERASE	1.1.1.86	no	e : enzyme	2 : Cytoplasmic	1.5.1.18 : Isoleucine/valine ; 5.14 : Nodulation ;	1.4 : Pyruvate family ; 15 : Cellular processes ;	1744032	no	2a : Function from experimental evidences in other organisms	2012-01-16	1	1196923	1197939	1017	E
5720	4	Cupriavidus metallidurans CH34	1517914	Rmet_3249	CDS	validated/finished	hisG	ATP phosphoribosyltransferase	2.4.2.17	no	e : enzyme	1 : Unknown	1.5.1.16 : Histidine ;			COMMON	2b : Function from indirect experimental evidences (e.g. phenotypes)	2007-09-19 14:41:07	-1	3521353	3522027	675	E
5720	4	Cupriavidus metallidurans H1130	9373361	CmetH11v1_270099	CDS	automatic/finished	hisG	hetero-octameric ATP phosphoribosyl transferase, ATP phosphoribosyltransferase subunit	2.4.2.17	no	e : enzyme	2 : Cytoplasmic	1.5.1.16 : Histidine ;	1.6 : Histidine family ;	10430882, 10795825, 16051603, 17154531	no	2a : Function from experimental evidences in other organisms	2012-01-16	-3	3513285	3513959	675	E
5720	4	Cupriavidus metallidurans NA1	17810625	NA1v1_390097	CDS	automatic/finished	hisG	ATP-phosphoribosyltransferase	2.4.2.17	no	e : enzyme	2 : Cytoplasmic	1.5.1.16 : histidine ;			no	2a : Function from experimental evidences in other organisms	2013-10-17	-1	1611966	1612640	675	E
5720	4	Cupriavidus metallidurans NA4	9374616	CmetNA4v1_250080	CDS	automatic/finished	hisG	hetero-octameric ATP phosphoribosyl transferase, ATP phosphoribosyltransferase subunit	2.4.2.17	no	e : enzyme	2 : Cytoplasmic	1.5.1.16 : Histidine ;	1.6 : Histidine family ;	10430882, 10795825, 16051603, 17154531	no	2a : Function from experimental evidences in other organisms	2012-01-16	-3	3603880	3604554	675	E
5724	4	Cupriavidus metallidurans CH34	1517911	Rmet_3246	CDS	validated/finished	hisB	Imidazoleglycerol-phosphate dehydratase	4.2.1.19	no	e : enzyme	1 : Unknown	1.5.1.16 : Histidine ; 1.5.1 : Amino acids ;			COMMON	2b : Function from indirect experimental evidences (e.g. phenotypes)	2007-09-19 14:37:21	-3	3518249	3518836	588	E
5724	4	Cupriavidus metallidurans H1130	9373356	CmetH11v1_270096	CDS	automatic/finished	hisB	IMIDAZOLEGLYCEROL-PHOSPHATE DEHYDRATASE	4.2.1.19	no	e : enzyme	1 : Unknown	1.5.1.16 : Histidine ;	1.6 : Histidine family ;		no	2b : Function from indirect experimental evidences (e.g. phenotypes)	2012-01-16	-2	3510181	3510768	588	E
5724	4	Cupriavidus metallidurans NA1	17810622	NA1v1_390094	CDS	automatic/finished	hisB	imidazoleglycerol-phosphate dehydratase	4.2.1.19	no	e : enzyme	2 : Cytoplasmic	1.5 : building block biosynthesis ; 1.5.1 : amino acids ; 1.5.1.16 : histidine ;			no	2a : Function from experimental evidences in other organisms	2013-10-17	-3	1608862	1609449	588	E
5724	4	Cupriavidus metallidurans NA4	9374611	CmetNA4v1_250077	CDS	automatic/finished	hisB	IMIDAZOLEGLYCEROL-PHOSPHATE DEHYDRATASE	4.2.1.19	no	e : enzyme	1 : Unknown	1.5.1.16 : Histidine ;	1.6 : Histidine family ;		no	2b : Function from indirect experimental evidences (e.g. phenotypes)	2012-01-16	-2	3600776	3601363	588	E
5747	4	Cupriavidus metallidurans CH34	1514846	Rmet_0615	CDS	validated/Curated	groS	Cpn10 chaperonin GroES, small subunit of GroESL		no	f : factor	2 : Cytoplasmic	2.3.4 : Chaperoning, folding ; 5.1 : Cell division ; 7.1 : Cytoplasm ;			COMMON	2a : Function from experimental evidences in other organisms	2007-06-13 14:24:26	1	674569	674859	291	O
5747	4	Cupriavidus metallidurans H1130	9367968	CmetH11v1_30108	CDS	automatic/finished	groS	chaperone Hsp10 (GroES), part of GroE chaperone system		no	f : factor	2 : Cytoplasmic	2.3.4 : Chaperoning, folding ; 5.1 : Cell division ; 7.1 : Cytoplasm ;	11.3 : Protein folding and stabilization ; 15.1 : Cell division ;	9285585	no	2a : Function from experimental evidences in other organisms	2012-01-16	2	865214	865504	291	O
5747	4	Cupriavidus metallidurans NA1	17809418	NA1v1_80009	CDS	automatic/finished	groS	Cpn10 chaperonin GroES, small subunit of GroESL		no	f : factor	2 : Cytoplasmic	2.3.4 : Chaperoning, folding ; 5.1 : Cell division ; 7.1 : Cytoplasm ;	11.3 : Protein folding and stabilization ; 15.1 : Cell division ;	12475168, 2897629, 2901493, 8506346, 8538739, 8876186, 9285585, 9298646, 9600841	no	2a : Function from experimental evidences in other organisms	2013-10-17	1	418795	419085	291	O
5747	4	Cupriavidus metallidurans NA4	9369405	CmetNA4v1_40294	CDS	automatic/finished	groS	chaperone Hsp10 (GroES), part of GroE chaperone system		no	f : factor	2 : Cytoplasmic	2.3.4 : Chaperoning, folding ; 5.1 : Cell division ; 7.1 : Cytoplasm ;	11.3 : Protein folding and stabilization ; 15.1 : Cell division ;	9285585	no	2a : Function from experimental evidences in other organisms	2012-01-16	1	854989	855279	291	O
5750	4	Cupriavidus metallidurans CH34	1512299	Rmet_5599	CDS	validated/finished	katA	catalase	1.11.1.6	no	e : enzyme	2 : Cytoplasmic	5.5 : Adaptation to stress ; 5.5.6 : Other stresses (mechanical, nutritional, oxidative) ; 7.1 : Cytoplasm ;		9555890	COMMON	2a : Function from experimental evidences in other organisms	2008-12-18 10:00:34	1	2353057	2354502	1446	P
5750	4	Cupriavidus metallidurans H1130	9378421	CmetH11v1_530008	CDS	automatic/finished		Catalase	1.11.1.6	no	e : enzyme	2 : Cytoplasmic	5.6.2 : Detoxification (xenobiotic metabolism) ;	15.5 : Detoxification ;		no	2a : Function from experimental evidences in other organisms	2012-01-16	3	6040203	6041648	1446	P
5750	4	Cupriavidus metallidurans NA1	17810387	NA1v1_320007	CDS	automatic/finished	katA	catalase (hydroperoxidase II)	1.11.1.6	no	e : enzyme	2 : Cytoplasmic	5.6.2 : detoxification (xenobiotic metabolism) ;			no	2a : Function from experimental evidences in other organisms	2013-10-17	1	1396789	1398234	1446	P
5750	4	Cupriavidus metallidurans NA4	9379832	CmetNA4v1_640008	CDS	automatic/finished		Catalase	1.11.1.6	no	e : enzyme	2 : Cytoplasmic	5.6.2 : Detoxification (xenobiotic metabolism) ;	15.5 : Detoxification ;		no	2a : Function from experimental evidences in other organisms	2012-01-16	2	6414662	6416107	1446	P
6002	4	Cupriavidus metallidurans CH34	1517706	Rmet_2911	CDS	validated/finished	purM	phosphoribosylaminoimidazole synthetase	6.3.3.1	no	e : enzyme	2 : Cytoplasmic	1.5.2.1 : Purine biosynthesis ; 7.1 : Cytoplasm ;			COMMON	2a : Function from experimental evidences in other organisms	2007-08-09 11:48:13	-2	3165378	3166430	1053	F
6002	4	Cupriavidus metallidurans H1130	9372228	CmetH11v1_210164	CDS	automatic/finished	purM	phosphoribosylaminoimidazole synthetase (AIR synthetase)	6.3.3.1	no	e : enzyme	2 : Cytoplasmic	1.5.2.1 : Purine biosynthesis ; 7.1 : Cytoplasm ;	2.3 : Purine ribonucleotide biosynthesis ;	10508786	no	2a : Function from experimental evidences in other organisms	2012-01-16	-3	2934345	2935397	1053	F
6002	4	Cupriavidus metallidurans NA1	17811203	NA1v1_630070	CDS	automatic/finished	purM	phosphoribosylaminoimidazole synthetase	6.3.3.1	no	e : enzyme	2 : Cytoplasmic	1.5.2.1 : Purine biosynthesis ; 7.1 : Cytoplasm ;	2.3 : Purine ribonucleotide biosynthesis ;	10508786, 3015935, 3530323, 9298646	no	2a : Function from experimental evidences in other organisms	2013-10-17	1	2165614	2166666	1053	F
6002	4	Cupriavidus metallidurans NA4	9374049	CmetNA4v1_220008	CDS	automatic/finished	purM	phosphoribosylaminoimidazole synthetase (AIR synthetase)	6.3.3.1	no	e : enzyme	2 : Cytoplasmic	1.5.2.1 : Purine biosynthesis ; 7.1 : Cytoplasm ;	2.3 : Purine ribonucleotide biosynthesis ;	10508786	no	2a : Function from experimental evidences in other organisms	2012-01-16	-3	3308719	3309771	1053	F
6014	4	Cupriavidus metallidurans CH34	1516163	Rmet_3193	CDS	validated/finished	ychF	putative GTP-binding protein		no	f : factor	1 : Unknown				COMMON	2b : Function from indirect experimental evidences (e.g. phenotypes)	2007-09-24 17:21:17	1	3469048	3470139	1092	J
6014	4	Cupriavidus metallidurans H1130	9373243	CmetH11v1_270041	CDS	automatic/finished		putative GTP-binding protein with nucleoside triP hydrolase domain, engD homolog		no	f : factor	1 : Unknown				no	3 : Putative function from multiple computational evidences	2012-01-16	2	3459104	3460195	1092	J
6014	4	Cupriavidus metallidurans NA1	17810562	NA1v1_390034	CDS	automatic/finished	ychF	putative GTP-binding protein		no	f : factor	1 : Unknown		18 : Unknown function ;	12837776, 1833189, 7828865, 9298646	no	3 : Putative function from multiple computational evidences	2013-10-17	1	1556266	1557357	1092	J
6014	4	Cupriavidus metallidurans NA4	9374829	CmetNA4v1_260035	CDS	automatic/finished		putative GTP-binding protein with nucleoside triP hydrolase domain, engD homolog		no	f : factor	1 : Unknown				no	3 : Putative function from multiple computational evidences	2012-01-16	1	3705850	3706941	1092	J
6049	4	Cupriavidus metallidurans CH34	1516128	Rmet_3101	CDS	validated/finished	nudH	(di)nucleoside polyphosphate hydrolase, contains NUDIX domain		no	e : enzyme	1 : Unknown				COMMON	2b : Function from indirect experimental evidences (e.g. phenotypes)	2007-09-20 14:27:59	1	3360913	3361638	726	L
6049	4	Cupriavidus metallidurans H1130	9372969	CmetH11v1_250093	CDS	automatic/finished	nudH	dinucleotide oligophosphate (alarmone) hydrolase	3.6.1.-	no	e : enzyme	1 : Unknown	5.10 : Defense/survival ;	15.10 : Adaptations to atypical conditions ;	14594825	no	2a : Function from experimental evidences in other organisms	2012-01-16	3	3325704	3326429	726	L
6049	4	Cupriavidus metallidurans NA1	17815767	NA1v1_2200033	CDS	automatic/finished	rppH	RNA pyrophosphohydrolase	3.6.1.-	no						no		2013-10-17	3	6775200	6775925	726	L
6049	4	Cupriavidus metallidurans NA4	9374314	CmetNA4v1_220141	CDS	automatic/finished	nudH	dinucleotide oligophosphate (alarmone) hydrolase	3.6.1.-	no	e : enzyme	1 : Unknown	5.10 : Defense/survival ;	15.10 : Adaptations to atypical conditions ;	14594825	no	2a : Function from experimental evidences in other organisms	2012-01-16	2	3447734	3448459	726	L
6057	4	Cupriavidus metallidurans CH34	1517890	Rmet_3221	CDS	validated/finished	yjjK	putative fused transporter subunits of ABC superfamily: ATP-binding components		no	t : transporter	2 : Cytoplasmic	4.3.A.1.a : ATP binding component ; 7.1 : Cytoplasm ;			COMMON	2b : Function from indirect experimental evidences (e.g. phenotypes)	2007-09-24 11:54:56	-1	3497032	3498801	1770	R
6057	4	Cupriavidus metallidurans H1130	9373302	CmetH11v1_270070	CDS	automatic/finished		putative ATPase component of ABC transporter with duplicated ATPase domains		no	t : transporter	2 : Cytoplasmic	4.3.A.1.a : ATP binding component ; 7.1 : Cytoplasm ;	7 : Transport and binding proteins ;		no	3 : Putative function from multiple computational evidences	2012-01-16	-3	3488961	3490628	1668	R
6057	4	Cupriavidus metallidurans NA1	17810593	NA1v1_390065	CDS	automatic/finished	yjjK	fused putative transporter subunits of ABC superfamily: ATP-binding components		no	t : transporter	2 : Cytoplasmic	4.3.A.1.a : ATP binding component ; 7.1 : Cytoplasm ;	7 : Transport and binding proteins ;		no	2b : Function from indirect experimental evidences (e.g. phenotypes)	2013-10-17	-2	1586840	1588507	1668	R
6057	4	Cupriavidus metallidurans NA4	9374523	CmetNA4v1_250032	CDS	automatic/finished		putative ATPase component of ABC transporter with duplicated ATPase domains		no	t : transporter	2 : Cytoplasmic	4.3.A.1.a : ATP binding component ; 7.1 : Cytoplasm ;	7 : Transport and binding proteins ;		no	3 : Putative function from multiple computational evidences	2012-01-16	-1	3566052	3567719	1668	R
6092	4	Cupriavidus metallidurans CH34	1517468	Rmet_2483	CDS	validated/finished	sdhB	succinate dehydrogenase, FeS subunit	1.3.99.1	no	c : carrier	2 : Cytoplasmic	1.3.4 : Tricarboxylic acid cycle ; 1.3.6 : Aerobic respiration ; 1.4.1 : Electron donor ; 7.1 : Cytoplasm ;		6376123, 9298646	COMMON	2a : Function from experimental evidences in other organisms	2007-07-31 11:28:30	-3	2696816	2697517	702	C
6092	4	Cupriavidus metallidurans H1130	9371378	CmetH11v1_200085	CDS	automatic/finished	sdhB	succinate dehydrogenase, Fe-S protein	1.3.99.1	no	e : enzyme	2 : Cytoplasmic	1.3.4 : Tricarboxylic acid cycle ; 1.3.6 : Aerobic respiration ; 1.4.1 : Electron donor ; 7.1 : Cytoplasm ;	6.1 : Aerobic ; 6.5 : Electron transport ; 6.12 : TCA cycle ;		no	2a : Function from experimental evidences in other organisms	2012-01-16	-2	2532916	2533617	702	C
6092	4	Cupriavidus metallidurans NA1	17815594	NA1v1_2160017	CDS	automatic/finished	sdhB	succinate dehydrogenase, FeS subunit	1.3.99.1	no	c : carrier	2 : Cytoplasmic	1.3.4 : Tricarboxylic acid cycle ; 1.3.6 : Aerobic respiration ; 1.4.1 : Electron donor ; 7.1 : Cytoplasm ;	6.1 : Aerobic ; 6.5 : Electron transport ; 6.12 : TCA cycle ;	6376123, 9298646	no	2a : Function from experimental evidences in other organisms	2013-10-17	-3	6609217	6609918	702	C
6092	4	Cupriavidus metallidurans NA4	9373257	CmetNA4v1_200093	CDS	automatic/finished	sdhB	succinate dehydrogenase, Fe-S protein	1.3.99.1	no	e : enzyme	2 : Cytoplasmic	1.3.4 : Tricarboxylic acid cycle ; 1.3.6 : Aerobic respiration ; 1.4.1 : Electron donor ; 7.1 : Cytoplasm ;	6.1 : Aerobic ; 6.5 : Electron transport ; 6.12 : TCA cycle ;		no	2a : Function from experimental evidences in other organisms	2012-01-16	-1	2886240	2886941	702	C
9401	4	Cupriavidus metallidurans CH34	1513280	Rmet_5371	CDS	validated/finished	katG	catalase/hydroperoxidase HPI(I)	1.11.1.6	no	e : enzyme	1 : Unknown	5.6.2 : Detoxification (xenobiotic metabolism) ;		3045098	COMMON	2a : Function from experimental evidences in other organisms	2008-06-16 21:37:06	-2	2094936	2097116	2181	P
9401	4	Cupriavidus metallidurans H1130	9378170	CmetH11v1_510227	CDS	automatic/finished	katG	Catalase-peroxidase	1.11.1.6, 1.11.1.7	no						no		2012-01-16	-1	5897153	5899333	2181	P
9401	4	Cupriavidus metallidurans NA1	17809907	NA1v1_180037	CDS	automatic/finished	katG	catalase/hydroperoxidase HPI(I)	1.11.1.6	no	e : enzyme	1 : Unknown	5.6.2 : Detoxification (xenobiotic metabolism) ;	15.5 : Detoxification ;	3045098	no	2a : Function from experimental evidences in other organisms	2013-10-17	-3	911644	913824	2181	P
9401	4	Cupriavidus metallidurans NA4	9375905	CmetNA4v1_320170	CDS	automatic/finished	katG	Catalase-peroxidase	1.11.1.6, 1.11.1.7	no						no		2012-01-16	1	4314691	4316871	2181	P
9647	4	Cupriavidus metallidurans CH34	1517996	Rmet_3339	CDS	validated/finished	nusG	transcription termination factor		no	f : factor	2 : Cytoplasmic	2.2.2 : Transcription related ; 7.1 : Cytoplasm ;			COMMON	2a : Function from experimental evidences in other organisms	2007-09-19 16:38:47	-1	3609760	3610341	582	K
9647	4	Cupriavidus metallidurans H1130	9372766	CmetH11v1_240072	CDS	automatic/finished	nusG	transcription termination factor		no	f : factor	2 : Cytoplasmic	2.2.2 : Transcription related ; 7.1 : Cytoplasm ;	9 : Transcription ;	10383769, 9571053	no	2a : Function from experimental evidences in other organisms	2012-01-16	-1	3222842	3223423	582	K
9647	4	Cupriavidus metallidurans NA1	17810723	NA1v1_420016	CDS	automatic/finished	nusG	transcription termination factor		no	f : factor	2 : Cytoplasmic	2.2.2 : Transcription related ; 7.1 : Cytoplasm ;	9 : Transcription ;	10383769, 1532577, 2137819, 7505669, 8422985, 9571053, 9600841	no	2a : Function from experimental evidences in other organisms	2013-10-17	-3	1700836	1701417	582	K
9647	4	Cupriavidus metallidurans NA4	9374459	CmetNA4v1_240015	CDS	automatic/finished	nusG	transcription termination factor		no	f : factor	2 : Cytoplasmic	2.2.2 : Transcription related ; 7.1 : Cytoplasm ;	9 : Transcription ;	10383769, 9571053	no	2a : Function from experimental evidences in other organisms	2012-01-16	-2	3537911	3538492	582	K
9652	4	Cupriavidus metallidurans CH34	1518086	Rmet_3493	CDS	validated/finished	atpC	F1 sector of membrane-bound ATP synthase, epsilon subunit	3.6.3.14	no	e : enzyme	5 : Inner membrane protein	1.3.8 : ATP proton motive force interconversion ; 4.3.A.2 : The H+/Na+-translocating F-, V- and A-type ATPase (F-ATPase) Superfamily ; 6.1 : Membrane ; 7.3 : Inner membrane ;			COMMON	2a : Function from experimental evidences in other organisms	2007-09-19 17:07:04	-2	3784413	3784829	417	C
9652	4	Cupriavidus metallidurans H1130	9367119	CmetH11v1_10040	CDS	automatic/finished	atpC	membrane-bound ATP synthase, F1 sector, epsilon-subunit	3.6.3.14	no	e : enzyme	5 : Inner membrane protein	1.3.8 : ATP proton motive force interconversion ; 4.3.A.2 : The H+/Na+-translocating F-, V- and A-type ATPase (F-ATPase) Superfamily ; 6.1 : Membrane ; 7.3 : Inner membrane ;	6.4 : ATP-proton motive force interconversion ; 7 : Transport and binding proteins ;	16545948	no	2a : Function from experimental evidences in other organisms	2012-01-16	-1	48488	48904	417	C
9652	4	Cupriavidus metallidurans NA1	17811401	NA1v1_690136	CDS	automatic/finished	atpC	F1 sector of membrane-bound ATP synthase, epsilon subunit	3.6.3.14	no	e : enzyme	5 : Inner membrane protein	1.3.8 : ATP proton motive force interconversion ; 4.3.A.2 : The H+/Na+-translocating F-, V- and A-type ATPase (F-ATPase) Superfamily ; 4.S.82 : H+ ; 6.1 : Membrane ; 7.3 : Inner membrane ;	6.4 : ATP-proton motive force interconversion ; 7.4 : Cations and iron carrying compounds ;	6272217, 6285901, 6301339, 6395859, 7583669, 9331422, 9756905, 9868784	no	2a : Function from experimental evidences in other organisms	2013-10-17	-3	2364538	2364954	417	C
9652	4	Cupriavidus metallidurans NA4	9367844	CmetNA4v1_10020	CDS	automatic/finished	atpC	membrane-bound ATP synthase, F1 sector, epsilon-subunit	3.6.3.14	no	e : enzyme	5 : Inner membrane protein	1.3.8 : ATP proton motive force interconversion ; 4.3.A.2 : The H+/Na+-translocating F-, V- and A-type ATPase (F-ATPase) Superfamily ; 6.1 : Membrane ; 7.3 : Inner membrane ;	6.4 : ATP-proton motive force interconversion ; 7 : Transport and binding proteins ;	16545948	no	2a : Function from experimental evidences in other organisms	2012-01-16	-3	31228	31644	417	C
15797	4	Cupriavidus metallidurans CH34	1514950	Rmet_0834	CDS	validated/finished	gudD	(D)-glucarate dehydratase 1	4.2.1.40	no	e : enzyme	1 : Unknown	1.1.1.6 : D-glucarate catabolism ;	6.11 : Sugars ;		COMMON	2a : Function from experimental evidences in other organisms	2007-07-04 14:58:58	2	911378	912733	1356	M
15797	4	Cupriavidus metallidurans H1130	9368414	CmetH11v1_60011	CDS	automatic/finished	gudD	(D)-glucarate dehydratase 1	4.2.1.40	no	e : enzyme	1 : Unknown	1.1.1.6 : D-glucarate catabolism ;	6.11 : Sugars ;	9772161	no	2a : Function from experimental evidences in other organisms	2012-01-16	2	1105109	1106464	1356	M
15797	4	Cupriavidus metallidurans NA1	17813559	NA1v1_1380023	CDS	automatic/finished	gudD	(D)-glucarate dehydratase 1	4.2.1.40	no	e : enzyme	1 : Unknown	1.1.1.6 : D-glucarate catabolism ;	6.11 : Sugars ;	10762278, 13971911, 20233700, 9772162	no	2a : Function from experimental evidences in other organisms	2013-10-17	-3	4606642	4607997	1356	M
15797	4	Cupriavidus metallidurans NA4	9369905	CmetNA4v1_40549	CDS	automatic/finished	gudD	(D)-glucarate dehydratase 1	4.2.1.40	no	e : enzyme	1 : Unknown	1.1.1.6 : D-glucarate catabolism ;	6.11 : Sugars ;	9772161	no	2a : Function from experimental evidences in other organisms	2012-01-16	2	1112360	1113715	1356	M
17693	4	Cupriavidus metallidurans CH34	1517700	Rmet_2895	CDS	validated/finished	icd	isocitrate dehydrogenase, specific for NADP+	1.1.1.42	no	e : enzyme	1 : Unknown	1.3.4 : Tricarboxylic acid cycle ; 1.3.7 : Anaerobic respiration ;			COMMON	2a : Function from experimental evidences in other organisms	2007-08-08 17:48:44	-1	3150904	3152154	1251	C
17693	4	Cupriavidus metallidurans H1130	9372194	CmetH11v1_210148	CDS	automatic/finished	icd	Isocitrate (NADP) dehydrogenase	1.1.1.42	no	e : enzyme	2 : Cytoplasmic	1.3.4 : Tricarboxylic acid cycle ; 1.3.7 : Anaerobic respiration ;	6.3 : Anaerobic ; 6.12 : TCA cycle ;	9352899	no	2a : Function from experimental evidences in other organisms	2012-01-16	-2	2919874	2921124	1251	C
17693	4	Cupriavidus metallidurans NA1	17811220	NA1v1_630087	CDS	automatic/finished	icd	isocitrate dehydrogenase, specific for NADP+; e14 prophage	1.1.1.42	no	h : extrachromosomal origin	1 : Unknown	1.3.4 : Tricarboxylic acid cycle ; 1.3.7 : Anaerobic respiration ;	6.3 : Anaerobic ; 6.12 : TCA cycle ;	10623532, 2204109, 2682654, 3112144, 9298646, 9352899	no	2a : Function from experimental evidences in other organisms	2013-10-17	3	2179890	2181140	1251	C
17693	4	Cupriavidus metallidurans NA4	9374015	CmetNA4v1_210151	CDS	automatic/finished	icd	Isocitrate (NADP) dehydrogenase	1.1.1.42	no	e : enzyme	2 : Cytoplasmic	1.3.4 : Tricarboxylic acid cycle ; 1.3.7 : Anaerobic respiration ;	6.3 : Anaerobic ; 6.12 : TCA cycle ;	9352899	no	2a : Function from experimental evidences in other organisms	2012-01-16	-3	3294097	3295347	1251	C
17706	4	Cupriavidus metallidurans CH34	1514748	Rmet_0402	CDS	validated/Curated	gltL	glutamate and aspartate transporter subunit ; ATP-binding component of ABC superfamily	3.6.3.28	no	t : transporter	2 : Cytoplasmic	1.5.1.1 : Glutamate ; 1.5.1.5 : Aspartate ; 4.3.A.1.a : ATP binding component ; 7.1 : Cytoplasm ;			COMMON	2a : Function from experimental evidences in other organisms	2007-04-03 16:20:52	2	429602	430336	735	E
17706	4	Cupriavidus metallidurans H1130	9367659	CmetH11v1_20160	CDS	automatic/finished	gltL	glutamate/aspartate transport protein; ABC superfamily, atp_binding component		no	t : transporter	2 : Cytoplasmic	1.5.1.1 : Glutamate ; 1.5.1.5 : Aspartate ; 4.3.A.1.a : ATP binding component ; 7.1 : Cytoplasm ;	1.2 : Aspartate family ; 1.3 : Glutamate family ; 7 : Transport and binding proteins ;		no	2a : Function from experimental evidences in other organisms	2012-01-16	2	613340	614074	735	E
17706	4	Cupriavidus metallidurans NA1	17809199	NA1v1_30081	CDS	automatic/finished	gltL	glutamate and aspartate transporter subunit ; ATP-binding component of ABC superfamily		no	t : transporter	2 : Cytoplasmic	1.5.1.5 : Aspartate ; 4.3.A.1.a : ATP binding component ; 4.S.75 : glutamate/aspartate ; 7.1 : Cytoplasm ;	1.2 : Aspartate family ; 7.1 : Amino acids, peptides and amines ;	11121068	no	2a : Function from experimental evidences in other organisms	2013-10-17	2	180527	181261	735	E
17706	4	Cupriavidus metallidurans NA4	9368956	CmetNA4v1_40077	CDS	automatic/finished	gltL	glutamate/aspartate transport protein; ABC superfamily, atp_binding component		no	t : transporter	2 : Cytoplasmic	1.5.1.1 : Glutamate ; 1.5.1.5 : Aspartate ; 4.3.A.1.a : ATP binding component ; 7.1 : Cytoplasm ;	1.2 : Aspartate family ; 1.3 : Glutamate family ; 7 : Transport and binding proteins ;		no	2a : Function from experimental evidences in other organisms	2012-01-16	1	615913	616647	735	E
17885	4	Cupriavidus metallidurans CH34	1517325	Rmet_2182	CDS	validated/finished	pstB	phosphate transporter subunit ; ATP-binding component of ABC superfamily	3.6.3.27	no	t : transporter	2 : Cytoplasmic	1.8.1 : Phosphorous metabolism ; 4.3.A.1.a : ATP binding component ; 7.1 : Cytoplasm ;		2993631, 3881386, 8682808	COMMON	2a : Function from experimental evidences in other organisms	2007-07-31 12:57:13	-1	2389666	2390454	789	P
17885	4	Cupriavidus metallidurans H1130	9370968	CmetH11v1_190023	CDS	automatic/finished	pstB	Phosphate import ATP-binding protein, ABC transporter		no	t : transporter	2 : Cytoplasmic	1.8.1 : Phosphorous metabolism ; 4.3.A.1.a : ATP binding component ; 7.1 : Cytoplasm ;	5.3 : Phosphorus compounds ; 7 : Transport and binding proteins ;		no	2a : Function from experimental evidences in other organisms	2012-01-16	-1	2354201	2354989	789	P
17885	4	Cupriavidus metallidurans NA1	17815196	NA1v1_2040022	CDS	automatic/finished	pstB	phosphate transporter subunit ; ATP-binding component of ABC superfamily	3.6.3.27	no	t : transporter	2 : Cytoplasmic	1.8.1 : Phosphorous metabolism ; 4.3.A.1.a : ATP binding component ; 4.S.155 : phosphate ; 7.1 : Cytoplasm ;	5.3 : Phosphorus compounds ; 7.2 : Anions ;	2993631, 3881386, 8682808	no	2a : Function from experimental evidences in other organisms	2013-10-17	-2	6233864	6234652	789	P
17885	4	Cupriavidus metallidurans NA4	9372675	CmetNA4v1_190682	CDS	automatic/finished	pstB	Phosphate import ATP-binding protein, ABC transporter		no	t : transporter	2 : Cytoplasmic	1.8.1 : Phosphorous metabolism ; 4.3.A.1.a : ATP binding component ; 7.1 : Cytoplasm ;	5.3 : Phosphorus compounds ; 7 : Transport and binding proteins ;		no	2a : Function from experimental evidences in other organisms	2012-01-16	-2	2592866	2593654	789	P
17886	4	Cupriavidus metallidurans CH34	1517326	Rmet_2183	CDS	validated/finished	pstA	phosphate transporter subunit ; membrane component of ABC superfamily		no	t : transporter	5 : Inner membrane protein	1.8.1 : Phosphorous metabolism ; 4.3.A.1.m : membrane component ; 6.1 : Membrane ; 7.3 : Inner membrane ;		1447208, 2993631, 3881386	COMMON	2a : Function from experimental evidences in other organisms	2007-07-31 12:58:15	-1	2390476	2391378	903	P
17886	4	Cupriavidus metallidurans H1130	9370970	CmetH11v1_190024	CDS	automatic/finished	pstA	Phosphate transport system permease, ABC transporter		no	t : transporter	5 : Inner membrane protein	1.8.1 : Phosphorous metabolism ; 4.3.A.1.m : membrane component ; 6.1 : Membrane ; 7.3 : Inner membrane ;	5.3 : Phosphorus compounds ; 7 : Transport and binding proteins ;		no	2a : Function from experimental evidences in other organisms	2012-01-16	-1	2355011	2355922	912	P
17886	4	Cupriavidus metallidurans NA1	17815197	NA1v1_2040023	CDS	automatic/finished	pstA	phosphate transporter subunit ; membrane component of ABC superfamily		no	t : transporter	5 : Inner membrane protein	1.8.1 : Phosphorous metabolism ; 4.3.A.1.m : membrane component ; 4.S.155 : phosphate ; 6.1 : Membrane ; 7.3 : Inner membrane ;	5.3 : Phosphorus compounds ; 7.2 : Anions ;	1447208, 2993631, 3881386	no	2a : Function from experimental evidences in other organisms	2013-10-17	-2	6234674	6235585	912	P
17886	4	Cupriavidus metallidurans NA4	9372677	CmetNA4v1_190683	CDS	automatic/finished	pstA	Phosphate transport system permease, ABC transporter		no	t : transporter	5 : Inner membrane protein	1.8.1 : Phosphorous metabolism ; 4.3.A.1.m : membrane component ; 6.1 : Membrane ; 7.3 : Inner membrane ;	5.3 : Phosphorus compounds ; 7 : Transport and binding proteins ;		no	2a : Function from experimental evidences in other organisms	2012-01-16	-2	2593676	2594578	903	P
17887	4	Cupriavidus metallidurans CH34	1517327	Rmet_2184	CDS	validated/finished	pstC	phosphate transporter subunit ; membrane component of ABC superfamily		no	t : transporter	5 : Inner membrane protein	1.8.1 : Phosphorous metabolism ; 4.3.A.1.m : membrane component ; 6.1 : Membrane ; 7.3 : Inner membrane ;		1447208, 2993631, 3881386	COMMON	2a : Function from experimental evidences in other organisms	2007-07-31 12:59:11	-2	2391375	2392340	966	P
17887	4	Cupriavidus metallidurans H1130	9370972	CmetH11v1_190025	CDS	automatic/finished	pstC	Phosphate transport system permease, ABC transporter		no	t : transporter	5 : Inner membrane protein	1.8.1 : Phosphorous metabolism ; 4.3.A.1.m : membrane component ; 6.1 : Membrane ; 7.3 : Inner membrane ;	5.3 : Phosphorus compounds ; 7 : Transport and binding proteins ;	2993631	no	2a : Function from experimental evidences in other organisms	2012-01-16	-2	2355919	2356884	966	P
17887	4	Cupriavidus metallidurans NA1	17815198	NA1v1_2040024	CDS	automatic/finished	pstC	phosphate transporter subunit ; membrane component of ABC superfamily		no	t : transporter	5 : Inner membrane protein	1.8.1 : Phosphorous metabolism ; 4.3.A.1.m : membrane component ; 4.S.155 : phosphate ; 6.1 : Membrane ; 7.3 : Inner membrane ;	5.3 : Phosphorus compounds ; 7.2 : Anions ;	1447208, 2993631, 3881386	no	2a : Function from experimental evidences in other organisms	2013-10-17	-3	6235582	6236547	966	P
17887	4	Cupriavidus metallidurans NA4	9372679	CmetNA4v1_190684	CDS	automatic/finished	pstC	Phosphate transport system permease, ABC transporter		no	t : transporter	5 : Inner membrane protein	1.8.1 : Phosphorous metabolism ; 4.3.A.1.m : membrane component ; 6.1 : Membrane ; 7.3 : Inner membrane ;	5.3 : Phosphorus compounds ; 7 : Transport and binding proteins ;	2993631	no	2a : Function from experimental evidences in other organisms	2012-01-16	-3	2594575	2595540	966	P
17913	4	Cupriavidus metallidurans CH34	1511952	Rmet_4928	CDS	validated/finished	lysP2	lysine-specific permease; amino acid-polyamine-organocation (APC) superfamily		no	t : transporter	5 : Inner membrane protein	1.5.1.7 : Lysine, diaminopimelate ; 4.2.A.3 : The Amino Acid-Polyamine-Choline (APC) Family ; 6.1 : Membrane ; 7.3 : Inner membrane ;	1.2 : Aspartate family ; 7.1 : Amino acids, peptides and amines ;	1315732	COMMON	2a : Function from experimental evidences in other organisms	2008-06-24 10:04:25	1	1590919	1592451	1533	E
17913	4	Cupriavidus metallidurans H1130	9376984	CmetH11v1_480023	CDS	automatic/finished	lysP	lysine-specific permease, APC family		no	t : transporter	5 : Inner membrane protein	1.5.1.7 : Lysine, diaminopimelate ; 4.2.A.3 : The Amino Acid-Polyamine-Choline (APC) Family ; 6.1 : Membrane ; 7.3 : Inner membrane ;	1.2 : Aspartate family ; 7 : Transport and binding proteins ;		no	2b : Function from indirect experimental evidences (e.g. phenotypes)	2012-01-16	2	5295212	5296744	1533	E
17913	4	Cupriavidus metallidurans NA1	17814492	NA1v1_1800027	CDS	automatic/finished	lysP	lysine transporter		no	t : transporter	5 : Inner membrane protein	1.5.1.7 : Lysine, diaminopimelate ; 4.2.A.3 : The Amino Acid-Polyamine-Choline (APC) Family ; 4.S.111 : lysine ; 6.1 : Membrane ; 7.3 : Inner membrane ;	1.2 : Aspartate family ; 7.1 : Amino acids, peptides and amines ;	1315732, 7551055	no	2a : Function from experimental evidences in other organisms	2013-10-17	3	5502987	5504525	1539	E
17913	4	Cupriavidus metallidurans NA4	9377088	CmetNA4v1_410024	CDS	automatic/finished	lysP	lysine-specific permease, APC family		no	t : transporter	5 : Inner membrane protein	1.5.1.7 : Lysine, diaminopimelate ; 4.2.A.3 : The Amino Acid-Polyamine-Choline (APC) Family ; 6.1 : Membrane ; 7.3 : Inner membrane ;	1.2 : Aspartate family ; 7 : Transport and binding proteins ;		no	2b : Function from indirect experimental evidences (e.g. phenotypes)	2012-01-16	1	4943956	4945488	1533	E
17918	4	Cupriavidus metallidurans CH34	1512402	Rmet_5828	CDS	validated/finished	ycaC	isochorismatase hydrolase		no	e : enzyme	1 : Unknown	1.1.3 : Amino acids ;			COMMON	2b : Function from indirect experimental evidences (e.g. phenotypes)	2008-06-20 14:18:53	1	16129	16806	678	Q
17918	4	Cupriavidus metallidurans H1130	9374566	CmetH11v1_340020	CDS	automatic/finished		putative hydrolase similar to ycaC		no	e : enzyme	2 : Cytoplasmic			9782055	no	3 : Putative function from multiple computational evidences	2012-01-16	2	4130030	4130707	678	Q
17918	4	Cupriavidus metallidurans NA1	17812534	NA1v1_1050045	CDS	automatic/finished		conserved protein of unknown function		no	u : unknown	1 : Unknown				no	4 : Unknown function but conserved in other organisms	2013-10-17	3	3514410	3515087	678	Q
17918	4	Cupriavidus metallidurans NA4	9375215	CmetNA4v1_280096	CDS	automatic/finished		putative hydrolase similar to ycaC		no	e : enzyme	2 : Cytoplasmic			9782055	no	3 : Putative function from multiple computational evidences	2012-01-16	1	3923311	3923988	678	Q
17921	4	Cupriavidus metallidurans CH34	1511582	Rmet_4201	CDS	validated/finished		aminotransferase, PLP-dependent	2.6.1.-	no	e : enzyme	1 : Unknown	3.1.4 : Regulation level unknown ;	16.12 : Sense ; 12 : Regulatory functions ;	17209026	COMMON	3 : Putative function from multiple computational evidences	2008-05-16 16:11:13	2	785360	786577	1218	E
17921	4	Cupriavidus metallidurans H1130	9375393	CmetH11v1_360051	CDS	automatic/finished		putative PLP-dependent aminotransferase, similar to E.coli yfdZ of predicted function	2.6.1.-	no	e : enzyme	2 : Cytoplasmic	3.1.4 : Regulation level unknown ;	12 : Regulatory functions ;		no	3 : Putative function from multiple computational evidences	2012-01-16	2	4517519	4518736	1218	E
17921	4	Cupriavidus metallidurans NA1	17813694	NA1v1_1410046	CDS	automatic/finished	yfdZ	putative aminotransferase, PLP-dependent		no	e : enzyme	1 : Unknown	3.1.4 : Regulation level unknown ;	16.12 : Sense ; 12 : Regulatory functions ;		no	3 : Putative function from multiple computational evidences	2013-10-17	3	4730595	4731812	1218	E
17921	4	Cupriavidus metallidurans NA4	9379417	CmetNA4v1_610268	CDS	automatic/finished		putative PLP-dependent aminotransferase, similar to E.coli yfdZ of predicted function	2.6.1.-	no	e : enzyme	2 : Cytoplasmic	3.1.4 : Regulation level unknown ;	12 : Regulatory functions ;		no	3 : Putative function from multiple computational evidences	2012-01-16	3	6191241	6192458	1218	E
17927	4	Cupriavidus metallidurans CH34	1515037	Rmet_0958	CDS	validated/finished	ureA	Urea amidohydrolase (urease) gamma subunit	3.5.1.5	no	e : enzyme	2 : Cytoplasmic	1 : Metabolism ; 1.8.3 : Nitrogen metabolism ;	5 : Central intermediary metabolism ;	11373617, 2188975, 2318539, 2651866, 7754395	COMMON	2a : Function from experimental evidences in other organisms	2007-10-02 11:37:09	3	1044387	1044689	303	E
17927	4	Cupriavidus metallidurans H1130	9368675	CmetH11v1_60140	CDS	automatic/finished	ureA	UREASE, GAMMA SUBUNIT	3.5.1.5	no	e : enzyme	1 : Unknown	1.8.3 : Nitrogen metabolism ;	5.7 : Nitrogen metabolism ;	8550495	no	2b : Function from indirect experimental evidences (e.g. phenotypes)	2012-01-16	1	1234906	1235208	303	E
17927	4	Cupriavidus metallidurans NA1	17813428	NA1v1_1330005	CDS	automatic/finished	ureA	urease gamma subunit	3.5.1.5	no	e : enzyme	1 : Unknown	1 : metabolism ;			no	2a : Function from experimental evidences in other organisms	2013-10-17	-1	4476639	4476941	303	E
17927	4	Cupriavidus metallidurans NA4	9370165	CmetNA4v1_40677	CDS	automatic/finished	ureA	UREASE, GAMMA SUBUNIT	3.5.1.5	no	e : enzyme	1 : Unknown	1.8.3 : Nitrogen metabolism ;	5.7 : Nitrogen metabolism ;	8550495	no	2b : Function from indirect experimental evidences (e.g. phenotypes)	2012-01-16	2	1242119	1242421	303	E
17929	4	Cupriavidus metallidurans CH34	1515031	Rmet_0952	CDS	validated/finished		ABC-type transporter with twin-arginine translocation pathway signal, periplasmic component: HAAT family		no	t : transporter	9 : Periplasmic	4.3.A.1.p : periplasmic binding component ;	7 : Transport and binding proteins ;		COMMON	2b : Function from indirect experimental evidences (e.g. phenotypes)	2007-10-02 09:58:12	2	1037621	1038880	1260	E
17929	4	Cupriavidus metallidurans H1130	9368662	CmetH11v1_60134	CDS	automatic/finished		putative Branched-chain amino acid ABC transporter, periplasmic amino acid- binding component (LivK family)		no	t : transporter	9 : Periplasmic	4.3.A.1.p : periplasmic binding component ;	7 : Transport and binding proteins ;		no	3 : Putative function from multiple computational evidences	2012-01-16	1	1228150	1229409	1260	E
17929	4	Cupriavidus metallidurans NA1	17813434	NA1v1_1330011	CDS	automatic/finished		putative branched-chain amino acid transport protein (ABC superfamily, peri_bind)		no	t : transporter	9 : Periplasmic	4.3.A.1.p : ABC superfamily, periplasmic binding component ;			no	3 : Putative function from multiple computational evidences	2013-10-17	-3	4482457	4483716	1260	E
17929	4	Cupriavidus metallidurans NA4	9370155	CmetNA4v1_40671	CDS	automatic/finished		putative Branched-chain amino acid ABC transporter, periplasmic amino acid- binding component (LivK family)		no	t : transporter	9 : Periplasmic	4.3.A.1.p : periplasmic binding component ;	7 : Transport and binding proteins ;		no	3 : Putative function from multiple computational evidences	2012-01-16	1	1235344	1236603	1260	E
17931	4	Cupriavidus metallidurans CH34	1516430	Rmet_0310	CDS	validated/Curated		putative intracellular protease/amidase/DJ-1/PfpI family		no	e : enzyme	1 : Unknown				COMMON	3 : Putative function from multiple computational evidences	2007-05-09 14:57:19	-3	325964	326593	630	R
17931	4	Cupriavidus metallidurans H1130	9367574	CmetH11v1_20075	CDS	automatic/finished		conserved hypothetical protein; putative peptidase, type 1 glutamine amidotransferase (GATase1)-like domain		no	u : unknown	2 : Cytoplasmic		18 : Unknown function ;		no	4 : Unknown function but conserved in other organisms	2012-01-16	-3	518643	519221	579	R
17931	4	Cupriavidus metallidurans NA1	17811865	NA1v1_780006	CDS	automatic/finished		putative protease	3.-.-.-	no	e : enzyme	1 : Unknown				no	3 : Putative function from multiple computational evidences	2013-10-17	-3	2843467	2844045	579	R
17931	4	Cupriavidus metallidurans NA4	9368778	CmetNA4v1_20336	CDS	automatic/finished		conserved hypothetical protein; putative peptidase, type 1 glutamine amidotransferase (GATase1)-like domain		no	u : unknown	2 : Cytoplasmic		18 : Unknown function ;		no	4 : Unknown function but conserved in other organisms	2012-01-16	-1	515595	516173	579	R
17936	4	Cupriavidus metallidurans CH34	1515770	Rmet_2321	CDS	validated/finished	yubP	conserved hypothetical protein		no	u : unknown	1 : Unknown				COMMON	4 : Unknown function but conserved in other organisms	2007-07-20 19:17:46	2	2537819	2538646	828	#N/A
17936	4	Cupriavidus metallidurans CH34	1515207	Rmet_1244	CDS	validated/finished	yafZ	F plasmid gene 32-like protein (CMGI-2)		no	cp : cell process	1 : Unknown	8.2 : Plasmid related ;	17.1 : Plasmid functions ;		COMMON	2b : Function from indirect experimental evidences (e.g. phenotypes)	2011-02-25 23:10:00	1	1367383	1368390	1008	#N/A
17936	4	Cupriavidus metallidurans CH34	1515333	Rmet_1477	CDS	validated/finished	yafZ	F plasmid gene 32-like protein (gene belongs to CMGI-3)		no	cp : cell process	11 : Membrane		17 : Mobile and extrachromosomal element functions ;		COMMON	2b : Function from indirect experimental evidences (e.g. phenotypes)	2011-02-26 16:04:37	1	1596748	1597578	831	#N/A
17936	4	Cupriavidus metallidurans CH34	1517778	Rmet_3034	CDS	validated/finished	yafZ	F plasmid gene 32-like protein		no	h : extrachromosomal origin	1 : Unknown		17 : Mobile and extrachromosomal element functions ;		COMMON	2b : Function from indirect experimental evidences (e.g. phenotypes)	2011-03-08 10:51:00	-2	3289473	3290300	828	#N/A
17936	4	Cupriavidus metallidurans H1130	9369642	CmetH11v1_100019	CDS	automatic/finished	yafZ	conserved hypothetical protein; CP4-6 prophage		no	u : unknown	1 : Unknown	8.1 : Prophage genes and phage related functions ;	17.2 : Prophage functions ;		no	4 : Unknown function but conserved in other organisms	2012-01-16	1	1729627	1730451	825	#N/A
17936	4	Cupriavidus metallidurans H1130	9372367	CmetH11v1_230021	CDS	automatic/finished	yafZ	conserved hypothetical protein; CP4-6 prophage		no	u : unknown	1 : Unknown	8.1 : Prophage genes and phage related functions ;	17.2 : Prophage functions ;		no	4 : Unknown function but conserved in other organisms	2012-01-16	-2	3005545	3006372	828	#N/A
17936	4	Cupriavidus metallidurans H1130	9379453	CmetH11v1_880048	CDS	automatic/finished	yfjQ	conserved hypothetical protein; CP4-57 prophage		no	u : unknown	1 : Unknown	8.1 : Prophage genes and phage related functions ;	17.2 : Prophage functions ;		no	4 : Unknown function but conserved in other organisms	2012-01-16	2	6485942	6486769	828	#N/A
17936	4	Cupriavidus metallidurans NA1	17815639	NA1v1_2160062	CDS	automatic/finished	yafZ	conserved hypothetical protein; CP4-6 prophage		no	u : unknown	1 : Unknown	8.1 : Prophage genes and phage related functions ;	17.2 : Prophage functions ;		no	4 : Unknown function but conserved in other organisms	2013-10-17	1	6657442	6658269	828	#N/A
17936	4	Cupriavidus metallidurans NA4	9372976	CmetNA4v1_190829	CDS	automatic/finished	yfjQ	conserved hypothetical protein; CP4-57 prophage		no	u : unknown	1 : Unknown	8.1 : Prophage genes and phage related functions ;	17.2 : Prophage functions ;		no	4 : Unknown function but conserved in other organisms	2012-01-16	3	2737467	2738294	828	#N/A
17985	4	Cupriavidus metallidurans CH34	1511588	Rmet_4210	CDS	validated/finished	tcuA	tricarballylate dehydrogenase	1.3.99.1	no	e : enzyme	1 : Unknown	1.1 : Carbon compound utilization ;	6 : Energy metabolism ; 6.5 : Electron transport ;	14042938, 16855237, 17630784	COMMON	2a : Function from experimental evidences in other organisms	2008-05-22 11:18:18	1	793633	795066	1434	C
17985	4	Cupriavidus metallidurans H1130	9375411	CmetH11v1_360060	CDS	automatic/finished		putative FAD dependent oxidoreductase; putative periplasmic protein	1.3.99.1	no	e : enzyme	1 : Unknown	1 : Metabolism ; 1.4 : Energy production/transport ;	6.5 : Electron transport ; 18.1 : Enzymes of unknown specificity ;	10455032	no	3 : Putative function from multiple computational evidences	2012-01-16	2	4524710	4526143	1434	C
17985	4	Cupriavidus metallidurans NA1	17813702	NA1v1_1430003	CDS	automatic/finished		putative tricarballylate dehydrogenase		no	e : enzyme	1 : Unknown				no	3 : Putative function from multiple computational evidences	2013-10-17	1	4738027	4739460	1434	C
17985	4	Cupriavidus metallidurans NA4	9379433	CmetNA4v1_610277	CDS	automatic/finished		putative FAD dependent oxidoreductase; putative periplasmic protein	1.3.99.1	no	e : enzyme	1 : Unknown	1 : Metabolism ; 1.4 : Energy production/transport ;	6.5 : Electron transport ; 18.1 : Enzymes of unknown specificity ;	10455032	no	3 : Putative function from multiple computational evidences	2012-01-16	3	6198408	6199841	1434	C
17986	4	Cupriavidus metallidurans CH34	1512088	Rmet_5209	CDS	validated/finished	mhpE	4-hyroxy-2-oxovalerate/4-hydroxy-2-oxopentanoic acid aldolase, class I		no	e : enzyme	1 : Unknown	1.1.2.2 : 3-phenylpropionate and 3-(3-hydroxyphenyl)propionate degradation ;			COMMON	2a : Function from experimental evidences in other organisms	2008-06-16 23:13:50	2	1903487	1904524	1038	E
17986	4	Cupriavidus metallidurans H1130	9377799	CmetH11v1_510041	CDS	automatic/finished	mhpE	4-Hydroxy-2-oxovalerate aldolase; utilizes MHP (HOA)	4.1.3.-	no	e : enzyme	1 : Unknown	1.1.1 : Carbohydrates/Carbon compounds ;	6 : Energy metabolism ;	8026764	no	2a : Function from experimental evidences in other organisms	2012-01-16	2	5696132	5697169	1038	E
17986	4	Cupriavidus metallidurans NA1	17812678	NA1v1_1070037	CDS	automatic/finished	mhpE	4-hyroxy-2-oxovalerate/4-hydroxy-2-oxopentanoic acid aldolase, class I	4.1.3.-	no	e : enzyme	1 : Unknown	1.1.2.2 : 3-phenylpropionate and 3-(3-hydroxyphenyl)propionate degradation ;	6 : Energy metabolism ;		no	2a : Function from experimental evidences in other organisms	2013-10-17	-3	3662203	3663240	1038	E
17986	4	Cupriavidus metallidurans NA4	9376915	CmetNA4v1_400247	CDS	automatic/finished	mhpE	4-Hydroxy-2-oxovalerate aldolase; utilizes MHP (HOA)	4.1.3.-	no	e : enzyme	1 : Unknown	1.1.1 : Carbohydrates/Carbon compounds ;	6 : Energy metabolism ;	8026764	no	2a : Function from experimental evidences in other organisms	2012-01-16	3	4861323	4862360	1038	E
17987	4	Cupriavidus metallidurans CH34	1513164	Rmet_5073	CDS	validated/finished	metE	5-methyltetrahydropteroyltriglutamate-homocysteine methyltransferase	2.1.1.14	no	e : enzyme	1 : Unknown	1.5.1.9 : Methionine ;	1.1 : Aromatic amino acid family ;		COMMON	2b : Function from indirect experimental evidences (e.g. phenotypes)	2008-06-20 12:09:18	-2	1761216	1762244	1029	E
17987	4	Cupriavidus metallidurans H1130	9377438	CmetH11v1_500083	CDS	automatic/finished	metE	5-methyltetrahydropteroyltriglutamate-homocysteine methyltransferase	2.1.1.14	no						no		2012-01-16	-2	5527045	5528073	1029	E
17987	4	Cupriavidus metallidurans NA1	17814687	NA1v1_1870087	CDS	automatic/finished	metE	5-methyltetrahydropteroyltriglutamate- homocysteine methyltransferase	2.1.1.14	no	e : enzyme	2 : Cytoplasmic	1.5 : building block biosynthesis ; 1.5.1.9 : methionine ;			no	2b : Function from indirect experimental evidences (e.g. phenotypes)	2013-10-17	3	5709459	5710487	1029	E
17987	4	Cupriavidus metallidurans NA4	9376614	CmetNA4v1_400095	CDS	automatic/finished	metE	5-methyltetrahydropteroyltriglutamate-homocysteine methyltransferase	2.1.1.14	no						no		2012-01-16	-2	4711175	4712203	1029	E
18051	4	Cupriavidus metallidurans CH34	1518082	Rmet_3489	CDS	validated/finished	putA	fused DNA-binding transcriptional regulator ; proline dehydrogenase ; pyrroline-5-carboxylate dehydrogenase	1.5.99.8, 1.5.1.12	no	e : enzyme	2 : Cytoplasmic	1.1.3.5 : Glycine cleavage ; 1.4.1 : Electron donor ; 2.2.2 : Transcription related ; 3.1.2.3 : Repressor ; 7.1 : Cytoplasm ;		12514740, 3325781, 7966312	COMMON	2a : Function from experimental evidences in other organisms	2007-09-19 17:03:25	-2	3774558	3778520	3963	C
18051	4	Cupriavidus metallidurans H1130	9367113	CmetH11v1_10034	CDS	automatic/finished	putA	multifunctional: transcriptional repressor of proline utilization; proline dehydrogenase; pyrroline-5-carboxylate dehydrogenase	1.5.99.8, 1.5.1.12	no	e : enzyme	2 : Cytoplasmic	1.1.3.5 : Glycine cleavage ; 1.4.1 : Electron donor ; 2.2.2 : Transcription related ; 3.1.2.3 : Repressor ; 7.1 : Cytoplasm ;	6.2 : Amino acids and amines ; 6.5 : Electron transport ; 9 : Transcription ; 12.1 : DNA interactions ;	12514740	no	2a : Function from experimental evidences in other organisms	2012-01-16	-1	38633	42595	3963	C
18051	4	Cupriavidus metallidurans NA1	17811396	NA1v1_690131	CDS	automatic/finished	putA	fused DNA-binding transcriptional regulator ; proline dehydrogenase ; pyrroline-5-carboxylate dehydrogenase	1.5.99.8, 1.5.1.12	no	e : enzyme	2 : Cytoplasmic	1.1.3.6 : Proline utilization ; 1.4.1 : Electron donor ; 2.2.2 : Transcription related ; 3.1.2.3 : Repressor ; 7.1 : Cytoplasm ;	6.2 : Amino acids and amines ; 6.5 : Electron transport ; 9 : Transcription ; 12.1 : DNA interactions ;	12514740, 3325781, 7966312	no	2a : Function from experimental evidences in other organisms	2013-10-17	-2	2354684	2358646	3963	C
18051	4	Cupriavidus metallidurans NA4	9367836	CmetNA4v1_10016	CDS	automatic/finished	putA	multifunctional: transcriptional repressor of proline utilization; proline dehydrogenase; pyrroline-5-carboxylate dehydrogenase	1.5.99.8, 1.5.1.12	no	e : enzyme	2 : Cytoplasmic	1.1.3.5 : Glycine cleavage ; 1.4.1 : Electron donor ; 2.2.2 : Transcription related ; 3.1.2.3 : Repressor ; 7.1 : Cytoplasm ;	6.2 : Amino acids and amines ; 6.5 : Electron transport ; 9 : Transcription ; 12.1 : DNA interactions ;	12514740	no	2a : Function from experimental evidences in other organisms	2012-01-16	-3	21373	25335	3963	C
18131	4	Cupriavidus metallidurans CH34	1515291	Rmet_1410	CDS	validated/Curated	yliD	putative peptide transporter permease subunit: membrane component of ABC superfamily		no	t : transporter	5 : Inner membrane protein	1.2.3 : Proteins/peptides/glycopeptides ; 4.3.A.1.m : membrane component ; 6.1 : Membrane ; 7.3 : Inner membrane ;			COMMON	2b : Function from indirect experimental evidences (e.g. phenotypes)	2007-05-08 15:28:18	3	1523604	1524506	903	E
18131	4	Cupriavidus metallidurans H1130	9369519	CmetH11v1_90100	CDS	automatic/finished		putative dipeptide ABC transporter, membrane component		no	t : transporter	5 : Inner membrane protein	1.2.3 : Proteins/peptides/glycopeptides ; 4.3.A.1.m : membrane component ; 6.1 : Membrane ; 7.3 : Inner membrane ;	7 : Transport and binding proteins ; 11.4 : Degradation of proteins, peptides, and glycopeptides ;		no	3 : Putative function from multiple computational evidences	2012-01-16	2	1656722	1657624	903	E
18131	4	Cupriavidus metallidurans NA1	17813066	NA1v1_1220025	CDS	automatic/finished	yliD	putative peptide transporter permease subunit: membrane component of ABC superfamily		no	t : transporter	5 : Inner membrane protein	1.2.3 : Proteins/peptides/glycopeptides ; 4.3.A.1.m : membrane component ; 6.1 : Membrane ; 7.3 : Inner membrane ;	16.1 : Circulate ; 7 : Transport and binding proteins ; 11.4 : Degradation of proteins, peptides, and glycopeptides ;		no	3 : Putative function from multiple computational evidences	2013-10-17	-2	4089383	4090285	903	E
18131	4	Cupriavidus metallidurans NA4	9370841	CmetNA4v1_140210	CDS	automatic/finished		putative dipeptide ABC transporter, membrane component		no	t : transporter	5 : Inner membrane protein	1.2.3 : Proteins/peptides/glycopeptides ; 4.3.A.1.m : membrane component ; 6.1 : Membrane ; 7.3 : Inner membrane ;	7 : Transport and binding proteins ; 11.4 : Degradation of proteins, peptides, and glycopeptides ;		no	3 : Putative function from multiple computational evidences	2012-01-16	2	1645067	1645969	903	E
18132	4	Cupriavidus metallidurans CH34	1515290	Rmet_1409	CDS	validated/Curated	dppB1	putative peptide transporter permease subunit: membrane component of ABC superfamily		no	t : transporter	5 : Inner membrane protein	4.9.B : Putative uncharacterized transport protein ; 6.1 : Membrane ; 7.3 : Inner membrane ;			COMMON	2b : Function from indirect experimental evidences (e.g. phenotypes)	2007-04-05 23:48:47	2	1522673	1523593	921	E
18132	4	Cupriavidus metallidurans H1130	9369517	CmetH11v1_90099	CDS	automatic/finished		putative dipeptide ABC transporter, membrane component		no	t : transporter	5 : Inner membrane protein	4.3.A.1.m : membrane component ;	7 : Transport and binding proteins ;		no	3 : Putative function from multiple computational evidences	2012-01-16	1	1655791	1656711	921	E
18132	4	Cupriavidus metallidurans NA1	17813067	NA1v1_1220026	CDS	automatic/finished	yliC	putative peptide transporter permease subunit: membrane component of ABC superfamily		no	t : transporter	5 : Inner membrane protein	4.9.B : Putative uncharacterized transport protein ; 6.1 : Membrane ; 7.3 : Inner membrane ;	16.1 : Circulate ; 7 : Transport and binding proteins ;		no	3 : Putative function from multiple computational evidences	2013-10-17	-1	4090296	4091216	921	E
18132	4	Cupriavidus metallidurans NA4	9370839	CmetNA4v1_140209	CDS	automatic/finished		putative dipeptide ABC transporter, membrane component		no	t : transporter	5 : Inner membrane protein	4.3.A.1.m : membrane component ;	7 : Transport and binding proteins ;		no	3 : Putative function from multiple computational evidences	2012-01-16	1	1644136	1645056	921	E
18183	4	Cupriavidus metallidurans CH34	1514519	Rmet_0039	CDS	validated/Curated	kdpB	potassium translocating ATPase, subunit B	3.6.3.12	no	t : transporter	5 : Inner membrane protein	4.3.A.3 : The P-type ATPase (P-ATPase) Superfamily ; 6.1 : Membrane ; 7.3 : Inner membrane ;	7 : Transport and binding proteins ;		COMMON	2a : Function from experimental evidences in other organisms	2007-05-11 10:12:28	2	41393	43624	2232	P
18183	4	Cupriavidus metallidurans H1130	9367284	CmetH11v1_10205	CDS	automatic/finished	kdpB	P-type ATPase, high-affinity potassium transport system, B chain		no	t : transporter	5 : Inner membrane protein	4.3.A.3 : The P-type ATPase (P-ATPase) Superfamily ; 6.1 : Membrane ; 7.3 : Inner membrane ;	7 : Transport and binding proteins ;	9858692	no	2a : Function from experimental evidences in other organisms	2012-01-16	2	231761	234001	2241	P
18183	4	Cupriavidus metallidurans NA1	17811577	NA1v1_720011	CDS	automatic/finished	kdpB	potassium translocating ATPase, subunit B	3.6.3.12	no	t : transporter	5 : Inner membrane protein	4.3.A.3 : The P-type ATPase (P-ATPase) Superfamily ; 4.S.96 : K+ ; 6.1 : Membrane ; 7.3 : Inner membrane ;	7.4 : Cations and iron carrying compounds ;	6146979, 9858692	no	2a : Function from experimental evidences in other organisms	2013-10-17	2	2558390	2560630	2241	P
18183	4	Cupriavidus metallidurans NA4	9368207	CmetNA4v1_20051	CDS	automatic/finished	kdpB	P-type ATPase, high-affinity potassium transport system, B chain		no	t : transporter	5 : Inner membrane protein	4.3.A.3 : The P-type ATPase (P-ATPase) Superfamily ; 6.1 : Membrane ; 7.3 : Inner membrane ;	7 : Transport and binding proteins ;	9858692	no	2a : Function from experimental evidences in other organisms	2012-01-16	3	234027	236258	2232	P
18469	4	Cupriavidus metallidurans CH34	1516652	Rmet_0763	CDS	validated/Curated	phnJ	carbon-phosphorus lyase complex subunit		no	e : enzyme	1 : Unknown				COMMON	2a : Function from experimental evidences in other organisms	2007-06-28 16:28:02	-1	841156	842043	888	P
18469	4	Cupriavidus metallidurans H1130	9368276	CmetH11v1_50072	CDS	automatic/finished	phnJ	C-P (carbon-phosphorous) lyase component; membrane associated		no	e : enzyme	1 : Unknown	1.8.1 : Phosphorous metabolism ;	5.3 : Phosphorus compounds ;	1840580, 1846145, 8388873	no	2b : Function from indirect experimental evidences (e.g. phenotypes)	2012-01-16	-2	1033993	1034880	888	P
18469	4	Cupriavidus metallidurans NA1	17809637	NA1v1_90159	CDS	automatic/finished	phnJ	carbon-phosphorus lyase complex subunit		no	e : enzyme	1 : Unknown		5.3 : Phosphorus compounds ; 7 : Transport and binding proteins ;	1840580, 2155230, 9650256	no	2a : Function from experimental evidences in other organisms	2013-10-17	-2	634562	635449	888	P
18469	4	Cupriavidus metallidurans NA4	9369773	CmetNA4v1_40475	CDS	automatic/finished	phnJ	C-P (carbon-phosphorous) lyase component; membrane associated		no	e : enzyme	1 : Unknown	1.8.1 : Phosphorous metabolism ;	5.3 : Phosphorus compounds ;	1840580, 1846145, 8388873	no	2b : Function from indirect experimental evidences (e.g. phenotypes)	2012-01-16	-1	1042131	1043018	888	P
18472	4	Cupriavidus metallidurans CH34	1513042	Rmet_4848	CDS	validated/finished	phnA	alkylphosphonate utilization operon protein PhnA		no	t : transporter	1 : Unknown	4 : Transport ;	7 : Transport and binding proteins ;		COMMON	3 : Putative function from multiple computational evidences	2008-05-15 12:14:38	-1	1506334	1506726	393	P
18472	4	Cupriavidus metallidurans H1130	9376794	CmetH11v1_470032	CDS	automatic/finished	phnA	Protein phnA		no						no		2012-01-16	-3	5197422	5197763	342	P
18472	4	Cupriavidus metallidurans NA1	17814404	NA1v1_1790027	CDS	automatic/finished	phnA	conserved hypothetical protein		no	u : unknown	1 : Unknown	4 : Transport ; 4.S.8 : alkylphosphonate ;	7 : Transport and binding proteins ;	2155230, 9650256	no	4 : Unknown function but conserved in other organisms	2013-10-17	-1	5417853	5418194	342	P
18472	4	Cupriavidus metallidurans NA4	9377237	CmetNA4v1_420025	CDS	automatic/finished	phnA	Protein phnA		no						no		2012-01-16	-3	5034022	5034363	342	P
18573	4	Cupriavidus metallidurans CH34	1516489	Rmet_0442	CDS	validated/Curated	gloA	glyoxalase I, Ni-dependent	4.4.1.5	no	e : enzyme	1 : Unknown	1.7.23 : Methylglyoxal metabolism ;			COMMON	2a : Function from experimental evidences in other organisms	2007-05-25 13:22:13	-1	468718	469125	408	E
18573	4	Cupriavidus metallidurans H1130	9367701	CmetH11v1_20202	CDS	automatic/finished	gloA	glyoxalase I, nickel isomerase	4.4.1.5	no	e : enzyme	1 : Unknown	1.7.23 : Methylglyoxal metabolism ;	6 : Energy metabolism ;	10913283	no	2a : Function from experimental evidences in other organisms	2012-01-16	-3	652389	652796	408	E
18573	4	Cupriavidus metallidurans NA1	17809241	NA1v1_30123	CDS	automatic/finished	gloA	glyoxalase I, Ni-dependent	4.4.1.5	no	e : enzyme	1 : Unknown	1.7.23 : Methylglyoxal metabolism ;	6 : Energy metabolism ;	10913283, 14556652, 9047352	no	2a : Function from experimental evidences in other organisms	2013-10-17	-3	219640	220047	408	E
18573	4	Cupriavidus metallidurans NA4	9369045	CmetNA4v1_40120	CDS	automatic/finished	gloA	glyoxalase I, nickel isomerase	4.4.1.5	no	e : enzyme	1 : Unknown	1.7.23 : Methylglyoxal metabolism ;	6 : Energy metabolism ;	10913283	no	2a : Function from experimental evidences in other organisms	2012-01-16	-2	655016	655423	408	E
18822	4	Cupriavidus metallidurans CH34	1511950	Rmet_4926	CDS	validated/finished	aroP	aromatic amino acid transport protein (APC family)		no	t : transporter	5 : Inner membrane protein	1.5.1.13 : Phenylalanine ; 1.5.1.14 : Tyrosine ; 4.2.A.3 : The Amino Acid-Polyamine-Choline (APC) Family ; 6.1 : Membrane ; 7.3 : Inner membrane ;	1.1 : Aromatic amino acid family ; 7 : Transport and binding proteins ;		COMMON	2b : Function from indirect experimental evidences (e.g. phenotypes)	2008-06-24 10:00:44	1	1588165	1589553	1389	E
18822	4	Cupriavidus metallidurans H1130	9376980	CmetH11v1_480021	CDS	automatic/finished	aroP	aromatic amino acid transport protein (APC family)		no	t : transporter	5 : Inner membrane protein	1.5.1.13 : Phenylalanine ; 1.5.1.14 : Tyrosine ; 4.2.A.3 : The Amino Acid-Polyamine-Choline (APC) Family ; 6.1 : Membrane ; 7.3 : Inner membrane ;	1.1 : Aromatic amino acid family ; 7 : Transport and binding proteins ;	15919996, 2408019, 9150230	no	2b : Function from indirect experimental evidences (e.g. phenotypes)	2012-01-16	3	5292450	5293838	1389	E
18822	4	Cupriavidus metallidurans NA1	17814484	NA1v1_1800019	CDS	automatic/finished	aroP	aromatic amino acid transporter		no	t : transporter	5 : Inner membrane protein	1.5.1.13 : Phenylalanine ; 1.5.1.14 : Tyrosine ; 4.2.A.3 : The Amino Acid-Polyamine-Choline (APC) Family ; 4.S.154 : phenylalanine/ tyrosine ; 6.1 : Membrane ; 7.3 : Inner membrane ;	1.1 : Aromatic amino acid family ; 7.1 : Amino acids, peptides and amines ;	1104763, 9150230	no	2a : Function from experimental evidences in other organisms	2013-10-17	2	5498234	5499622	1389	E
18822	4	Cupriavidus metallidurans NA4	9377084	CmetNA4v1_410022	CDS	automatic/finished	aroP	aromatic amino acid transport protein (APC family)		no	t : transporter	5 : Inner membrane protein	1.5.1.13 : Phenylalanine ; 1.5.1.14 : Tyrosine ; 4.2.A.3 : The Amino Acid-Polyamine-Choline (APC) Family ; 6.1 : Membrane ; 7.3 : Inner membrane ;	1.1 : Aromatic amino acid family ; 7 : Transport and binding proteins ;	15919996, 2408019, 9150230	no	2b : Function from indirect experimental evidences (e.g. phenotypes)	2012-01-16	1	4941202	4942590	1389	E
19480	4	Cupriavidus metallidurans CH34	1512087	Rmet_5208	CDS	validated/finished	mhpF	acetaldehyde-CoA dehydrogenase II, NAD-binding	1.2.1.10	no	e : enzyme	2 : Cytoplasmic	1.1.2.2 : 3-phenylpropionate and 3-(3-hydroxyphenyl)propionate degradation ; 1.1.5.2 : Ethanol degradation ; 7.1 : Cytoplasm ;			COMMON	2a : Function from experimental evidences in other organisms	2008-06-16 23:14:33	1	1902532	1903476	945	Q
19480	4	Cupriavidus metallidurans H1130	9377797	CmetH11v1_510040	CDS	automatic/finished	mhpF	acetaldehyde dehydrogenase, NAD-binding	1.2.1.10	no	e : enzyme	2 : Cytoplasmic	1.1.1 : Carbohydrates/Carbon compounds ;	6 : Energy metabolism ;	12902278	no	2a : Function from experimental evidences in other organisms	2012-01-16	1	5695177	5696121	945	Q
19480	4	Cupriavidus metallidurans NA1	17812679	NA1v1_1070038	CDS	automatic/finished	mhpF	acetaldehyde-CoA dehydrogenase II, NAD-binding	1.2.1.10	no	e : enzyme	2 : Cytoplasmic	1.1.2.2 : 3-phenylpropionate and 3-(3-hydroxyphenyl)propionate degradation ; 1.1.5.2 : Ethanol degradation ; 7.1 : Cytoplasm ;	6 : Energy metabolism ;		no	2a : Function from experimental evidences in other organisms	2013-10-17	-2	3663251	3664195	945	Q
19480	4	Cupriavidus metallidurans NA4	9376913	CmetNA4v1_400246	CDS	automatic/finished	mhpF	acetaldehyde dehydrogenase, NAD-binding	1.2.1.10	no	e : enzyme	2 : Cytoplasmic	1.1.1 : Carbohydrates/Carbon compounds ;	6 : Energy metabolism ;	12902278	no	2a : Function from experimental evidences in other organisms	2012-01-16	2	4860368	4861312	945	Q
19506	4	Cupriavidus metallidurans CH34	1516438	Rmet_0328	CDS	validated/finished	arsH	NADPH-dependent FMN reductase (ArsH-like protein)		no	e : enzyme	1 : Unknown	5.6 : Protection ;	15 : Cellular processes ;	19238575	COMMON	2b : Function from indirect experimental evidences (e.g. phenotypes)	2009-08-25 22:01:22	-2	347466	348230	765	R
19506	4	Cupriavidus metallidurans H1130	9367584	CmetH11v1_20085	CDS	automatic/finished	arsH	NADPH-dependent FMN reductase (ArsH-like protein)		no						no		2012-01-16	-1	531218	531982	765	R
19506	4	Cupriavidus metallidurans H1130	9379396	CmetH11v1_880025	CDS	automatic/finished	arsH	NADPH-dependent FMN reductase, ArsH-like		no						no		2012-01-16	-3	6466464	6467201	738	R
19506	4	Cupriavidus metallidurans NA1	17809124	NA1v1_30006	CDS	automatic/finished	arsH	NADPH-dependent FMN reductase (ArsH-like protein)		no						no		2013-10-17	-1	98406	99170	765	R
19506	4	Cupriavidus metallidurans NA4	9368810	CmetNA4v1_40002	CDS	automatic/finished	arsH	NADPH-dependent FMN reductase (ArsH-like protein)		no						no		2012-01-16	-2	533777	534541	765	R
19506	4	Cupriavidus metallidurans NA4	9372931	CmetNA4v1_190806	CDS	automatic/finished	arsH	NADPH-dependent FMN reductase, ArsH-like		no						no		2012-01-16	-3	2717989	2718726	738	R
19722	4	Cupriavidus metallidurans CH34	1513066	Rmet_4893	CDS	validated/finished		conserved hypothetical protein		no	u : unknown	1 : Unknown				COMMON	4 : Unknown function but conserved in other organisms	2008-06-23 12:25:13	-3	1556591	1557070	480	S
19722	4	Cupriavidus metallidurans H1130	9376902	CmetH11v1_470089	CDS	automatic/finished		conserved hypothetical protein		no	u : unknown	1 : Unknown		18 : Unknown function ;		no	4 : Unknown function but conserved in other organisms	2012-01-16	-1	5259269	5259748	480	S
19722	4	Cupriavidus metallidurans NA1	17814451	NA1v1_1790074	CDS	automatic/finished		conserved protein of unknown function		no	u : unknown	1 : Unknown				no	4 : Unknown function but conserved in other organisms	2013-10-17	-3	5467948	5468427	480	S
19722	4	Cupriavidus metallidurans NA4	9377332	CmetNA4v1_420072	CDS	automatic/finished		conserved hypothetical protein		no	u : unknown	1 : Unknown		18 : Unknown function ;		no	4 : Unknown function but conserved in other organisms	2012-01-16	-1	5084268	5084747	480	S
19790	4	Cupriavidus metallidurans CH34	1511963	Rmet_4955	CDS	validated/finished	appC	cytochrome bd ubiquinol oxidase, subunit I		no	c : carrier	5 : Inner membrane protein	1.3.6 : Aerobic respiration ; 1.4.2 : Electron acceptor ; 6.1 : Membrane ; 7.3 : Inner membrane ;	6.1 : Aerobic ; 6.5 : Electron transport ;	658595, 8626304	COMMON	2a : Function from experimental evidences in other organisms	2008-06-29 16:15:56	2	1621217	1622650	1434	C
19790	4	Cupriavidus metallidurans H1130	9377044	CmetH11v1_480052	CDS	automatic/finished	appC	Cytochrome bd ubiquinol oxidase, subunit I	1.10.3.-	no	e : enzyme	5 : Inner membrane protein	1.3.6 : Aerobic respiration ; 1.4.2 : Electron acceptor ; 6.1 : Membrane ; 7.3 : Inner membrane ; 5.5.6 : Other stresses (mechanical, nutritional, oxidative) ;	6.1 : Aerobic ; 6.5 : Electron transport ; 15.10 : Adaptations to atypical conditions ;	658595, 8626304	no	2a : Function from experimental evidences in other organisms	2012-01-16	3	5325489	5326922	1434	C
19790	4	Cupriavidus metallidurans NA1	17814514	NA1v1_1810005	CDS	automatic/finished	cioA	ubiquinol oxidase subunit I, cyanide insensitive		no	e : enzyme	11 : Membrane	1.4.2 : electron acceptor ;			no	2a : Function from experimental evidences in other organisms	2013-10-17	3	5524935	5526368	1434	C
19790	4	Cupriavidus metallidurans NA4	9377143	CmetNA4v1_410052	CDS	automatic/finished	appC	Cytochrome bd ubiquinol oxidase, subunit I	1.10.3.-	no	e : enzyme	5 : Inner membrane protein	1.3.6 : Aerobic respiration ; 1.4.2 : Electron acceptor ; 6.1 : Membrane ; 7.3 : Inner membrane ; 5.5.6 : Other stresses (mechanical, nutritional, oxidative) ;	6.1 : Aerobic ; 6.5 : Electron transport ; 15.10 : Adaptations to atypical conditions ;	658595, 8626304	no	2a : Function from experimental evidences in other organisms	2012-01-16	3	4974240	4975673	1434	C
19989	4	Cupriavidus metallidurans CH34	1513147	Rmet_5047	CDS	validated/finished	hutH	histidine ammonia-lyase	4.3.1.3	no	e : enzyme	2 : Cytoplasmic	1.1.3.11 : Histidine degradation ;	6.2 : Amino acids and amines ;		COMMON	2a : Function from experimental evidences in other organisms	2008-06-17 14:38:44	-1	1734019	1735575	1557	E
19989	4	Cupriavidus metallidurans H1130	9377370	CmetH11v1_500049	CDS	automatic/finished	hutH	Histidine ammonia-lyase (Histidase)	4.3.1.3	no	e : enzyme	1 : Unknown	1.1.3.11 : Histidine degradation ;	6.2 : Amino acids and amines ;	2842309	no	2a : Function from experimental evidences in other organisms	2012-01-16	-1	5492921	5494477	1557	E
19989	4	Cupriavidus metallidurans NA1	17814641	NA1v1_1870041	CDS	automatic/finished	hutH	Histidine ammonia-lyase	4.3.1.3	no						no		2013-10-17	-1	5662851	5664407	1557	E
19989	4	Cupriavidus metallidurans NA4	9376561	CmetNA4v1_400070	CDS	automatic/finished	hutH	Histidine ammonia-lyase (Histidase)	4.3.1.3	no	e : enzyme	1 : Unknown	1.1.3.11 : Histidine degradation ;	6.2 : Amino acids and amines ;	2842309	no	2a : Function from experimental evidences in other organisms	2012-01-16	-2	4683968	4685524	1557	E
20993	4	Cupriavidus metallidurans CH34	1515040	Rmet_0961	CDS	validated/finished	ureC	Urea amidohydrolase (urease) alpha subunit	3.5.1.5	no	e : enzyme	2 : Cytoplasmic	1 : Metabolism ; 1.8.3 : Nitrogen metabolism ;	5 : Central intermediary metabolism ; 16.11 : Scavenge (Catabolism) ;	7565414, 7754395, 8121412, 8449894, 9144792	COMMON	2a : Function from experimental evidences in other organisms	2007-10-02 11:50:49	3	1045698	1047416	1719	E
20993	4	Cupriavidus metallidurans H1130	9368682	CmetH11v1_60143	CDS	automatic/finished	ureC	UREASE, ALPHA SUBUNIT	3.5.1.5	no	e : enzyme	1 : Unknown	1.8.3 : Nitrogen metabolism ;	5.7 : Nitrogen metabolism ;	8550495	no	2b : Function from indirect experimental evidences (e.g. phenotypes)	2012-01-16	1	1236217	1237935	1719	E
20993	4	Cupriavidus metallidurans NA1	17813425	NA1v1_1330002	CDS	automatic/finished	ureC	urease alpha subunit	3.5.1.5	no	e : enzyme	1 : Unknown	1 : metabolism ;			no	2a : Function from experimental evidences in other organisms	2013-10-17	-2	4473911	4475629	1719	E
20993	4	Cupriavidus metallidurans NA4	9370171	CmetNA4v1_40680	CDS	automatic/finished	ureC	UREASE, ALPHA SUBUNIT	3.5.1.5	no	e : enzyme	1 : Unknown	1.8.3 : Nitrogen metabolism ;	5.7 : Nitrogen metabolism ;	8550495	no	2b : Function from indirect experimental evidences (e.g. phenotypes)	2012-01-16	2	1243430	1245148	1719	E
21283	4	Cupriavidus metallidurans CH34	1511287	Rmet_3668	CDS	validated/finished	pcaJ	3-oxoacid CoA-transferase, subunit B		no	c : carrier	1 : Unknown	1.1.2.1 : Degradation of short-chain fatty acids ; 1.1.2.7 : Acetoacetate degradation ;			COMMON	2a : Function from experimental evidences in other organisms	2011-08-20 18:34:54	1	205660	206307	648	I
21283	4	Cupriavidus metallidurans H1130	9374402	CmetH11v1_330059	CDS	automatic/finished	atoA	acetyl-CoA:acetoacetyl-CoA transferase, beta subunit	2.8.3.-	no	e : enzyme	1 : Unknown	1.1.2.1 : Degradation of short-chain fatty acids ;	3.2 : Degradation ;	3025185	no	2a : Function from experimental evidences in other organisms	2012-01-16	1	4043899	4044546	648	I
21283	4	Cupriavidus metallidurans NA1	17810136	NA1v1_230009	CDS	automatic/finished	atoA	acetyl-CoA:acetoacetyl-CoA transferase, beta subunit	2.8.3.8	no	c : carrier	1 : Unknown	1.1.2.7 : Acetoacetate degradation ;	3.2 : Degradation ;		no	2a : Function from experimental evidences in other organisms	2013-10-17	-2	1151639	1152286	648	I
21283	4	Cupriavidus metallidurans NA4	9375568	CmetNA4v1_300052	CDS	automatic/finished	atoA	acetyl-CoA:acetoacetyl-CoA transferase, beta subunit	2.8.3.-	no	e : enzyme	1 : Unknown	1.1.2.1 : Degradation of short-chain fatty acids ;	3.2 : Degradation ;	3025185	no	2a : Function from experimental evidences in other organisms	2012-01-16	1	4112902	4113549	648	I
21284	4	Cupriavidus metallidurans CH34	1511286	Rmet_3667	CDS	validated/finished	pcaI	3-oxoacid CoA-transferase, subunit A		no	c : carrier	1 : Unknown	1.1.2.1 : Degradation of short-chain fatty acids ; 1.1.2.7 : Acetoacetate degradation ;			COMMON	2a : Function from experimental evidences in other organisms	2011-08-20 18:42:09	3	204966	205631	666	I
21284	4	Cupriavidus metallidurans H1130	9374401	CmetH11v1_330058	CDS	automatic/finished	pcaI	3-oxoadipate CoA-transferase subunit A (Beta- ketoadipate:succinyl-CoA transferase subunit A)	2.8.3.6	no	e : enzyme	1 : Unknown	1.1.1 : Carbohydrates/Carbon compounds ;	6 : Energy metabolism ;	1624453	no	2a : Function from experimental evidences in other organisms	2012-01-16	3	4043118	4043870	753	I
21284	4	Cupriavidus metallidurans NA1	17810137	NA1v1_230010	CDS	automatic/finished	atoD	acetyl-CoA:acetoacetyl-CoA transferase, alpha subunit	2.8.3.8	no	c : carrier	1 : Unknown	1.1.2.7 : Acetoacetate degradation ;	3.2 : Degradation ;		no	2a : Function from experimental evidences in other organisms	2013-10-17	-1	1152315	1153067	753	I
21284	4	Cupriavidus metallidurans NA4	9375566	CmetNA4v1_300051	CDS	automatic/finished	pcaI	3-oxoadipate CoA-transferase subunit A (Beta- ketoadipate:succinyl-CoA transferase subunit A)	2.8.3.6	no	e : enzyme	1 : Unknown	1.1.1 : Carbohydrates/Carbon compounds ;	6 : Energy metabolism ;	1624453	no	2a : Function from experimental evidences in other organisms	2012-01-16	3	4112121	4112873	753	I
21435	4	Cupriavidus metallidurans CH34	1513187	Rmet_5128	CDS	validated/finished	aldB	aldehyde dehydrogenase 2 (ACDH-II)	1.2.1.3	no	e : enzyme	1 : Unknown	1.1.1.11 : Fucose catabolism ; 1.1.1.16 : Rhamnose catabolism ; 1.7.23 : Methylglyoxal metabolism ; 1.1.5.2 : Ethanol degradation ;	6 : Energy metabolism ;	1732222	COMMON	1c : Function from experimental evidences in the studied genus	2009-03-01 18:33:27	-2	1824528	1826048	1521	C
21435	4	Cupriavidus metallidurans H1130	9377592	CmetH11v1_500156	CDS	automatic/finished	acoD	Acetaldehyde dehydrogenase 2	1.2.1.3	no	e : enzyme	1 : Unknown	1.1.5.2 : Ethanol degradation ;	6 : Energy metabolism ;	1732222	no	2a : Function from experimental evidences in other organisms	2012-01-16	-2	5605480	5607000	1521	C
21435	4	Cupriavidus metallidurans NA1	17814765	NA1v1_1930033	CDS	automatic/finished	aldB	aldehyde dehydrogenase B	1.2.1.22	no	e : enzyme	1 : Unknown	1.7.23 : Methylglyoxal metabolism ;	6 : Energy metabolism ;	7768815	no	2a : Function from experimental evidences in other organisms	2013-10-17	-3	5795731	5797251	1521	C
21435	4	Cupriavidus metallidurans NA4	9376739	CmetNA4v1_400162	CDS	automatic/finished	acoD	Acetaldehyde dehydrogenase 2	1.2.1.3	no	e : enzyme	1 : Unknown	1.1.5.2 : Ethanol degradation ;	6 : Energy metabolism ;	1732222	no	2a : Function from experimental evidences in other organisms	2012-01-16	-1	4782378	4783898	1521	C
22039	4	Cupriavidus metallidurans CH34	1515658	Rmet_2111	CDS	validated/finished		conserved hypothetical protein		no	u : unknown	1 : Unknown				COMMON	4 : Unknown function but conserved in other organisms	2007-09-27 11:34:17	1	2292802	2293509	708	R
22039	4	Cupriavidus metallidurans H1130	9372573	CmetH11v1_230126	CDS	automatic/finished		conserved hypothetical protein; putative membrane protein		no	u : unknown	5 : Inner membrane protein		18 : Unknown function ;		no	4 : Unknown function but conserved in other organisms	2012-01-16	1	3120895	3121602	708	R
22039	4	Cupriavidus metallidurans NA1	17815126	NA1v1_2000021	CDS	automatic/finished		conserved membrane protein of unknown function		no	u : unknown	1 : Unknown				no	4 : Unknown function but conserved in other organisms	2013-10-17	2	6151133	6151840	708	R
22039	4	Cupriavidus metallidurans NA4	9372393	CmetNA4v1_190544	CDS	automatic/finished		conserved hypothetical protein; putative membrane protein		no	u : unknown	5 : Inner membrane protein		18 : Unknown function ;		no	4 : Unknown function but conserved in other organisms	2012-01-16	1	2466670	2467377	708	R
23493	4	Cupriavidus metallidurans CH34	1517001	Rmet_1587	CDS	validated/finished	prpB	2-methylisocitrate lyase	4.1.3.30	no	e : enzyme	2 : Cytoplasmic	1.1.2.3 : Propionate degradation ; 7.1 : Cytoplasm ;		11422389, 12473114, 9325432	COMMON	2a : Function from experimental evidences in other organisms	2007-07-30 13:12:18	-2	1710063	1710971	909	G
23493	4	Cupriavidus metallidurans H1130	9369805	CmetH11v1_100095	CDS	automatic/finished	prpB	2-methylisocitrate lyase	4.1.3.30	no	e : enzyme	2 : Cytoplasmic	1.1.2.3 : Propionate degradation ; 7.1 : Cytoplasm ;	6 : Energy metabolism ;	12473114	no	2a : Function from experimental evidences in other organisms	2012-01-16	-3	1800009	1800917	909	G
23493	4	Cupriavidus metallidurans NA1	17812985	NA1v1_1200005	CDS	automatic/finished	prpB	2-methylisocitrate lyase	4.1.3.30	no	e : enzyme	2 : Cytoplasmic	1.1.2.3 : Propionate degradation ; 7.1 : Cytoplasm ;	6 : Energy metabolism ;	11422389, 12473114, 9325432	no	2a : Function from experimental evidences in other organisms	2013-10-17	3	4001832	4002740	909	G
23493	4	Cupriavidus metallidurans NA4	9371058	CmetNA4v1_150061	CDS	automatic/finished	prpB	2-methylisocitrate lyase	4.1.3.30	no	e : enzyme	2 : Cytoplasmic	1.1.2.3 : Propionate degradation ; 7.1 : Cytoplasm ;	6 : Energy metabolism ;	12473114	no	2a : Function from experimental evidences in other organisms	2012-01-16	-3	1774480	1775388	909	G
23498	4	Cupriavidus metallidurans CH34	1511310	Rmet_3694	CDS	validated/finished	CheY	response regulator receiver domain protein		no	r : regulator	2 : Cytoplasmic	2.3.3 : Posttranslational modification ; 3.1.2.4.3 : Two-component regulatory systems (external signal) ; 3.1.3.2 : Covalent modification, demodification, maturation ; 5.3 : Motility (incl. chemotaxis, energytaxis, aerotaxis, redoxtaxis) ; 7.1 : Cytoplasm ;		10731410, 10748173, 11023787, 11359, 9687492	COMMON	2a : Function from experimental evidences in other organisms	2007-12-05 13:58:53	3	233733	234152	420	T
23498	4	Cupriavidus metallidurans H1130	9374460	CmetH11v1_330086	CDS	automatic/finished	cheY	Chemotaxis protein cheY; chemotactic response regulator		no	r : regulator	2 : Cytoplasmic	2.3.3 : Posttranslational modification ; 3.1.2.4.3 : Two-component regulatory systems (external signal) ; 3.1.3.2 : Covalent modification, demodification, maturation ; 5.3 : Motility (incl. chemotaxis, energytaxis, aerotaxis, redoxtaxis) ; 7.1 : Cytoplasm ;	11.2 : Protein modification and repair ; 12.3 : Protein interactions ; 13.1 : Two-component systems ; 15.2 : Chemotaxis and motility ;	3280143	no	2a : Function from experimental evidences in other organisms	2012-01-16	3	4071852	4072271	420	T
23498	4	Cupriavidus metallidurans NA1	17810108	NA1v1_200036	CDS	automatic/finished	cheY	chemotaxis regulator transmitting signal to flagellar motor component		no	r : regulator	2 : Cytoplasmic	2.3.3 : Posttranslational modification ; 3.1.2.4.3 : Two-component regulatory systems (external signal) ; 3.1.3.2 : Covalent modification, demodification, maturation ; 5.3 : Motility (incl. chemotaxis, energytaxis, aerotaxis, redoxtaxis) ; 7.1 : Cytoplasm ;	11.2 : Protein modification and repair ; 12.3 : Protein interactions ; 13.1 : Two-component systems ; 15.2 : Chemotaxis and motility ;	10731410, 10748173, 11023787, 11359578, 1390767, 1869568, 2689446, 3280143, 3510184, 6090423, 8176739, 8354264, 9437425, 9560203, 9636149, 9687492, 9761838, 9761905	no	2a : Function from experimental evidences in other organisms	2013-10-17	-2	1123370	1123789	420	T
23498	4	Cupriavidus metallidurans NA4	9375623	CmetNA4v1_320013	CDS	automatic/finished	cheY	Chemotaxis protein cheY; chemotactic response regulator		no	r : regulator	2 : Cytoplasmic	2.3.3 : Posttranslational modification ; 3.1.2.4.3 : Two-component regulatory systems (external signal) ; 3.1.3.2 : Covalent modification, demodification, maturation ; 5.3 : Motility (incl. chemotaxis, energytaxis, aerotaxis, redoxtaxis) ; 7.1 : Cytoplasm ;	11.2 : Protein modification and repair ; 12.3 : Protein interactions ; 13.1 : Two-component systems ; 15.2 : Chemotaxis and motility ;	3280143	no	2a : Function from experimental evidences in other organisms	2012-01-16	1	4143769	4144188	420	T
23502	4	Cupriavidus metallidurans CH34	1512155	Rmet_5301	CDS	validated/finished	fliP	flagellar biosynthesis protein FliP		no	s : structure	1 : Unknown	1.6.12 : Flagella ; 5.3 : Motility (incl. chemotaxis, energytaxis, aerotaxis, redoxtaxis) ; 6.1 : Membrane ; 6.4 : Flagellum ;		1482109	COMMON	2a : Function from experimental evidences in other organisms	2008-06-16 23:00:53	2	2003207	2004001	795	N
23502	4	Cupriavidus metallidurans H1130	9378021	CmetH11v1_510155	CDS	automatic/finished	fliP	fliP: flagellar biosynthesis protein. fliP/mopC/spaP family.		no	s : structure	5 : Inner membrane protein	1.6.12 : Flagella ; 5.3 : Motility (incl. chemotaxis, energytaxis, aerotaxis, redoxtaxis) ; 6.1 : Membrane ; 6.4 : Flagellum ;	14.1 : Surface structures ; 15.2 : Chemotaxis and motility ;	9324257	no	2a : Function from experimental evidences in other organisms	2012-01-16	3	5814555	5815349	795	N
23502	4	Cupriavidus metallidurans NA1	17809821	NA1v1_150018	CDS	automatic/finished	fliP	flagellar biosynthesis protein		no	s : structure	1 : Unknown	1.6.12 : Flagella ; 5.3 : Motility (incl. chemotaxis, energytaxis, aerotaxis, redoxtaxis) ; 6.1 : Membrane ; 6.4 : Flagellum ;	14.1 : Surface structures ; 15.2 : Chemotaxis and motility ;	1482109	no	2a : Function from experimental evidences in other organisms	2013-10-17	1	818341	819135	795	N
23502	4	Cupriavidus metallidurans NA4	9376052	CmetNA4v1_320255	CDS	automatic/finished	fliP	fliP: flagellar biosynthesis protein. fliP/mopC/spaP family.		no	s : structure	5 : Inner membrane protein	1.6.12 : Flagella ; 5.3 : Motility (incl. chemotaxis, energytaxis, aerotaxis, redoxtaxis) ; 6.1 : Membrane ; 6.4 : Flagellum ;	14.1 : Surface structures ; 15.2 : Chemotaxis and motility ;	9324257	no	2a : Function from experimental evidences in other organisms	2012-01-16	-2	4417031	4417825	795	N
23511	4	Cupriavidus metallidurans CH34	2114814	Rmet_6184	CDS	validated/finished	merD	MerD from Tn4378, regulatory protein involved in Hg(II) resistance		no	r : regulator	2 : Cytoplasmic	4.S.151 : Pb/Cd/Zn/Hg ; 5.6.4 : Drug resistance/sensitivity ; 3 : Regulation ;	7.4 : Cations and iron carrying compounds ; 12 : Regulatory functions ;		COMMON	1a : Function from experimental evidences in the studied strain	2008-07-21 00:20:12	2	34145	34510	366	K
23511	4	Cupriavidus metallidurans CH34	2115255	Rmet_6175	CDS	validated/finished	merD	MerD from Tn4380, regulatory protein involved in Hg(II) resistance		no	r : regulator	2 : Cytoplasmic	3 : Regulation ; 4.S.151 : Pb/Cd/Zn/Hg ;	15.5 : Detoxification ; 12 : Regulatory functions ;	15165248	COMMON	1b : Function from experimental evidences in the studied species	2008-07-17 18:16:23	-3	127156	127521	366	K
23511	4	Cupriavidus metallidurans H1130	9370019	CmetH11v1_100199	CDS	automatic/finished	merD	HTH-type transcriptional regulator merD		no						no		2012-01-16	-3	1914018	1914383	366	K
23511	4	Cupriavidus metallidurans H1130	9370038	CmetH11v1_110005	CDS	automatic/finished	merD	HTH-type transcriptional regulator merD		no						no		2012-01-16	-1	1922144	1922509	366	K
23511	4	Cupriavidus metallidurans H1130	9376338	CmetH11v1_430021	CDS	automatic/finished	merD	HTH-type transcriptional regulator merD		no						no		2012-01-16	2	4973684	4974049	366	K
23511	4	Cupriavidus metallidurans H1130	9376384	CmetH11v1_440005	CDS	automatic/finished	merD	HTH-type transcriptional regulator merD		no						no		2012-01-16	-1	4983566	4983931	366	K
23511	4	Cupriavidus metallidurans H1130	9379054	CmetH11v1_590025	CDS	automatic/finished	merD	HTH-type transcriptional regulator merD		no						no		2012-01-16	-2	6321748	6322113	366	K
23511	4	Cupriavidus metallidurans H1130	9379089	CmetH11v1_600011	CDS	automatic/finished	merD	HTH-type transcriptional regulator merD		no						no		2012-01-16	-1	6336719	6337084	366	K
23511	4	Cupriavidus metallidurans H1130	9379922	CmetH11v1_900081	CDS	automatic/finished	merD	HTH-type transcriptional regulator merD		no						no		2012-01-16	1	6683743	6684108	366	K
23511	4	Cupriavidus metallidurans H1130	9380276	CmetH11v1_960035	CDS	automatic/finished	merD	HTH-type transcriptional regulator merD		no						no		2012-01-16	-1	6839225	6839590	366	K
23511	4	Cupriavidus metallidurans NA1	17814178	NA1v1_1640002	CDS	automatic/finished	merD	HTH-type transcriptional regulator MerD		no						no		2013-10-17	1	5199517	5199882	366	K
23511	4	Cupriavidus metallidurans NA4	9376354	CmetNA4v1_370005	CDS	automatic/finished	merD	HTH-type transcriptional regulator merD		no						no		2012-01-16	-2	4570595	4570960	366	K
23511	4	Cupriavidus metallidurans NA4	9380216	CmetNA4v1_730005	CDS	automatic/finished	merD	HTH-type transcriptional regulator merD		no						no		2012-01-16	-3	6600163	6600528	366	K
23511	4	Cupriavidus metallidurans NA4	9380059	CmetNA4v1_660005	CDS	validated/finished	merD	HTH-type transcriptional regulator merD		no	r : regulator	2 : Cytoplasmic				no	1b : Function from experimental evidences in the studied species	2013-10-15 12:58:07	-2	6528044	6528409	366	K
23778	4	Cupriavidus metallidurans CH34	1517000	Rmet_1586	CDS	validated/finished	prpC	2-methylcitrate synthase	2.3.3.1	no	e : enzyme	2 : Cytoplasmic	1.1.2.3 : Propionate degradation ; 7.1 : Cytoplasm ;		12473114, 8508809, 9325432, 9579066	COMMON	2a : Function from experimental evidences in other organisms	2007-07-30 13:11:22	-3	1708847	1710004	1158	C
23778	4	Cupriavidus metallidurans H1130	9369802	CmetH11v1_100094	CDS	automatic/finished	prpC	methylcitrate synthase (citrate synthase 2)	2.3.3.1	no	e : enzyme	2 : Cytoplasmic	1.1.2.3 : Propionate degradation ; 7.1 : Cytoplasm ;	6 : Energy metabolism ;	12473114	no	2a : Function from experimental evidences in other organisms	2012-01-16	-1	1798793	1799950	1158	C
23778	4	Cupriavidus metallidurans NA1	17812986	NA1v1_1200006	CDS	automatic/finished	prpC	2-methylcitrate synthase	2.3.3.1	no	e : enzyme	2 : Cytoplasmic	1.1.2.3 : Propionate degradation ; 7.1 : Cytoplasm ;	6 : Energy metabolism ;	12473114, 8508809, 9325432, 9579066	no	2a : Function from experimental evidences in other organisms	2013-10-17	1	4002799	4003956	1158	C
23778	4	Cupriavidus metallidurans NA4	9371057	CmetNA4v1_150060	CDS	automatic/finished	prpC	methylcitrate synthase (citrate synthase 2)	2.3.3.1	no	e : enzyme	2 : Cytoplasmic	1.1.2.3 : Propionate degradation ; 7.1 : Cytoplasm ;	6 : Energy metabolism ;	12473114	no	2a : Function from experimental evidences in other organisms	2012-01-16	-1	1773264	1774421	1158	C
24259	4	Cupriavidus metallidurans CH34	1512127	Rmet_5264	CDS	validated/finished	fliI	flagellum-specific ATP synthase		no	e : enzyme	1 : Unknown	1.3.8 : ATP proton motive force interconversion ; 6.4 : Flagellum ;		1482109	COMMON	2a : Function from experimental evidences in other organisms	2008-05-15 10:25:48	1	1962325	1963785	1461	N
24259	4	Cupriavidus metallidurans H1130	9377949	CmetH11v1_510117	CDS	automatic/finished	fliI	FliI: Flagellar Biosynthesis protein; flagellum-specific ATP synthase	3.6.3.14	no	e : enzyme	2 : Cytoplasmic	1.3.8 : ATP proton motive force interconversion ; 6.4 : Flagellum ; 1.6.12 : Flagella ;	6.4 : ATP-proton motive force interconversion ; 14.1 : Surface structures ; 15.2 : Chemotaxis and motility ;	1646201	no	2a : Function from experimental evidences in other organisms	2012-01-16	1	5775160	5776632	1473	N
24259	4	Cupriavidus metallidurans NA1	17809783	NA1v1_140006	CDS	automatic/finished	fliI	flagellum-specific ATP synthase	3.6.3.14	no	e : enzyme	1 : Unknown	1.3.8 : ATP proton motive force interconversion ; 6.4 : Flagellum ;	6.4 : ATP-proton motive force interconversion ; 14.1 : Surface structures ;	1482109	no	2a : Function from experimental evidences in other organisms	2013-10-17	3	777183	778655	1473	N
24259	4	Cupriavidus metallidurans NA4	9376126	CmetNA4v1_320294	CDS	automatic/finished	fliI	FliI: Flagellar Biosynthesis protein; flagellum-specific ATP synthase	3.6.3.14	no	e : enzyme	2 : Cytoplasmic	1.3.8 : ATP proton motive force interconversion ; 6.4 : Flagellum ; 1.6.12 : Flagella ;	6.4 : ATP-proton motive force interconversion ; 14.1 : Surface structures ; 15.2 : Chemotaxis and motility ;	1646201	no	2a : Function from experimental evidences in other organisms	2012-01-16	-2	4457252	4458712	1461	N
24361	4	Cupriavidus metallidurans CH34	1516246	Rmet_3448	CDS	validated/finished	gcl	glyoxylate carboligase	4.1.1.47	no	e : enzyme	1 : Unknown	1.1.1.20 : Glycol degradation ; 1.1.5.2 : Ethanol degradation ; 1.7.25 : Glycolate metabolism ; 1.7.26 : Allantoin assimilation ;		14257608	COMMON	2a : Function from experimental evidences in other organisms	2007-09-20 10:36:57	3	3723423	3725213	1791	R
24361	4	Cupriavidus metallidurans H1130	9373541	CmetH11v1_280061	CDS	automatic/finished	gcl	glyoxylate carboligase	4.1.1.47	no	e : enzyme	1 : Unknown	1.1.1.20 : Glycol degradation ; 1.1.5.2 : Ethanol degradation ; 1.7.25 : Glycolate metabolism ; 1.7.26 : Allantoin assimilation ;	6 : Energy metabolism ;	8440684	no	2a : Function from experimental evidences in other organisms	2012-01-16	2	3600101	3601891	1791	R
24361	4	Cupriavidus metallidurans NA1	17811351	NA1v1_690086	CDS	automatic/finished	gcl	glyoxylate carboligase	4.1.1.47	no	e : enzyme	1 : Unknown	1.1.1.20 : Glycol degradation ; 1.1.5.2 : Ethanol degradation ; 1.7.25 : Glycolate metabolism ; 1.7.26 : Allantoin assimilation ;	6 : Energy metabolism ;	14257608	no	2a : Function from experimental evidences in other organisms	2013-10-17	1	2303425	2305215	1791	R
24361	4	Cupriavidus metallidurans NA4	9374958	CmetNA4v1_270087	CDS	automatic/finished	gcl	glyoxylate carboligase	4.1.1.47	no	e : enzyme	1 : Unknown	1.1.1.20 : Glycol degradation ; 1.1.5.2 : Ethanol degradation ; 1.7.25 : Glycolate metabolism ; 1.7.26 : Allantoin assimilation ;	6 : Energy metabolism ;	8440684	no	2a : Function from experimental evidences in other organisms	2012-01-16	1	3790186	3791976	1791	R
24363	4	Cupriavidus metallidurans CH34	1516248	Rmet_3450	CDS	validated/finished	glxR	tartronate semialdehyde reductase, NADH-dependent	1.1.1.60	no	e : enzyme	1 : Unknown	1.1.1.20 : Glycol degradation ; 1.1.1.4 : D-galactarate catabolism ; 1.1.1.5 : D-galacturonate catabolism ; 1.1.5.2 : Ethanol degradation ; 1.7.25 : Glycolate metabolism ; 1.7.26 : Allantoin assimilation ;			COMMON	2b : Function from indirect experimental evidences (e.g. phenotypes)	2007-09-20 10:38:49	3	3726141	3727064	924	I
24363	4	Cupriavidus metallidurans H1130	9373545	CmetH11v1_280063	CDS	automatic/finished	glxR	tartronic semialdehyde reductase	1.1.1.60	no	e : enzyme	1 : Unknown	1.1.1.20 : Glycol degradation ; 1.1.1.4 : D-galactarate catabolism ; 1.1.1.5 : D-galacturonate catabolism ; 1.1.5.2 : Ethanol degradation ; 1.7.25 : Glycolate metabolism ; 1.7.26 : Allantoin assimilation ;	6.11 : Sugars ;	10601204	no	2b : Function from indirect experimental evidences (e.g. phenotypes)	2012-01-16	2	3602819	3603742	924	I
24363	4	Cupriavidus metallidurans NA1	17811353	NA1v1_690088	CDS	automatic/finished	glxR	tartronate semialdehyde reductase, NADH-dependent	1.1.1.60	no	e : enzyme	1 : Unknown	1.1.1.20 : Glycol degradation ; 1.1.1.4 : D-galactarate catabolism ; 1.1.1.6 : D-glucarate catabolism ; 1.1.5.2 : Ethanol degradation ; 1.7.25 : Glycolate metabolism ; 1.7.26 : Allantoin assimilation ;	6.11 : Sugars ;	20069628	no	2a : Function from experimental evidences in other organisms	2013-10-17	1	2306143	2307066	924	I
24363	4	Cupriavidus metallidurans NA4	9374960	CmetNA4v1_270089	CDS	automatic/finished	glxR	tartronic semialdehyde reductase	1.1.1.60	no	e : enzyme	1 : Unknown	1.1.1.20 : Glycol degradation ; 1.1.1.4 : D-galactarate catabolism ; 1.1.1.5 : D-galacturonate catabolism ; 1.1.5.2 : Ethanol degradation ; 1.7.25 : Glycolate metabolism ; 1.7.26 : Allantoin assimilation ;	6.11 : Sugars ;	10601204	no	2b : Function from indirect experimental evidences (e.g. phenotypes)	2012-01-16	1	3792904	3793827	924	I
25632	4	Cupriavidus metallidurans CH34	1518172	Rmet_2315	fCDS	validated/finished	merA''	mercuric reductase		frameshift	e : enzyme	2 : Cytoplasmic				COMMON	2b : Function from indirect experimental evidences (e.g. phenotypes)	2009-02-27 14:41:16	3	2533662	2534519	858	C
25632	4	Cupriavidus metallidurans CH34	2114813	Rmet_6183	CDS	validated/finished	merA	MerA from Tn4378, mercuric reductase involved in Hg(II) resistance		no	e : enzyme	2 : Cytoplasmic	4.S.151 : Pb/Cd/Zn/Hg ; 5.6.4 : Drug resistance/sensitivity ; 8.3 : Transposon related ;	15.5 : Detoxification ; 7.4 : Cations and iron carrying compounds ;		COMMON	1a : Function from experimental evidences in the studied strain	2008-07-21 00:17:48	3	32442	34127	1686	C
25632	4	Cupriavidus metallidurans CH34	2115256	Rmet_6174	CDS	validated/finished	merA	mercuric reductase involved in Hg(II) resistance,MerA from Tn4380		no	e : enzyme	2 : Cytoplasmic	5.6.2 : Detoxification (xenobiotic metabolism) ; 4.S.151 : Pb/Cd/Zn/Hg ;	17 : Mobile and extrachromosomal element functions ; 15.5 : Detoxification ;	14624351	COMMON	1a : Function from experimental evidences in the studied strain	2008-07-17 18:18:26	-1	127539	129224	1686	C
25632	4	Cupriavidus metallidurans H1130	9370021	CmetH11v1_100200	CDS	automatic/finished	merA	Mercuric reductase	1.16.1.1	no						no		2012-01-16	-1	1914401	1916086	1686	C
25632	4	Cupriavidus metallidurans H1130	9370040	CmetH11v1_110006	CDS	automatic/finished	merA	Mercuric reductase	1.16.1.1	no						no		2012-01-16	-2	1922527	1924212	1686	C
25632	4	Cupriavidus metallidurans H1130	9376336	CmetH11v1_430020	CDS	automatic/finished	merA	Mercuric reductase	1.16.1.1	no						no		2012-01-16	3	4971981	4973666	1686	C
25632	4	Cupriavidus metallidurans H1130	9376386	CmetH11v1_440006	CDS	automatic/finished	merA	Mercuric reductase	1.16.1.1	no						no		2012-01-16	-2	4983949	4985634	1686	C
25632	4	Cupriavidus metallidurans H1130	9379056	CmetH11v1_590026	CDS	automatic/finished	merA	Mercuric reductase	1.16.1.1	no						no		2012-01-16	-3	6322131	6323816	1686	C
25632	4	Cupriavidus metallidurans H1130	9379091	CmetH11v1_600012	CDS	automatic/finished	merA	Mercuric reductase	1.16.1.1	no						no		2012-01-16	-2	6337102	6338787	1686	C
25632	4	Cupriavidus metallidurans H1130	9379920	CmetH11v1_900080	CDS	automatic/finished	merA	Mercuric reductase	1.16.1.1	no						no		2012-01-16	2	6682040	6683725	1686	C
25632	4	Cupriavidus metallidurans H1130	9380279	CmetH11v1_960036	CDS	validated/finished	merA	Mercuric reductase	1.16.1.1	no	e : enzyme	2 : Cytoplasmic				no	1b : Function from experimental evidences in the studied species	2014-04-17 12:12:24	-2	6839608	6841293	1686	C
25632	4	Cupriavidus metallidurans NA1	17811920	NA1v1_830001	CDS	automatic/finished	merA	Mercuric reductase	1.16.1.1	no						no		2013-10-17	-3	2902315	2903769	1455	C
25632	4	Cupriavidus metallidurans NA1	17814177	NA1v1_1640001	CDS	automatic/finished		protein of unknown function		no	u : unknown	1 : Unknown				no	5 : Unknown function	2013-10-17	2	5199278	5199499	222	C
25632	4	Cupriavidus metallidurans NA4	9376355	CmetNA4v1_370006	CDS	automatic/finished	merA	Mercuric reductase	1.16.1.1	no						no		2012-01-16	-3	4570978	4572663	1686	C
25632	4	Cupriavidus metallidurans NA4	9380218	CmetNA4v1_730006	CDS	automatic/finished	merA	Mercuric reductase	1.16.1.1	no						no		2012-01-16	-1	6600546	6602231	1686	C
25632	4	Cupriavidus metallidurans NA4	9380060	CmetNA4v1_660006	CDS	validated/finished	merA	Mercuric reductase	1.16.1.1	no	e : enzyme	2 : Cytoplasmic				no	1b : Function from experimental evidences in the studied species	2013-10-15 13:07:14	-3	6528427	6530112	1686	C
27585	4	Cupriavidus metallidurans CH34	2114884	Rmet_6344	CDS	validated/finished	merR	MerR from Tn4378, regulatory protein involved in Hg(II) resistance		no	r : regulator	2 : Cytoplasmic	4.S.151 : Pb/Cd/Zn/Hg ; 3 : Regulation ; 3.1.2.2 : Activator ; 3.1.2.3 : Repressor ; 5.6.4 : Drug resistance/sensitivity ;	7.4 : Cations and iron carrying compounds ; 12 : Regulatory functions ;		COMMON	1a : Function from experimental evidences in the studied strain	2008-07-20 21:29:25	-3	31226	31714	489	K
27585	4	Cupriavidus metallidurans CH34	2115132	Rmet_6171	CDS	validated/finished	merR	MerR from Tn4380, regulatory protein involved in Hg(II) resistance		no	r : regulator	2 : Cytoplasmic	4.S.151 : Pb/Cd/Zn/Hg ; 3 : Regulation ; 3.1.2.2 : Activator ; 3.1.2.3 : Repressor ;	15.5 : Detoxification ; 12 : Regulatory functions ;		COMMON	1a : Function from experimental evidences in the studied strain	2008-07-17 18:27:15	1	130006	130440	435	K
27585	4	Cupriavidus metallidurans H1130	9370027	CmetH11v1_100203	CDS	automatic/finished	merR	Mercuric resistance operon regulatory protein		no						no		2012-01-16	3	1916868	1917302	435	K
27585	4	Cupriavidus metallidurans H1130	9370047	CmetH11v1_110009	CDS	automatic/finished	merR	Mercuric resistance operon regulatory protein		no						no		2012-01-16	2	1924994	1925428	435	K
27585	4	Cupriavidus metallidurans H1130	9376330	CmetH11v1_430017	CDS	automatic/finished	merR	Mercuric resistance operon regulatory protein		no						no		2012-01-16	-1	4970765	4971199	435	K
27585	4	Cupriavidus metallidurans H1130	9376392	CmetH11v1_440009	CDS	automatic/finished	merR	Mercuric resistance operon regulatory protein		no						no		2012-01-16	2	4986416	4986850	435	K
27585	4	Cupriavidus metallidurans H1130	9379063	CmetH11v1_590029	CDS	automatic/finished	merR	Mercuric resistance operon regulatory protein		no						no		2012-01-16	1	6324598	6325032	435	K
27585	4	Cupriavidus metallidurans H1130	9379098	CmetH11v1_600015	CDS	automatic/finished	merR	Mercuric resistance operon regulatory protein		no						no		2012-01-16	2	6339569	6340003	435	K
27585	4	Cupriavidus metallidurans H1130	9379913	CmetH11v1_900077	CDS	automatic/finished	merR	Mercuric resistance operon regulatory protein		no						no		2012-01-16	-2	6680824	6681258	435	K
27585	4	Cupriavidus metallidurans H1130	9380286	CmetH11v1_960039	CDS	automatic/finished	merR	Mercuric resistance operon regulatory protein		no						no		2012-01-16	2	6842075	6842509	435	K
27585	4	Cupriavidus metallidurans NA1	17811923	NA1v1_830004	CDS	automatic/finished	merR	Mercuric resistance operon regulatory protein		no						no		2013-10-17	2	2904551	2904985	435	K
27585	4	Cupriavidus metallidurans NA4	9376358	CmetNA4v1_370009	CDS	automatic/finished	merR	Mercuric resistance operon regulatory protein		no						no		2012-01-16	2	4573445	4573879	435	K
27585	4	Cupriavidus metallidurans NA4	9380224	CmetNA4v1_730009	CDS	automatic/finished	merR	Mercuric resistance operon regulatory protein		no						no		2012-01-16	1	6603013	6603447	435	K
27585	4	Cupriavidus metallidurans NA4	9380066	CmetNA4v1_660009	CDS	validated/finished	merR	Mercuric resistance operon regulatory protein		no	r : regulator	2 : Cytoplasmic				no	1b : Function from experimental evidences in the studied species	2013-10-15 12:43:18	2	6530894	6531328	435	K
27839	4	Cupriavidus metallidurans CH34	2114815	Rmet_6185	CDS	validated/finished	merE	MerE from Tn4378, membrane protein involved in Hg(II) resistance		no	e : enzyme	6 : Inner membrane-associated	4.S.151 : Pb/Cd/Zn/Hg ; 5.6.4 : Drug resistance/sensitivity ; 8.3 : Transposon related ;	7.4 : Cations and iron carrying compounds ; 15.5 : Detoxification ; 17 : Mobile and extrachromosomal element functions ;		COMMON	2b : Function from indirect experimental evidences (e.g. phenotypes)	2008-07-21 12:42:14	1	34507	34743	237	#N/A
27839	4	Cupriavidus metallidurans CH34	2115254	Rmet_6176	CDS	validated/finished	merE	MerE mercury transporter from Tn4380		no	h : extrachromosomal origin	6 : Inner membrane-associated	4.S.151 : Pb/Cd/Zn/Hg ; 8.3 : Transposon related ;	15.5 : Detoxification ; 17.3 : Transposon functions ;	19265693, 23985830, 24004544	COMMON	2b : Function from indirect experimental evidences (e.g. phenotypes)	2014-02-25 11:53:07	-2	126923	127159	237	#N/A
27839	4	Cupriavidus metallidurans H1130	9370017	CmetH11v1_100198	CDS	automatic/finished	merE	Uncharacterized mercuric resistance protein merE		no						no		2012-01-16	-2	1913785	1914021	237	#N/A
27839	4	Cupriavidus metallidurans H1130	9370036	CmetH11v1_110004	CDS	automatic/finished	merE	Uncharacterized mercuric resistance protein merE		no						no		2012-01-16	-3	1921911	1922147	237	#N/A
27839	4	Cupriavidus metallidurans H1130	9376340	CmetH11v1_430022	CDS	automatic/finished	merE	Uncharacterized mercuric resistance protein merE		no						no		2012-01-16	1	4974046	4974282	237	#N/A
27839	4	Cupriavidus metallidurans H1130	9376382	CmetH11v1_440004	CDS	automatic/finished	merE	Uncharacterized mercuric resistance protein merE		no						no		2012-01-16	-3	4983333	4983569	237	#N/A
27839	4	Cupriavidus metallidurans H1130	9379051	CmetH11v1_590024	CDS	automatic/finished	merE	Uncharacterized mercuric resistance protein merE		no						no		2012-01-16	-1	6321515	6321751	237	#N/A
27839	4	Cupriavidus metallidurans H1130	9379086	CmetH11v1_600010	CDS	automatic/finished	merE	Uncharacterized mercuric resistance protein merE		no						no		2012-01-16	-3	6336486	6336722	237	#N/A
27839	4	Cupriavidus metallidurans H1130	9379924	CmetH11v1_900082	CDS	automatic/finished	merE	Uncharacterized mercuric resistance protein merE		no						no		2012-01-16	3	6684105	6684341	237	#N/A
27839	4	Cupriavidus metallidurans H1130	9380274	CmetH11v1_960034	CDS	automatic/finished	merE	Uncharacterized mercuric resistance protein merE		no						no		2012-01-16	-3	6838992	6839228	237	#N/A
27839	4	Cupriavidus metallidurans NA1	17814179	NA1v1_1640004	CDS	automatic/finished	merE	Uncharacterized mercuric resistance protein MerE		no						no		2013-10-17	3	5199879	5200115	237	#N/A
27839	4	Cupriavidus metallidurans NA4	9376353	CmetNA4v1_370004	CDS	automatic/finished	merE	Uncharacterized mercuric resistance protein merE		no						no		2012-01-16	-1	4570362	4570598	237	#N/A
27839	4	Cupriavidus metallidurans NA4	9380214	CmetNA4v1_730004	CDS	automatic/finished	merE	Uncharacterized mercuric resistance protein merE		no						no		2012-01-16	-2	6599930	6600166	237	#N/A
27839	4	Cupriavidus metallidurans NA4	9380057	CmetNA4v1_660004	CDS	validated/finished	merE	Mercury transport protein merE		no	t : transporter	1 : Unknown				no	2b : Function from indirect experimental evidences (e.g. phenotypes)	2013-10-15 13:04:03	-1	6527811	6528047	237	#N/A
28368	4	Cupriavidus metallidurans CH34	1514562	Rmet_0103	CDS	validated/Curated	ivd1	isovaleryl-CoA dehydrogenase	1.3.99.10	no	e : enzyme	2 : Cytoplasmic	1.1.3.12 : Leucine degradation ;	6 : Energy metabolism ; 1 : Amino acid biosynthesis ;		COMMON	2a : Function from experimental evidences in other organisms	2007-06-13 11:06:18	2	109418	110599	1182	I
28368	4	Cupriavidus metallidurans H1130	9367353	CmetH11v1_10274	CDS	automatic/finished		putative ACYL-COA DEHYDROGENASE OXIDOREDUCTASE	1.3.99.-	no	e : enzyme	1 : Unknown	1.4 : Energy production/transport ;	6.5 : Electron transport ;		no	3 : Putative function from multiple computational evidences	2012-01-16	3	302064	303245	1182	I
28368	4	Cupriavidus metallidurans NA1	17811642	NA1v1_740023	CDS	automatic/finished	IVD	Isovaleryl-CoA dehydrogenase 2, mitochondrial	1.3.8.4	no						no		2013-10-17	3	2626611	2627792	1182	I
28368	4	Cupriavidus metallidurans NA4	9368349	CmetNA4v1_20117	CDS	automatic/finished		putative ACYL-COA DEHYDROGENASE OXIDOREDUCTASE	1.3.99.-	no	e : enzyme	1 : Unknown	1.4 : Energy production/transport ;	6.5 : Electron transport ;		no	3 : Putative function from multiple computational evidences	2012-01-16	3	302052	303233	1182	I
33356	4	Cupriavidus metallidurans CH34	1517715	Rmet_2940	CDS	validated/finished	dpsA	DNA protection during starvation or oxydative stress transcription regulator protein; Metalloregulation DNA-binding stress protein		no	r : regulator	2 : Cytoplasmic	2.1 : DNA related ; 5.5 : Adaptation to stress ;	8 : DNA metabolism ;		COMMON	1a : Function from experimental evidences in the studied strain	2009-03-01 18:05:51	-1	3194761	3195246	486	P
33356	4	Cupriavidus metallidurans H1130	9372287	CmetH11v1_210193	CDS	automatic/finished		putative DNA-binding protein, dps family		no	cp : cell process	2 : Cytoplasmic	2.3.7 : Nucleoproteins, basic proteins ; 5.5 : Adaptation to stress ;	8.4 : Chromosome-associated proteins ; 15.10 : Adaptations to atypical conditions ;		no	3 : Putative function from multiple computational evidences	2012-01-16	-3	2963763	2964248	486	P
33356	4	Cupriavidus metallidurans NA1	17811174	NA1v1_630041	CDS	automatic/finished		conserved protein of unknown function		no	u : unknown	1 : Unknown				no	4 : Unknown function but conserved in other organisms	2013-10-17	2	2136710	2137195	486	P
33356	4	Cupriavidus metallidurans NA4	9374103	CmetNA4v1_220037	CDS	automatic/finished		putative DNA-binding protein, dps family		no	cp : cell process	2 : Cytoplasmic	2.3.7 : Nucleoproteins, basic proteins ; 5.5 : Adaptation to stress ;	8.4 : Chromosome-associated proteins ; 15.10 : Adaptations to atypical conditions ;		no	3 : Putative function from multiple computational evidences	2012-01-16	-1	3338106	3338591	486	P
33359	4	Cupriavidus metallidurans CH34	1511869	Rmet_4784	CDS	validated/finished	frmA	Alcohol dehydrogenase, zinc-binding	1.1.1.1, 1.1.1.284	no	e : enzyme	2 : Cytoplasmic	1.1.5.2 : Ethanol degradation ; 1.3.5 : Fermentation ; 7.1 : Cytoplasm ;	6.7 : Fermentation ;	7798140	COMMON	2a : Function from experimental evidences in other organisms	2008-05-14 09:38:42	2	1428335	1429441	1107	C
33359	4	Cupriavidus metallidurans H1130	9376631	CmetH11v1_440131	CDS	automatic/finished	adhC	alcohol dehydrogenase class III; Glutathione- dependent formaldehyde dehydrogenase	1.1.1.284, 1.1.1.1	no	e : enzyme	2 : Cytoplasmic	1.1.5.2 : Ethanol degradation ; 1.3.5 : Fermentation ; 7.1 : Cytoplasm ;	6.7 : Fermentation ;	7798140, 7957234	no	2a : Function from experimental evidences in other organisms	2012-01-16	1	5111137	5112243	1107	C
33359	4	Cupriavidus metallidurans NA1	17814343	NA1v1_1760086	CDS	automatic/finished	frmA	alcohol dehydrogenase class III/glutathione-dependent formaldehyde dehydrogenase	1.1.1.1, 1.1.1.284	no	e : enzyme	2 : Cytoplasmic	1.1.5.2 : Ethanol degradation ; 1.3.5 : Fermentation ; 7.1 : Cytoplasm ;	6.7 : Fermentation ;	15466022, 1731906	no	2a : Function from experimental evidences in other organisms	2013-10-17	1	5348785	5349891	1107	C
33359	4	Cupriavidus metallidurans NA4	9377654	CmetNA4v1_460117	CDS	automatic/finished	adhC	alcohol dehydrogenase class III; Glutathione- dependent formaldehyde dehydrogenase	1.1.1.284, 1.1.1.1	no	e : enzyme	2 : Cytoplasmic	1.1.5.2 : Ethanol degradation ; 1.3.5 : Fermentation ; 7.1 : Cytoplasm ;	6.7 : Fermentation ;	7798140, 7957234	no	2a : Function from experimental evidences in other organisms	2012-01-16	1	5261635	5262741	1107	C
33359	4	Cupriavidus metallidurans NA4	9378188	CmetNA4v1_530021	CDS	automatic/finished	adhC	alcohol dehydrogenase class III; Glutathione- dependent formaldehyde dehydrogenase	1.1.1.284, 1.1.1.1	no	e : enzyme	2 : Cytoplasmic	1.1.5.2 : Ethanol degradation ; 1.3.5 : Fermentation ; 7.1 : Cytoplasm ;	6.7 : Fermentation ;	7798140, 7957234	no	2a : Function from experimental evidences in other organisms	2012-01-16	1	5517655	5518761	1107	C
33508	4	Cupriavidus metallidurans CH34	1517553	Rmet_2654	CDS	validated/finished		antioxidant protein LsfA	1.11.1.7	no	e : enzyme	1 : Unknown	5.5.6 : Other stresses (mechanical, nutritional, oxidative) ; 5.6.2 : Detoxification (xenobiotic metabolism) ;	15 : Cellular processes ;		COMMON	2a : Function from experimental evidences in other organisms	2007-12-03 14:32:07	-2	2890173	2890811	639	O
33508	4	Cupriavidus metallidurans H1130	9371714	CmetH11v1_200250	CDS	automatic/finished		putative ANTIOXIDANT OXIDOREDUCTASE; putative peroxidase, Peroxiredoxin	1.11.1.7, 1.11.1.15	no	e : enzyme	1 : Unknown	1 : Metabolism ; 5.5.6 : Other stresses (mechanical, nutritional, oxidative) ;	15.10 : Adaptations to atypical conditions ; 18.1 : Enzymes of unknown specificity ;		no	3 : Putative function from multiple computational evidences	2012-01-16	-2	2713588	2714226	639	O
33508	4	Cupriavidus metallidurans NA1	17812206	NA1v1_880143	CDS	automatic/finished		putative antioxidant protein		no	ph : phenotype	1 : Unknown	5.5 : adaptation to stress ; 5.6 : protection ;			no	3 : Putative function from multiple computational evidences	2013-10-17	2	3179969	3180607	639	O
33508	4	Cupriavidus metallidurans NA4	9373573	CmetNA4v1_200256	CDS	automatic/finished		putative ANTIOXIDANT OXIDOREDUCTASE; putative peroxidase, Peroxiredoxin	1.11.1.7, 1.11.1.15	no	e : enzyme	1 : Unknown	1 : Metabolism ; 5.5.6 : Other stresses (mechanical, nutritional, oxidative) ;	15.10 : Adaptations to atypical conditions ; 18.1 : Enzymes of unknown specificity ;		no	3 : Putative function from multiple computational evidences	2012-01-16	-2	3065549	3066187	639	O
66706	4	Cupriavidus metallidurans CH34	1517618	Rmet_2760	CDS	validated/inProgress	fdhB	formate dehydrogenase, 4Fe-4S iron-sulfur subunit	1.2.1.2	no	e : enzyme	5 : Inner membrane protein	1.3.7 : Anaerobic respiration ; 1.4.2 : Electron acceptor ; 6.1 : Membrane ; 7.3 : Inner membrane ;			COMMON	2b : Function from indirect experimental evidences (e.g. phenotypes)	2014-12-26 22:23:23	-3	3000383	3001063	681	C
66706	4	Cupriavidus metallidurans H1130	9371890	CmetH11v1_210033	CDS	automatic/finished	fdhB	FORMATE DEHYDROGENASE, IRON-SULFUR SUBUNIT	1.2.1.2	no	e : enzyme	1 : Unknown	1.4 : Energy production/transport ;	6.5 : Electron transport ;		no	2b : Function from indirect experimental evidences (e.g. phenotypes)	2012-01-16	-2	2798977	2799657	681	C
66706	4	Cupriavidus metallidurans NA1	17812087	NA1v1_880024	CDS	automatic/finished	fdhB	Formate dehydrogenase iron-sulfur subunit		no						no		2013-10-17	1	3064813	3065493	681	C
66706	4	Cupriavidus metallidurans NA4	9373785	CmetNA4v1_210036	CDS	automatic/finished	fdhB	FORMATE DEHYDROGENASE, IRON-SULFUR SUBUNIT	1.2.1.2	no	e : enzyme	1 : Unknown	1.4 : Energy production/transport ;	6.5 : Electron transport ;		no	2b : Function from indirect experimental evidences (e.g. phenotypes)	2012-01-16	-1	3173199	3173879	681	C
66731	4	Cupriavidus metallidurans CH34	1516755	Rmet_0986	CDS	validated/finished		Putative ATPase, AAA family	3.6.1.-	no	e : enzyme	1 : Unknown				COMMON	3 : Putative function from multiple computational evidences	2007-10-09 14:52:26	-1	1071667	1072545	879	R
66731	4	Cupriavidus metallidurans H1130	9368736	CmetH11v1_60168	CDS	automatic/finished		putative AAA ATPase, type A vWA domain		no	e : enzyme	1 : Unknown				no	3 : Putative function from multiple computational evidences	2012-01-16	-3	1262193	1263071	879	R
66731	4	Cupriavidus metallidurans NA1	17813398	NA1v1_1320066	CDS	automatic/finished		conserved hypothetical protein; putative ATPase		no	u : unknown	1 : Unknown				no	4 : Unknown function but conserved in other organisms	2013-10-17	2	4448579	4449457	879	R
66731	4	Cupriavidus metallidurans NA4	9370218	CmetNA4v1_40705	CDS	automatic/finished		putative AAA ATPase, type A vWA domain		no	e : enzyme	1 : Unknown				no	3 : Putative function from multiple computational evidences	2012-01-16	-3	1269391	1270269	879	R
66751	4	Cupriavidus metallidurans CH34	1515266	Rmet_1377	CDS	validated/Curated	cysW	sulfate/thiosulfate transporter subunit ; membrane component of ABC superfamily		no	t : transporter	5 : Inner membrane protein	1.8.2 : Sulfur metabolism ; 4.3.A.1.m : membrane component ; 6.1 : Membrane ; 7.3 : Inner membrane ;			COMMON	2a : Function from experimental evidences in other organisms	2007-04-03 17:18:52	1	1486171	1487088	918	P
66751	4	Cupriavidus metallidurans H1130	9369447	CmetH11v1_90066	CDS	automatic/finished	cysW	thiosulfate transport protein; ABC superfamily, membrane component		no	t : transporter	5 : Inner membrane protein	1.8.2 : Sulfur metabolism ; 4.3.A.1.m : membrane component ; 6.1 : Membrane ; 7.3 : Inner membrane ; 1.5.1.12 : Cysteine ; 5.5.3 : Starvation response ;	1.5 : Serine family ; 5.5 : Sulfur metabolism ; 7 : Transport and binding proteins ; 15.10 : Adaptations to atypical conditions ;	2188958, 2188959	no	2a : Function from experimental evidences in other organisms	2012-01-16	3	1619220	1620137	918	P
66751	4	Cupriavidus metallidurans NA1	17813101	NA1v1_1220060	CDS	automatic/finished	cysW	sulfate/thiosulfate transporter subunit ; membrane component of ABC superfamily		no	t : transporter	5 : Inner membrane protein	1.8.2 : Sulfur metabolism ; 4.3.A.1.m : membrane component ; 4.S.178 : thiosulfate ; 6.1 : Membrane ; 7.3 : Inner membrane ;	5.5 : Sulfur metabolism ; 7.2 : Anions ;	2188958	no	2a : Function from experimental evidences in other organisms	2013-10-17	-3	4126867	4127775	909	P
66751	4	Cupriavidus metallidurans NA4	9370771	CmetNA4v1_140177	CDS	automatic/finished	cysW	thiosulfate transport protein; ABC superfamily, membrane component		no	t : transporter	5 : Inner membrane protein	1.8.2 : Sulfur metabolism ; 4.3.A.1.m : membrane component ; 6.1 : Membrane ; 7.3 : Inner membrane ; 1.5.1.12 : Cysteine ; 5.5.3 : Starvation response ;	1.5 : Serine family ; 5.5 : Sulfur metabolism ; 7 : Transport and binding proteins ; 15.10 : Adaptations to atypical conditions ;	2188958, 2188959	no	2a : Function from experimental evidences in other organisms	2012-01-16	3	1607604	1608512	909	P
66752	4	Cupriavidus metallidurans CH34	1512794	Rmet_4358	CDS	validated/Curated	sucD1	succinyl-CoA synthetase, alpha subunit	6.2.1.5	no	e : enzyme	1 : Unknown	1.3.4 : Tricarboxylic acid cycle ;			COMMON	2a : Function from experimental evidences in other organisms	2008-02-20 21:14:54	-1	953248	954120	873	C
66752	4	Cupriavidus metallidurans H1130	9377264	CmetH11v1_490039	CDS	automatic/finished	sucD	succinyl-CoA synthetase, alpha subunit, NAD(P)-binding	6.2.1.5	no	e : enzyme	1 : Unknown	1.3.4 : Tricarboxylic acid cycle ;	6.12 : TCA cycle ;	9917402	no	2a : Function from experimental evidences in other organisms	2012-01-16	-2	5428717	5429589	873	C
66752	4	Cupriavidus metallidurans NA1	17813816	NA1v1_1470036	CDS	automatic/finished	sucD	succinyl-CoA synthetase, NAD(P)-binding, alpha subunit	6.2.1.5	no	e : enzyme	1 : Unknown	1.3.4 : Tricarboxylic acid cycle ;	6.12 : TCA cycle ;	10625475, 2548486, 3002435, 6995430, 7017725, 7783627, 8144675, 9298646, 9917402	no	2a : Function from experimental evidences in other organisms	2013-10-17	-3	4847251	4848123	873	C
66752	4	Cupriavidus metallidurans NA4	9378504	CmetNA4v1_570062	CDS	automatic/finished	sucD	succinyl-CoA synthetase, alpha subunit, NAD(P)-binding	6.2.1.5	no	e : enzyme	1 : Unknown	1.3.4 : Tricarboxylic acid cycle ;	6.12 : TCA cycle ;	9917402	no	2a : Function from experimental evidences in other organisms	2012-01-16	-2	5680667	5681539	873	C
67578	4	Cupriavidus metallidurans CH34	1515039	Rmet_0960	CDS	validated/finished	ureB	Urea amidohydrolase (urease) beta subunit	3.5.1.5	no	e : enzyme	2 : Cytoplasmic	1 : Metabolism ; 1.8.3 : Nitrogen metabolism ;	5 : Central intermediary metabolism ; 16.11 : Scavenge (Catabolism) ;	10555581, 2211515	COMMON	2a : Function from experimental evidences in other organisms	2007-10-02 11:46:59	1	1045393	1045698	306	E
67578	4	Cupriavidus metallidurans H1130	9368680	CmetH11v1_60142	CDS	automatic/finished	ureB	UREASE, BETA SUBUNIT	3.5.1.5	no	e : enzyme	1 : Unknown	1.8.3 : Nitrogen metabolism ;	5.7 : Nitrogen metabolism ;	8550495	no	2b : Function from indirect experimental evidences (e.g. phenotypes)	2012-01-16	2	1235912	1236217	306	E
67578	4	Cupriavidus metallidurans NA1	17813426	NA1v1_1330003	CDS	automatic/finished	ureB	urease beta subunit	3.5.1.5	no	e : enzyme	1 : Unknown	1 : metabolism ;			no	2a : Function from experimental evidences in other organisms	2013-10-17	-3	4475629	4475934	306	E
67578	4	Cupriavidus metallidurans NA4	9370169	CmetNA4v1_40679	CDS	automatic/finished	ureB	UREASE, BETA SUBUNIT	3.5.1.5	no	e : enzyme	1 : Unknown	1.8.3 : Nitrogen metabolism ;	5.7 : Nitrogen metabolism ;	8550495	no	2b : Function from indirect experimental evidences (e.g. phenotypes)	2012-01-16	3	1243125	1243430	306	E
67792	4	Cupriavidus metallidurans CH34	1512795	Rmet_4359	CDS	validated/Curated	sucC1	succinyl-CoA synthetase, beta subunit		no	e : enzyme	1 : Unknown	1.3.4 : Tricarboxylic acid cycle ;			COMMON	2a : Function from experimental evidences in other organisms	2008-02-20 21:19:32	-3	954122	955333	1212	C
67792	4	Cupriavidus metallidurans H1130	9377266	CmetH11v1_490040	CDS	automatic/finished	sucC	succinyl-CoA synthetase, beta subunit	6.2.1.5	no	e : enzyme	1 : Unknown	1.3.4 : Tricarboxylic acid cycle ;	6.12 : TCA cycle ;	9917402	no	2a : Function from experimental evidences in other organisms	2012-01-16	-1	5429591	5430802	1212	C
67792	4	Cupriavidus metallidurans NA1	17813817	NA1v1_1470037	CDS	automatic/finished	sucC	succinyl-CoA synthetase, beta subunit	6.2.1.5	no	e : enzyme	1 : Unknown	1.3.4 : Tricarboxylic acid cycle ;	6.12 : TCA cycle ;	10625475, 3002435, 6995430, 7017725, 8144675, 9298646, 9917402	no	2a : Function from experimental evidences in other organisms	2013-10-17	-2	4848125	4849336	1212	C
67792	4	Cupriavidus metallidurans NA4	9378506	CmetNA4v1_570063	CDS	automatic/finished	sucC	succinyl-CoA synthetase, beta subunit	6.2.1.5	no	e : enzyme	1 : Unknown	1.3.4 : Tricarboxylic acid cycle ;	6.12 : TCA cycle ;	9917402	no	2a : Function from experimental evidences in other organisms	2012-01-16	-1	5681541	5682752	1212	C
68968	4	Cupriavidus metallidurans CH34	1516440	Rmet_0330	CDS	validated/finished	acr3	arsenite efflux pump ACR3 CMGI-7		no	e : enzyme	1 : Unknown			19238575	COMMON	2a : Function from experimental evidences in other organisms	2012-06-09 22:27:10	-3	348659	349723	1065	P
68968	4	Cupriavidus metallidurans H1130	9367586	CmetH11v1_20087	CDS	automatic/finished	arsB	Arsenite resistance protein		no	m : membrane component	11 : Membrane	5.6.2 : Detoxification (xenobiotic metabolism) ; 4.2.A. : Porters (Uni-, Sym- and Antiporters) ;	7 : Transport and binding proteins ; 15.5 : Detoxification ;		no	2a : Function from experimental evidences in other organisms	2012-01-16	-2	532411	533475	1065	P
68968	4	Cupriavidus metallidurans H1130	9379403	CmetH11v1_880028	CDS	automatic/finished	arsB	Arsenite resistance protein		no	m : membrane component	11 : Membrane	5.6.2 : Detoxification (xenobiotic metabolism) ; 4.2.A. : Porters (Uni-, Sym- and Antiporters) ;	7 : Transport and binding proteins ; 15.5 : Detoxification ;		no	2a : Function from experimental evidences in other organisms	2012-01-16	-1	6468833	6469903	1071	P
68968	4	Cupriavidus metallidurans NA1	17809126	NA1v1_30008	CDS	automatic/finished		conserved membrane protein of unknown function		no	u : unknown	1 : Unknown				no	4 : Unknown function but conserved in other organisms	2013-10-17	-2	99599	100663	1065	P
68968	4	Cupriavidus metallidurans NA4	9368814	CmetNA4v1_40004	CDS	automatic/finished	arsB	Arsenite resistance protein		no	m : membrane component	11 : Membrane	5.6.2 : Detoxification (xenobiotic metabolism) ; 4.2.A. : Porters (Uni-, Sym- and Antiporters) ;	7 : Transport and binding proteins ; 15.5 : Detoxification ;		no	2a : Function from experimental evidences in other organisms	2012-01-16	-3	534970	536034	1065	P
68968	4	Cupriavidus metallidurans NA4	9372937	CmetNA4v1_190809	CDS	automatic/finished	arsB	Arsenite resistance protein		no	m : membrane component	11 : Membrane	5.6.2 : Detoxification (xenobiotic metabolism) ; 4.2.A. : Porters (Uni-, Sym- and Antiporters) ;	7 : Transport and binding proteins ; 15.5 : Detoxification ;		no	2a : Function from experimental evidences in other organisms	2012-01-16	-1	2720358	2721428	1071	P
69355	4	Cupriavidus metallidurans CH34	1514749	Rmet_0404	CDS	validated/Curated	ttuC	tartrate dehydrogenase/decarboxylase	1.1.1.93	no	e : enzyme	1 : Unknown	1.3.5 : Fermentation ;			COMMON	2b : Function from indirect experimental evidences (e.g. phenotypes)	2007-05-25 13:54:44	2	431492	432490	999	C
69355	4	Cupriavidus metallidurans H1130	9367661	CmetH11v1_20162	CDS	automatic/finished	ttuC	tartrate dehydrogenase	1.1.1.93	no	e : enzyme	1 : Unknown	1.7.21 : Glyoxylate degradation ;	6 : Energy metabolism ;	7592429	no	2a : Function from experimental evidences in other organisms	2012-01-16	2	615185	616204	1020	C
69355	4	Cupriavidus metallidurans NA1	17809201	NA1v1_30083	CDS	automatic/finished	yeaU	putative tartrate dehydrogenase		no	e : enzyme	1 : Unknown	1.3.5 : Fermentation ;	16.1 : Circulate ; 6.7 : Fermentation ;		no	3 : Putative function from multiple computational evidences	2013-10-17	1	182320	183393	1074	C
69355	4	Cupriavidus metallidurans NA4	9368960	CmetNA4v1_40079	CDS	automatic/finished	ttuC	tartrate dehydrogenase	1.1.1.93	no	e : enzyme	1 : Unknown	1.7.21 : Glyoxylate degradation ;	6 : Energy metabolism ;	7592429	no	2a : Function from experimental evidences in other organisms	2012-01-16	1	617716	618789	1074	C
77942	4	Cupriavidus metallidurans CH34	1515572	Rmet_1916	CDS	validated/finished		isochorismatase hydrolase		no	e : enzyme	1 : Unknown				COMMON	2b : Function from indirect experimental evidences (e.g. phenotypes)	2007-08-07 09:40:06	2	2084420	2085034	615	Q
77942	4	Cupriavidus metallidurans CH34	1515571	Rmet_1914	CDS	validated/finished		isochorismatase hydrolase		no	e : enzyme	1 : Unknown				COMMON	2b : Function from indirect experimental evidences (e.g. phenotypes)	2007-08-07 09:51:36	2	2083058	2083756	699	Q
77942	4	Cupriavidus metallidurans CH34	1512161	Rmet_5311	CDS	validated/finished		isochorismatase hydrolase		no	e : enzyme	1 : Unknown				COMMON	2b : Function from indirect experimental evidences (e.g. phenotypes)	2008-06-16 22:48:48	1	2018293	2018979	687	Q
77942	4	Cupriavidus metallidurans H1130	9370613	CmetH11v1_150027	CDS	automatic/finished		putative amidohydrolase		no	e : enzyme	1 : Unknown				no	3 : Putative function from multiple computational evidences	2012-01-16	1	2197381	2198079	699	Q
77942	4	Cupriavidus metallidurans H1130	9370617	CmetH11v1_150029	CDS	automatic/finished		putative hydrolase protein, putative isochorismatase hydrolase, putative cysteine hydrolase	3.-.-.-	no	e : enzyme	1 : Unknown			9782055	no	3 : Putative function from multiple computational evidences	2012-01-16	3	2198682	2199359	678	Q
77942	4	Cupriavidus metallidurans H1130	9378046	CmetH11v1_510167	CDS	automatic/finished		putative hydrolase protein, putative isochorismatase hydrolase, putative cysteine hydrolase	3.-.-.-	no	e : enzyme	1 : Unknown			9782055	no	3 : Putative function from multiple computational evidences	2012-01-16	1	5832160	5832846	687	Q
77942	4	Cupriavidus metallidurans NA1	17809833	NA1v1_160004	CDS	automatic/finished		Isochorismatase hydrolase		no						no		2013-10-17	3	836058	836744	687	Q
77942	4	Cupriavidus metallidurans NA1	17811952	NA1v1_850024	CDS	automatic/finished		Isochorismatase hydrolase		no						no		2013-10-17	3	2928636	2929334	699	Q
77942	4	Cupriavidus metallidurans NA1	17811954	NA1v1_850026	CDS	automatic/finished		Isochorismatase hydrolase		no						no		2013-10-17	2	2929937	2930614	678	Q
77942	4	Cupriavidus metallidurans NA4	9371727	CmetNA4v1_190175	CDS	automatic/finished		putative amidohydrolase		no	e : enzyme	1 : Unknown				no	3 : Putative function from multiple computational evidences	2012-01-16	2	2139782	2140480	699	Q
77942	4	Cupriavidus metallidurans NA4	9371731	CmetNA4v1_190177	CDS	automatic/finished		putative hydrolase protein, putative isochorismatase hydrolase, putative cysteine hydrolase	3.-.-.-	no	e : enzyme	1 : Unknown			9782055	no	3 : Putative function from multiple computational evidences	2012-01-16	2	2141081	2141758	678	Q
77942	4	Cupriavidus metallidurans NA4	9376023	CmetNA4v1_320232	CDS	automatic/finished		putative hydrolase protein, putative isochorismatase hydrolase, putative cysteine hydrolase	3.-.-.-	no	e : enzyme	1 : Unknown			9782055	no	3 : Putative function from multiple computational evidences	2012-01-16	-3	4392850	4393536	687	Q
77946	4	Cupriavidus metallidurans CH34	1516074	Rmet_2964	CDS	validated/finished	pntAb	NAD(P) transhydrogenase subunit alpha 2	1.6.1.2	no	e : enzyme	6 : Inner membrane-associated				COMMON	2a : Function from experimental evidences in other organisms	2007-08-15 19:04:43	1	3222136	3222459	324	C
77946	4	Cupriavidus metallidurans H1130	9372809	CmetH11v1_250014	CDS	automatic/finished		NAD(P) transhydrogenase subunit alpha part 2 (modular protein)	1.6.1.2	no						no		2012-01-16	1	3243364	3243822	459	C
77946	4	Cupriavidus metallidurans NA1	17811147	NA1v1_630014	CDS	automatic/finished	pntA	pyridine nucleotide transhydrogenase (proton pump), alpha subunit (part2)	1.6.1.2	no	e : enzyme	5 : Inner membrane protein	1.7.1 : unassigned reversible reactions ; 4.9.A : recognized transporters of unknown biochemical mechanism ;			no	2a : Function from experimental evidences in other organisms	2013-10-17	-1	2109441	2109764	324	C
77946	4	Cupriavidus metallidurans NA4	9374164	CmetNA4v1_220064	CDS	automatic/finished		NAD(P) transhydrogenase subunit alpha part 2 (modular protein)	1.6.1.2	no						no		2012-01-16	2	3365345	3365803	459	C
77952	4	Cupriavidus metallidurans CH34	1515940	Rmet_2653	CDS	validated/finished	gcdH	Glutaryl-CoA dehydrogenase	1.3.99.7	no	e : enzyme	2 : Cytoplasmic				COMMON	2b : Function from indirect experimental evidences (e.g. phenotypes)	2007-08-27 16:29:15	1	2888824	2890017	1194	I
77952	4	Cupriavidus metallidurans H1130	9371712	CmetH11v1_200249	CDS	automatic/finished	gcdH	GLUTARYL-COA DEHYDROGENASE	1.3.99.7	no	e : enzyme	1 : Unknown	1.5.4 : Fatty acid and phosphatidic acid ; 1.1.3.8 : Tryptophan utilization ; 1.1.3.10 : Lysine cleavage ;	3.1 : Biosynthesis ; 6.2 : Amino acids and amines ;	8541831	no	2a : Function from experimental evidences in other organisms	2012-01-16	1	2712238	2713431	1194	I
77952	4	Cupriavidus metallidurans NA1	17812207	NA1v1_880144	CDS	automatic/finished	gcdH	glutaryl-CoA dehydrogenase	1.3.99.7	no	e : enzyme	1 : Unknown				no	2a : Function from experimental evidences in other organisms	2013-10-17	-3	3180763	3181956	1194	I
77952	4	Cupriavidus metallidurans NA4	9373571	CmetNA4v1_200255	CDS	automatic/finished	gcdH	GLUTARYL-COA DEHYDROGENASE	1.3.99.7	no	e : enzyme	1 : Unknown	1.5.4 : Fatty acid and phosphatidic acid ; 1.1.3.8 : Tryptophan utilization ; 1.1.3.10 : Lysine cleavage ;	3.1 : Biosynthesis ; 6.2 : Amino acids and amines ;	8541831	no	2a : Function from experimental evidences in other organisms	2012-01-16	3	3064200	3065393	1194	I
77963	4	Cupriavidus metallidurans CH34	1518110	Rmet_3519	CDS	validated/finished	livF5	leucine/isoleucine/valine transporter subunit, ATP-binding component of ABC superfamily		no	t : transporter	2 : Cytoplasmic	1.1.3 : Amino acids ; 1.5.1.18 : Isoleucine/valine ; 1.5.1.19 : Leucine ; 4.3.A.1.a : ATP binding component ; 7.1 : Cytoplasm ;			COMMON	2b : Function from indirect experimental evidences (e.g. phenotypes)	2010-01-28 14:59:07	-3	3810485	3811210	726	E
77963	4	Cupriavidus metallidurans H1130	9367146	CmetH11v1_10067	CDS	automatic/finished		putative branched-chain amino acid transport system permease, ATP binding component		no	t : transporter	2 : Cytoplasmic	1.1.3 : Amino acids ; 1.5.1.18 : Isoleucine/valine ; 1.5.1.19 : Leucine ; 4.3.A.1.a : ATP binding component ; 7.1 : Cytoplasm ;	1.4 : Pyruvate family ; 6.2 : Amino acids and amines ; 7 : Transport and binding proteins ;		no	3 : Putative function from multiple computational evidences	2012-01-16	-2	74560	75285	726	E
77963	4	Cupriavidus metallidurans NA1	17811426	NA1v1_690161	CDS	automatic/finished	livF	leucine/isoleucine/valine transporter subunit ; ATP-binding component of ABC superfamily		no	t : transporter	2 : Cytoplasmic	1.1.3 : Amino acids ; 1.5.1.18 : Isoleucine/valine ; 1.5.1.19 : Leucine ; 4.3.A.1.a : ATP binding component ; 4.S.108 : L-leucine/L-valine/L-iso-leucine ; 4.S.154 : phenylalanine/ tyrosine ; 7.1 : Cytoplasm ;	1.4 : Pyruvate family ; 6.2 : Amino acids and amines ; 7.1 : Amino acids, peptides and amines ;	14702302, 2195019	no	2a : Function from experimental evidences in other organisms	2013-10-17	-3	2390611	2391336	726	E
77963	4	Cupriavidus metallidurans NA4	9367894	CmetNA4v1_10046	CDS	automatic/finished		putative branched-chain amino acid transport system permease, ATP binding component		no	t : transporter	2 : Cytoplasmic	1.1.3 : Amino acids ; 1.5.1.18 : Isoleucine/valine ; 1.5.1.19 : Leucine ; 4.3.A.1.a : ATP binding component ; 7.1 : Cytoplasm ;	1.4 : Pyruvate family ; 6.2 : Amino acids and amines ; 7 : Transport and binding proteins ;		no	3 : Putative function from multiple computational evidences	2012-01-16	-2	57299	58024	726	E
77965	4	Cupriavidus metallidurans CH34	1515093	Rmet_1055	CDS	validated/finished	eno	enolase	4.2.1.11	no	e : enzyme	2 : Cytoplasmic	1.1.1.23 : Galactose degradation ; 1.3.1 : Glycolysis ; 1.3.7 : Anaerobic respiration ; 1.7.8 : Gluconeogenesis ; 7.1 : Cytoplasm ;	6.3 : Anaerobic ; 6.8 : Glycolysis/gluconeogenesis ;		COMMON	2a : Function from experimental evidences in other organisms	2007-11-19 16:54:58	1	1148371	1149660	1290	G
77965	4	Cupriavidus metallidurans H1130	9368917	CmetH11v1_60257	CDS	automatic/finished	eno	enolase, phosphopyruvate hydratase	4.2.1.11	no	e : enzyme	2 : Cytoplasmic	1.1.1.23 : Galactose degradation ; 1.3.1 : Glycolysis ; 1.3.7 : Anaerobic respiration ; 1.7.8 : Gluconeogenesis ; 7.1 : Cytoplasm ;	6.3 : Anaerobic ; 6.8 : Glycolysis/gluconeogenesis ; 6.11 : Sugars ;		no	2a : Function from experimental evidences in other organisms	2012-01-16	1	1349263	1350552	1290	G
77965	4	Cupriavidus metallidurans NA1	17813327	NA1v1_1310046	CDS	automatic/finished	eno	enolase	4.2.1.11	no	e : enzyme	2 : Cytoplasmic	1.3.1 : Glycolysis ; 1.3.7 : Anaerobic respiration ; 1.7.8 : Gluconeogenesis ; 7.1 : Cytoplasm ;	6.3 : Anaerobic ; 6.8 : Glycolysis/gluconeogenesis ;	3514618, 410789, 4942326, 775311, 8610017, 9298646, 9600841	no	2a : Function from experimental evidences in other organisms	2013-10-17	-2	4371233	4372522	1290	G
77965	4	Cupriavidus metallidurans NA4	9370326	CmetNA4v1_50068	CDS	automatic/finished	eno	enolase, phosphopyruvate hydratase	4.2.1.11	no	e : enzyme	2 : Cytoplasmic	1.1.1.23 : Galactose degradation ; 1.3.1 : Glycolysis ; 1.3.7 : Anaerobic respiration ; 1.7.8 : Gluconeogenesis ; 7.1 : Cytoplasm ;	6.3 : Anaerobic ; 6.8 : Glycolysis/gluconeogenesis ; 6.11 : Sugars ;		no	2a : Function from experimental evidences in other organisms	2012-01-16	3	1346181	1347470	1290	G
77966	4	Cupriavidus metallidurans CH34	1516549	Rmet_0547	CDS	validated/Curated		putative membrane protein		no	t : transporter	11 : Membrane				COMMON	3 : Putative function from multiple computational evidences	2007-05-23 15:28:16	-1	582340	583731	1392	E
77966	4	Cupriavidus metallidurans H1130	9367826	CmetH11v1_30038	CDS	automatic/finished		putative permease		no	t : transporter	5 : Inner membrane protein	4.2.A.8 : The Gluconate:H+ Symporter (GntP) Family ;	7 : Transport and binding proteins ;		no	3 : Putative function from multiple computational evidences	2012-01-16	-3	772839	774230	1392	E
77966	4	Cupriavidus metallidurans NA1	17809346	NA1v1_70036	CDS	automatic/finished		putative D-beta-hydroxybutyrate permease		no	t : transporter	5 : Inner membrane protein	4.2.A.8 : The Gluconate:H+ Symporter (GntP) Family ;			no	3 : Putative function from multiple computational evidences	2013-10-17	-2	326861	328252	1392	E
77966	4	Cupriavidus metallidurans NA4	9369251	CmetNA4v1_40224	CDS	automatic/finished		putative permease		no	t : transporter	5 : Inner membrane protein	4.2.A.8 : The Gluconate:H+ Symporter (GntP) Family ;	7 : Transport and binding proteins ;		no	3 : Putative function from multiple computational evidences	2012-01-16	-3	762673	764064	1392	E
77967	4	Cupriavidus metallidurans CH34	1515927	Rmet_2631	CDS	validated/finished	galU	glucose-1-phosphate uridylyltransferase	2.7.7.9	no	e : enzyme	1 : Unknown	1.6.2 : Colanic acid (M antigen) ; 1.7.7 : Galactose metabolism ; 1.7.9 : Misc. glucose metabolism ; 5.5.5 : Dessication ; 6.7 : Capsule (M and K antigens) ;		14253441, 1537791, 7528731, 7961613, 9298646	COMMON	2a : Function from experimental evidences in other organisms	2007-08-08 14:03:05	3	2867634	2868533	900	M
77967	4	Cupriavidus metallidurans H1130	9371675	CmetH11v1_200226	CDS	automatic/finished	galU	glucose-1-phosphate uridylyltransferase	2.7.7.9	no	e : enzyme	1 : Unknown	1.6.2 : Colanic acid (M antigen) ; 1.7.7 : Galactose metabolism ; 1.7.9 : Misc. glucose metabolism ; 5.5.5 : Dessication ; 6.7 : Capsule (M and K antigens) ;	6.11 : Sugars ; 14.3 : Biosynthesis and degradation of surface polysaccharides and lipopolysaccharides ; 15.10 : Adaptations to atypical conditions ;		no	2a : Function from experimental evidences in other organisms	2012-01-16	1	2691049	2691948	900	M
77967	4	Cupriavidus metallidurans NA1	17812229	NA1v1_880166	CDS	automatic/finished	galU	glucose-1-phosphate uridylyltransferase	2.7.7.9	no	e : enzyme	1 : Unknown	1.1.1.23 : Galactose degradation ; 1.6.2 : Colanic acid (M antigen) ; 1.7.7 : Galactose metabolism ; 1.7.9 : Misc. glucose metabolism ; 5.5.5 : Dessication ; 6.7 : Capsule (M and K antigens) ;	6.11 : Sugars ; 14.3 : Biosynthesis and degradation of surface polysaccharides and lipopolysaccharides ; 15.10 : Adaptations to atypical conditions ;	14253441, 1537791, 7528731, 7961613, 9298646	no	2a : Function from experimental evidences in other organisms	2013-10-17	-1	3202230	3203129	900	M
77967	4	Cupriavidus metallidurans NA4	9373527	CmetNA4v1_200233	CDS	automatic/finished	galU	glucose-1-phosphate uridylyltransferase	2.7.7.9	no	e : enzyme	1 : Unknown	1.6.2 : Colanic acid (M antigen) ; 1.7.7 : Galactose metabolism ; 1.7.9 : Misc. glucose metabolism ; 5.5.5 : Dessication ; 6.7 : Capsule (M and K antigens) ;	6.11 : Sugars ; 14.3 : Biosynthesis and degradation of surface polysaccharides and lipopolysaccharides ; 15.10 : Adaptations to atypical conditions ;		no	2a : Function from experimental evidences in other organisms	2012-01-16	2	3043010	3043909	900	M
77974	4	Cupriavidus metallidurans CH34	1516998	Rmet_1584	CDS	validated/finished		conserved hypothetical protein		no	u : unknown	1 : Unknown				COMMON	4 : Unknown function but conserved in other organisms	2007-07-30 13:06:03	-2	1704945	1706138	1194	S
77974	4	Cupriavidus metallidurans H1130	9369796	CmetH11v1_100092	CDS	automatic/finished	prpF	AcnD-accessory protein (DUF453)		no	f : factor	1 : Unknown	1.1.2.3 : Propionate degradation ;	6 : Energy metabolism ;	14702315	no	2b : Function from indirect experimental evidences (e.g. phenotypes)	2012-01-16	-3	1794891	1796084	1194	S
77974	4	Cupriavidus metallidurans NA1	17812988	NA1v1_1200008	CDS	automatic/finished		conserved hypothetical protein		no	u : unknown	1 : Unknown				no	4 : Unknown function but conserved in other organisms	2013-10-17	3	4006665	4007858	1194	S
77974	4	Cupriavidus metallidurans NA4	9371055	CmetNA4v1_150058	CDS	automatic/finished	prpF	AcnD-accessory protein (DUF453)		no	f : factor	1 : Unknown	1.1.2.3 : Propionate degradation ;	6 : Energy metabolism ;	14702315	no	2b : Function from indirect experimental evidences (e.g. phenotypes)	2012-01-16	-3	1769362	1770555	1194	S
77976	4	Cupriavidus metallidurans CH34	1515855	Rmet_2489	CDS	validated/finished	mdh	malate dehydrogenase	1.1.1.37	no	e : enzyme	1 : Unknown	1.1.1.20 : Glycol degradation ; 1.3.4 : Tricarboxylic acid cycle ; 1.3.5 : Fermentation ; 1.3.7 : Anaerobic respiration ; 1.7.2 : Glyoxylate bypass ; 1.7.8 : Gluconeogenesis ; 1.7.21 : Glyoxylate degradation ;			COMMON	2b : Function from indirect experimental evidences (e.g. phenotypes)	2007-09-19 11:18:13	1	2701741	2702724	984	C
77976	4	Cupriavidus metallidurans H1130	9371389	CmetH11v1_200091	CDS	automatic/finished	mdh	MALATE DEHYDROGENASE	1.1.1.37	no	e : enzyme	2 : Cytoplasmic			15377794, 9190829	no	2a : Function from experimental evidences in other organisms	2012-01-16	3	2537841	2538824	984	C
77976	4	Cupriavidus metallidurans NA1	17815599	NA1v1_2160022	CDS	automatic/finished	mdh	malate dehydrogenase	1.1.1.37	no	e : enzyme	2 : Cytoplasmic	1.3.4 : tricarboxylic acid cycle ;			no	2a : Function from experimental evidences in other organisms	2013-10-17	3	6614142	6615125	984	C
77976	4	Cupriavidus metallidurans NA4	9373270	CmetNA4v1_200099	CDS	automatic/finished	mdh	MALATE DEHYDROGENASE	1.1.1.37	no	e : enzyme	2 : Cytoplasmic			15377794, 9190829	no	2a : Function from experimental evidences in other organisms	2012-01-16	2	2891165	2892148	984	C
77979	4	Cupriavidus metallidurans CH34	1517469	Rmet_2484	CDS	validated/finished	sdhA	succinate dehydrogenase, flavoprotein subunit	1.3.99.1	no	c : carrier	2 : Cytoplasmic	1.3.4 : Tricarboxylic acid cycle ; 1.3.6 : Aerobic respiration ; 1.4.1 : Electron donor ; 7.1 : Cytoplasm ;		6388571, 9298646, 9600841	COMMON	2a : Function from experimental evidences in other organisms	2007-07-31 11:30:26	-2	2697552	2699330	1779	C
77979	4	Cupriavidus metallidurans H1130	9371379	CmetH11v1_200086	CDS	automatic/finished	sdhA	succinate dehydrogenase, catalytic and NAD/flavoprotein subunit	1.3.99.1	no	e : enzyme	2 : Cytoplasmic	1.3.4 : Tricarboxylic acid cycle ; 1.3.6 : Aerobic respiration ; 1.4.1 : Electron donor ; 7.1 : Cytoplasm ;	6.1 : Aerobic ; 6.5 : Electron transport ; 6.12 : TCA cycle ;		no	2a : Function from experimental evidences in other organisms	2012-01-16	-1	2533652	2535430	1779	C
77979	4	Cupriavidus metallidurans NA1	17815595	NA1v1_2160018	CDS	automatic/finished	sdhA	succinate dehydrogenase, flavoprotein subunit	1.3.99.1	no	c : carrier	2 : Cytoplasmic	1.3.4 : Tricarboxylic acid cycle ; 1.3.6 : Aerobic respiration ; 1.4.1 : Electron donor ; 7.1 : Cytoplasm ;	6.1 : Aerobic ; 6.5 : Electron transport ; 6.12 : TCA cycle ;	6388571, 9298646, 9600841	no	2a : Function from experimental evidences in other organisms	2013-10-17	-2	6609953	6611731	1779	C
77979	4	Cupriavidus metallidurans NA4	9373259	CmetNA4v1_200094	CDS	automatic/finished	sdhA	succinate dehydrogenase, catalytic and NAD/flavoprotein subunit	1.3.99.1	no	e : enzyme	2 : Cytoplasmic	1.3.4 : Tricarboxylic acid cycle ; 1.3.6 : Aerobic respiration ; 1.4.1 : Electron donor ; 7.1 : Cytoplasm ;	6.1 : Aerobic ; 6.5 : Electron transport ; 6.12 : TCA cycle ;		no	2a : Function from experimental evidences in other organisms	2012-01-16	-3	2886976	2888754	1779	C
77981	4	Cupriavidus metallidurans CH34	1517991	Rmet_3334	CDS	validated/finished	rpoB	RNA polymerase, beta subunit	2.7.7.6	no	e : enzyme	2 : Cytoplasmic	2.2.2 : Transcription related ; 7.1 : Cytoplasm ;			COMMON	2a : Function from experimental evidences in other organisms	2007-10-07 22:00:26	-3	3602576	3606682	4107	K
77981	4	Cupriavidus metallidurans H1130	9372758	CmetH11v1_240067	CDS	automatic/finished	rpoB	RNA polymerase, beta subunit	2.7.7.6	no	e : enzyme	2 : Cytoplasmic	2.2.2 : Transcription related ; 7.1 : Cytoplasm ;	9 : Transcription ;		no	2b : Function from indirect experimental evidences (e.g. phenotypes)	2012-01-16	-3	3215658	3219764	4107	K
77981	4	Cupriavidus metallidurans NA1	17810717	NA1v1_420010	CDS	automatic/finished	rpoB	RNA polymerase, beta subunit	2.7.7.6	no	e : enzyme	2 : Cytoplasmic	2.2.2 : Transcription related ; 7.1 : Cytoplasm ;	9 : Transcription ;	2068078, 377281, 6266829, 7011900, 9893021	no	2a : Function from experimental evidences in other organisms	2013-10-17	-3	1693648	1697754	4107	K
77981	4	Cupriavidus metallidurans NA4	9374450	CmetNA4v1_240010	CDS	automatic/finished	rpoB	RNA polymerase, beta subunit	2.7.7.6	no	e : enzyme	2 : Cytoplasmic	2.2.2 : Transcription related ; 7.1 : Cytoplasm ;	9 : Transcription ;		no	2b : Function from indirect experimental evidences (e.g. phenotypes)	2012-01-16	-1	3530727	3534833	4107	K
77982	4	Cupriavidus metallidurans CH34	1517993	Rmet_3336	CDS	validated/finished	rplJ	50S ribosomal subunit protein L10		no	s : structure	2 : Cytoplasmic	2.3.2 : Translation ; 2.3.8 : Ribosomal proteins ; 6.6 : Ribosome ; 7.1 : Cytoplasm ;		10094780, 2448482, 377281, 773698, 782920, 797648	COMMON	2a : Function from experimental evidences in other organisms	2007-09-19 16:36:20	-2	3607554	3608075	522	J
77982	4	Cupriavidus metallidurans H1130	9372760	CmetH11v1_240069	CDS	automatic/finished	rplJ	50S ribosomal subunit protein L10		no	s : structure	2 : Cytoplasmic	2.3.2 : Translation ; 2.3.8 : Ribosomal proteins ; 6.6 : Ribosome ; 7.1 : Cytoplasm ;	10.2 : Ribosomal proteins: synthesis and modification ; 10.4 : Translation factors ;		no	2a : Function from experimental evidences in other organisms	2012-01-16	-2	3220636	3221157	522	J
77982	4	Cupriavidus metallidurans NA1	17810719	NA1v1_420012	CDS	automatic/finished	rplJ	50S ribosomal subunit protein L10		no	s : structure	2 : Cytoplasmic	2.3.2 : Translation ; 2.3.8 : Ribosomal proteins ; 6.6 : Ribosome ; 7.1 : Cytoplasm ;	10.2 : Ribosomal proteins: synthesis and modification ; 10.4 : Translation factors ;	10094780, 2448482, 377281, 773698, 782920, 797648	no	2a : Function from experimental evidences in other organisms	2013-10-17	-2	1698626	1699147	522	J
77982	4	Cupriavidus metallidurans NA4	9374453	CmetNA4v1_240012	CDS	automatic/finished	rplJ	50S ribosomal subunit protein L10		no	s : structure	2 : Cytoplasmic	2.3.2 : Translation ; 2.3.8 : Ribosomal proteins ; 6.6 : Ribosome ; 7.1 : Cytoplasm ;	10.2 : Ribosomal proteins: synthesis and modification ; 10.4 : Translation factors ;		no	2a : Function from experimental evidences in other organisms	2012-01-16	-3	3535705	3536226	522	J
77984	4	Cupriavidus metallidurans CH34	1515858	Rmet_2492	CDS	validated/finished	acnA2	aconitate hydratase 1	4.2.1.3	no	e : enzyme	1 : Unknown	1.3.4 : Tricarboxylic acid cycle ; 1.3.7 : Anaerobic respiration ; 5.5.6 : Other stresses (mechanical, nutritional, oxidative) ;		20053887, 9421904	COMMON	2a : Function from experimental evidences in other organisms	2007-07-31 09:10:06	2	2704805	2707510	2706	C
77984	4	Cupriavidus metallidurans H1130	9371397	CmetH11v1_200094	CDS	automatic/finished	acnA	aconitate hydratase 1	4.2.1.3	no	e : enzyme	1 : Unknown	1.3.4 : Tricarboxylic acid cycle ; 1.3.7 : Anaerobic respiration ; 5.5.6 : Other stresses (mechanical, nutritional, oxidative) ;	6.3 : Anaerobic ; 6.12 : TCA cycle ; 15.10 : Adaptations to atypical conditions ;	10585860, 11992126, 8000525	no	2a : Function from experimental evidences in other organisms	2012-01-16	2	2540903	2543608	2706	C
77984	4	Cupriavidus metallidurans NA1	17815602	NA1v1_2160025	CDS	automatic/finished	acnA	aconitate hydratase 1	4.2.1.3	no	e : enzyme	1 : Unknown	1.3.4 : Tricarboxylic acid cycle ; 1.3.7 : Anaerobic respiration ; 1.7.2 : Glyoxylate bypass ; 5.5.6 : Other stresses (mechanical, nutritional, oxidative) ;	6.3 : Anaerobic ; 6.12 : TCA cycle ; 15.10 : Adaptations to atypical conditions ;	20053887, 9421904	no	2a : Function from experimental evidences in other organisms	2013-10-17	3	6617202	6619907	2706	C
77984	4	Cupriavidus metallidurans NA4	9373276	CmetNA4v1_200102	CDS	automatic/finished	acnA	aconitate hydratase 1	4.2.1.3	no	e : enzyme	1 : Unknown	1.3.4 : Tricarboxylic acid cycle ; 1.3.7 : Anaerobic respiration ; 5.5.6 : Other stresses (mechanical, nutritional, oxidative) ;	6.3 : Anaerobic ; 6.12 : TCA cycle ; 15.10 : Adaptations to atypical conditions ;	10585860, 11992126, 8000525	no	2a : Function from experimental evidences in other organisms	2012-01-16	2	2894228	2896933	2706	C
77993	4	Cupriavidus metallidurans CH34	1513052	Rmet_4866	CDS	validated/finished	acrB	multidrug transport protein, acriflavin resistance protein F (RND-HAE1 family), acrB		no	t : transporter	5 : Inner membrane protein	4.2.A.6 : The Resistance-Nodulation-Cell Division (RND) Superfamily ; 5.6.4 : Drug resistance/sensitivity ; 6.1 : Membrane ; 7.3 : Inner membrane ;	7 : Transport and binding proteins ; 15.8 : Toxin production and resistance ;		COMMON	2b : Function from indirect experimental evidences (e.g. phenotypes)	2008-12-17 14:01:18	-1	1524874	1528119	3246	V
77993	4	Cupriavidus metallidurans H1130	9376849	CmetH11v1_470061	CDS	automatic/finished		multidrug transport protein, acriflavin resistance protein F (RND family); similar to E.coli acrB		no	t : transporter	5 : Inner membrane protein	4.2.A.6 : The Resistance-Nodulation-Cell Division (RND) Superfamily ; 5.6.4 : Drug resistance/sensitivity ; 6.1 : Membrane ; 7.3 : Inner membrane ;	7 : Transport and binding proteins ; 15.8 : Toxin production and resistance ;	10920254, 7651136	no	2b : Function from indirect experimental evidences (e.g. phenotypes)	2012-01-16	-2	5227741	5230932	3192	V
77993	4	Cupriavidus metallidurans NA1	17814423	NA1v1_1790046	CDS	automatic/finished	bepE	Efflux pump membrane transporter BepE		no						no		2013-10-17	-2	5436407	5439598	3192	V
77993	4	Cupriavidus metallidurans NA4	9377275	CmetNA4v1_420043	CDS	automatic/finished		multidrug transport protein, acriflavin resistance protein F (RND family); similar to E.coli acrB		no	t : transporter	5 : Inner membrane protein	4.2.A.6 : The Resistance-Nodulation-Cell Division (RND) Superfamily ; 5.6.4 : Drug resistance/sensitivity ; 6.1 : Membrane ; 7.3 : Inner membrane ;	7 : Transport and binding proteins ; 15.8 : Toxin production and resistance ;	10920254, 7651136	no	2b : Function from indirect experimental evidences (e.g. phenotypes)	2012-01-16	-2	5052551	5055796	3246	V
77998	4	Cupriavidus metallidurans CH34	1515159	Rmet_1164	CDS	validated/finished	pheS	phenylalanine tRNA synthetase, alpha subunit	6.1.1.20	no	e : enzyme	2 : Cytoplasmic	2.3.1 : Amino acid-activation ;	1 : Amino acid biosynthesis ;	1959653	COMMON	2a : Function from experimental evidences in other organisms	2009-02-08 14:55:39	1	1273513	1274544	1032	J
77998	4	Cupriavidus metallidurans H1130	9369140	CmetH11v1_60370	CDS	automatic/finished	pheS	phenylalanine tRNA synthetase, alpha-subunit	6.1.1.20	no	e : enzyme	2 : Cytoplasmic	2.3.1 : Amino acid-activation ; 7.1 : Cytoplasm ;	10.1 : tRNA aminoacylation ;		no	2a : Function from experimental evidences in other organisms	2012-01-16	3	1474401	1475432	1032	J
77998	4	Cupriavidus metallidurans NA1	17813201	NA1v1_1280019	CDS	automatic/finished	pheS	phenylalanine tRNA synthetase, alpha subunit	6.1.1.20	no	e : enzyme	2 : Cytoplasmic	2.3.1 : Amino acid-activation ; 7.1 : Cytoplasm ;	10.1 : tRNA aminoacylation ;	1537809, 1959653, 2991205, 6317865	no	2a : Function from experimental evidences in other organisms	2013-10-17	-3	4236067	4237098	1032	J
77998	4	Cupriavidus metallidurans NA4	9370579	CmetNA4v1_140074	CDS	automatic/finished	pheS	phenylalanine tRNA synthetase, alpha-subunit	6.1.1.20	no	e : enzyme	2 : Cytoplasmic	2.3.1 : Amino acid-activation ; 7.1 : Cytoplasm ;	10.1 : tRNA aminoacylation ;		no	2a : Function from experimental evidences in other organisms	2012-01-16	3	1497924	1498955	1032	J
77999	4	Cupriavidus metallidurans CH34	1515156	Rmet_1161	CDS	validated/finished	infC	protein chain initiation factor IF-3		no	f : factor	2 : Cytoplasmic	2.3.2 : Translation ; 7.1 : Cytoplasm ;		1457399, 1742345, 2954162, 330233, 6325158, 7705354, 9054966, 96	COMMON	2a : Function from experimental evidences in other organisms	2007-09-27 14:21:52	2	1272089	1272553	465	J
77999	4	Cupriavidus metallidurans H1130	9369134	CmetH11v1_60367	CDS	automatic/finished	infC	Translation initiation factor IF-3		no	f : factor	2 : Cytoplasmic	2.3.2 : Translation ;	10.4 : Translation factors ;		no	2b : Function from indirect experimental evidences (e.g. phenotypes)	2012-01-16	1	1472977	1473441	465	J
77999	4	Cupriavidus metallidurans NA1	17813204	NA1v1_1280022	CDS	automatic/finished	infC	protein chain initiation factor IF-3		no	f : factor	2 : Cytoplasmic	2.3.2 : Translation ; 7.1 : Cytoplasm ;	10.4 : Translation factors ;	1457399, 1742345, 2954162, 330233, 6325158, 7705354, 9054966, 9614948	no	2a : Function from experimental evidences in other organisms	2013-10-17	-2	4238057	4238527	471	J
77999	4	Cupriavidus metallidurans NA4	9370573	CmetNA4v1_140071	CDS	automatic/finished	infC	Translation initiation factor IF-3		no	f : factor	2 : Cytoplasmic	2.3.2 : Translation ;	10.4 : Translation factors ;		no	2b : Function from indirect experimental evidences (e.g. phenotypes)	2012-01-16	1	1496500	1496964	465	J
78000	4	Cupriavidus metallidurans CH34	1515155	Rmet_1160	CDS	validated/finished	thrS	threonyl-tRNA synthetase	6.1.1.3	no	e : enzyme	2 : Cytoplasmic	2.3.1 : Amino acid-activation ; 7.1 : Cytoplasm ;		10319817, 10881191, 3086882, 6353409	COMMON	2a : Function from experimental evidences in other organisms	2007-09-27 14:22:24	3	1269993	1271984	1992	J
78000	4	Cupriavidus metallidurans H1130	9369131	CmetH11v1_60366	CDS	automatic/finished	thrS	threonine tRNA synthetase	6.1.1.3	no	e : enzyme	2 : Cytoplasmic	2.3.1 : Amino acid-activation ; 7.1 : Cytoplasm ;	10.1 : tRNA aminoacylation ;	10881191	no	2a : Function from experimental evidences in other organisms	2012-01-16	2	1470965	1472872	1908	J
78000	4	Cupriavidus metallidurans NA1	17813205	NA1v1_1280023	CDS	automatic/finished	thrS	threonyl-tRNA synthetase	6.1.1.3	no	e : enzyme	2 : Cytoplasmic	2.3.1 : Amino acid-activation ; 7.1 : Cytoplasm ;	10.1 : tRNA aminoacylation ;	10319817, 10881191, 3086882, 6353409	no	2a : Function from experimental evidences in other organisms	2013-10-17	-3	4238626	4240533	1908	J
78000	4	Cupriavidus metallidurans NA4	9370571	CmetNA4v1_140070	CDS	automatic/finished	thrS	threonine tRNA synthetase	6.1.1.3	no	e : enzyme	2 : Cytoplasmic	2.3.1 : Amino acid-activation ; 7.1 : Cytoplasm ;	10.1 : tRNA aminoacylation ;	10881191	no	2a : Function from experimental evidences in other organisms	2012-01-16	2	1494488	1496395	1908	J
78003	4	Cupriavidus metallidurans CH34	1515150	Rmet_1154	CDS	validated/finished	atoA	acetyl-CoA:acetoacetyl-CoA transferase, beta subunit	2.8.3.8	no	e : enzyme	1 : Unknown	1.1.2.1 : Degradation of short-chain fatty acids ; 1.1.2.7 : Acetoacetate degradation ;			COMMON	2a : Function from experimental evidences in other organisms	2009-02-28 23:26:39	1	1263838	1264476	639	I
78003	4	Cupriavidus metallidurans H1130	9369118	CmetH11v1_60360	CDS	automatic/finished	atoA	acetyl-CoA:acetoacetyl-CoA transferase, beta subunit	2.8.3.-	no	e : enzyme	1 : Unknown	1.1.2.1 : Degradation of short-chain fatty acids ;	3.2 : Degradation ;	3025185	no	2a : Function from experimental evidences in other organisms	2012-01-16	3	1464726	1465364	639	I
78003	4	Cupriavidus metallidurans NA1	17813212	NA1v1_1290007	CDS	automatic/finished	atoA	acetyl-CoA:acetoacetyl-CoA transferase, beta subunit	2.8.3.8	no	c : carrier	1 : Unknown	1.1.2.7 : Acetoacetate degradation ;	3.2 : Degradation ;		no	2a : Function from experimental evidences in other organisms	2013-10-17	-2	4246277	4246915	639	I
78003	4	Cupriavidus metallidurans NA4	9370559	CmetNA4v1_140064	CDS	automatic/finished	atoA	acetyl-CoA:acetoacetyl-CoA transferase, beta subunit	2.8.3.-	no	e : enzyme	1 : Unknown	1.1.2.1 : Degradation of short-chain fatty acids ;	3.2 : Degradation ;	3025185	no	2a : Function from experimental evidences in other organisms	2012-01-16	3	1488249	1488887	639	I
78004	4	Cupriavidus metallidurans CH34	1515149	Rmet_1153	CDS	validated/finished	atoD	acetyl-CoA:acetoacetyl-CoA transferase, alpha subunit	2.8.3.8	no	e : enzyme	1 : Unknown	1.1.2.1 : Degradation of short-chain fatty acids ; 1.1.2.7 : Acetoacetate degradation ;			COMMON	2a : Function from experimental evidences in other organisms	2008-11-27 16:21:38	2	1263128	1263826	699	I
78004	4	Cupriavidus metallidurans H1130	9369116	CmetH11v1_60359	CDS	automatic/finished	atoD	acetyl-CoA:acetoacetyl-CoA transferase, alpha subunit	2.8.3.-	no	e : enzyme	1 : Unknown	1.1.2.1 : Degradation of short-chain fatty acids ;	3.2 : Degradation ;	3025185	no	2a : Function from experimental evidences in other organisms	2012-01-16	1	1464016	1464714	699	I
78004	4	Cupriavidus metallidurans NA1	17813213	NA1v1_1290008	CDS	automatic/finished	atoD	acetyl-CoA:acetoacetyl-CoA transferase, alpha subunit	2.8.3.8	no	c : carrier	1 : Unknown	1.1.2.7 : Acetoacetate degradation ;	3.2 : Degradation ;		no	2a : Function from experimental evidences in other organisms	2013-10-17	-3	4246927	4247625	699	I
78004	4	Cupriavidus metallidurans NA4	9370557	CmetNA4v1_140063	CDS	automatic/finished	atoD	acetyl-CoA:acetoacetyl-CoA transferase, alpha subunit	2.8.3.-	no	e : enzyme	1 : Unknown	1.1.2.1 : Degradation of short-chain fatty acids ;	3.2 : Degradation ;	3025185	no	2a : Function from experimental evidences in other organisms	2012-01-16	1	1487539	1488237	699	I
78007	4	Cupriavidus metallidurans CH34	1515144	Rmet_1147	CDS	validated/finished		short-chain dehydrogenase/reductase SDR		no	e : enzyme	1 : Unknown				COMMON	2b : Function from indirect experimental evidences (e.g. phenotypes)	2007-12-12 15:56:22	3	1258008	1258793	786	I
78007	4	Cupriavidus metallidurans H1130	9369104	CmetH11v1_60353	CDS	automatic/finished		putative deshydrogenase	1.1.1.-	no	e : enzyme	1 : Unknown				no	3 : Putative function from multiple computational evidences	2012-01-16	2	1458896	1459681	786	I
78007	4	Cupriavidus metallidurans NA1	17813219	NA1v1_1290014	CDS	automatic/finished		Short-chain dehydrogenase/reductase SDR		no						no		2013-10-17	-1	4251960	4252745	786	I
78007	4	Cupriavidus metallidurans NA4	9370545	CmetNA4v1_140057	CDS	automatic/finished		putative deshydrogenase	1.1.1.-	no	e : enzyme	1 : Unknown				no	3 : Putative function from multiple computational evidences	2012-01-16	2	1482419	1483204	786	I
78008	4	Cupriavidus metallidurans CH34	1515138	Rmet_1138	CDS	validated/finished	aroC	chorismate synthase	4.2.3.5	no	e : enzyme	1 : Unknown	1.5.1.20 : Chorismate ;		2182772, 2969724	COMMON	2a : Function from experimental evidences in other organisms	2007-09-27 08:46:13	3	1245129	1246238	1110	E
78008	4	Cupriavidus metallidurans H1130	9369083	CmetH11v1_60343	CDS	automatic/finished	aroC	chorismate synthase	4.2.3.5	no	e : enzyme	1 : Unknown	1.5.1.20 : Chorismate ; 1.5.1.13 : Phenylalanine ; 1.5.1.14 : Tyrosine ; 1.5.1.15 : Tryptophan ;	1.1 : Aromatic amino acid family ;		no	2a : Function from experimental evidences in other organisms	2012-01-16	2	1446017	1447126	1110	E
78008	4	Cupriavidus metallidurans NA1	17813228	NA1v1_1290023	CDS	automatic/finished	aroC	chorismate synthase	4.2.3.5	no	e : enzyme	1 : Unknown	1.5.1.20 : Chorismate ;	1.1 : Aromatic amino acid family ;	2182772, 2969724	no	2a : Function from experimental evidences in other organisms	2013-10-17	-1	4264491	4265600	1110	E
78008	4	Cupriavidus metallidurans NA4	9370525	CmetNA4v1_140047	CDS	automatic/finished	aroC	chorismate synthase	4.2.3.5	no	e : enzyme	1 : Unknown	1.5.1.20 : Chorismate ; 1.5.1.13 : Phenylalanine ; 1.5.1.14 : Tyrosine ; 1.5.1.15 : Tryptophan ;	1.1 : Aromatic amino acid family ;		no	2a : Function from experimental evidences in other organisms	2012-01-16	2	1469540	1470649	1110	E
78009	4	Cupriavidus metallidurans CH34	1515135	Rmet_1135	CDS	validated/finished		conserved hypothetical protein		no	u : unknown	1 : Unknown				COMMON	4 : Unknown function but conserved in other organisms	2007-11-27 10:15:39	1	1241845	1242300	456	R
78009	4	Cupriavidus metallidurans H1130	9369077	CmetH11v1_60340	CDS	automatic/finished		conserved hypothetical protein, CBS (cystathionine-beta-synthase) domains		no	u : unknown	1 : Unknown		18 : Unknown function ;		no	4 : Unknown function but conserved in other organisms	2012-01-16	1	1442734	1443189	456	R
78009	4	Cupriavidus metallidurans NA1	17813231	NA1v1_1290026	CDS	automatic/finished		conserved protein of unknown function		no	u : unknown	1 : Unknown				no	4 : Unknown function but conserved in other organisms	2013-10-17	-3	4268428	4268883	456	R
78009	4	Cupriavidus metallidurans NA4	9370519	CmetNA4v1_140044	CDS	automatic/finished		conserved hypothetical protein, CBS (cystathionine-beta-synthase) domains		no	u : unknown	1 : Unknown		18 : Unknown function ;		no	4 : Unknown function but conserved in other organisms	2012-01-16	3	1466256	1466711	456	R
78011	4	Cupriavidus metallidurans CH34	1516817	Rmet_1130	CDS	validated/finished	wrbA	multimeric flavodoxin WrbA		no	r : regulator	2 : Cytoplasmic	1.5.1.15 : Tryptophan ; 3.1.4 : Regulation level unknown ;	1.1 : Aromatic amino acid family ; 12 : Regulatory functions ;		COMMON	2a : Function from experimental evidences in other organisms	2007-11-30 15:44:51	-2	1236978	1237607	630	R
78011	4	Cupriavidus metallidurans H1130	9369069	CmetH11v1_60335	CDS	automatic/finished		putative TRP REPRESSOR BINDING PROTEIN wrbA, Multimeric flavodoxin		no	r : regulator	2 : Cytoplasmic	3.1.2.4 : Complex regulation ;	13 : Signal transduction ;	16322580, 9694845	no	3 : Putative function from multiple computational evidences	2012-01-16	-2	1437838	1438431	594	R
78011	4	Cupriavidus metallidurans NA1	17813236	NA1v1_1290031	CDS	automatic/finished	wrbA	tryptophan repressor binding protein		no	r : regulator	2 : Cytoplasmic	1.5.1.15 : tryptophan ; 3.1.4 : regulation level unknown ;			no	2a : Function from experimental evidences in other organisms	2013-10-17	3	4273170	4273763	594	R
78011	4	Cupriavidus metallidurans NA4	9370509	CmetNA4v1_140039	CDS	automatic/finished		putative TRP REPRESSOR BINDING PROTEIN wrbA, Multimeric flavodoxin		no	r : regulator	2 : Cytoplasmic	3.1.2.4 : Complex regulation ;	13 : Signal transduction ;	16322580, 9694845	no	3 : Putative function from multiple computational evidences	2012-01-16	-2	1461389	1461982	594	R
78019	4	Cupriavidus metallidurans CH34	1512162	Rmet_5312	CDS	validated/finished	cpo	Non-heme chloroperoxidase (Chloride peroxidase) (CPO-F) (Chloroperoxidase F)	1.11.1.10	no	e : enzyme	1 : Unknown	1.4 : Energy production/transport ;			COMMON	2b : Function from indirect experimental evidences (e.g. phenotypes)	2008-06-16 22:42:22	1	2019037	2019858	822	R
78019	4	Cupriavidus metallidurans H1130	9378048	CmetH11v1_510168	CDS	automatic/finished		non-heme chloroperoxidase (Chloride peroxidase) (CPO-F) (Chloroperoxidase F)	1.11.1.10	no	e : enzyme	1 : Unknown	1.4 : Energy production/transport ;	6.5 : Electron transport ;	9642069	no	2a : Function from experimental evidences in other organisms	2012-01-16	3	5832912	5833733	822	R
78019	4	Cupriavidus metallidurans NA1	17809834	NA1v1_160005	CDS	automatic/finished	cpo	Non-heme chloroperoxidase	1.11.1.10	no						no		2013-10-17	2	836810	837631	822	R
78019	4	Cupriavidus metallidurans NA4	9376022	CmetNA4v1_320231	CDS	automatic/finished		non-heme chloroperoxidase (Chloride peroxidase) (CPO-F) (Chloroperoxidase F)	1.11.1.10	no	e : enzyme	1 : Unknown	1.4 : Energy production/transport ;	6.5 : Electron transport ;	9642069	no	2a : Function from experimental evidences in other organisms	2012-01-16	-3	4391971	4392792	822	R
78032	4	Cupriavidus metallidurans CH34	1515181	Rmet_1202	CDS	validated/finished		Thioesterase superfamily		no	e : enzyme	2 : Cytoplasmic				COMMON	2b : Function from indirect experimental evidences (e.g. phenotypes)	2007-12-28 19:40:52	2	1321739	1322266	528	R
78032	4	Cupriavidus metallidurans H1130	9369334	CmetH11v1_90005	CDS	automatic/finished		putative Thioesterase/thiol ester dehydrase-isomerase		no	e : enzyme	1 : Unknown	1 : Metabolism ;	18.1 : Enzymes of unknown specificity ;		no	3 : Putative function from multiple computational evidences	2012-01-16	1	1556371	1556817	447	R
78032	4	Cupriavidus metallidurans NA1	17813163	NA1v1_1240016	CDS	automatic/finished		Thioesterase superfamily		no						no		2013-10-17	-3	4190359	4190805	447	R
78032	4	Cupriavidus metallidurans NA4	9370659	CmetNA4v1_140115	CDS	automatic/finished		putative Thioesterase/thiol ester dehydrase-isomerase		no	e : enzyme	1 : Unknown	1 : Metabolism ;	18.1 : Enzymes of unknown specificity ;		no	3 : Putative function from multiple computational evidences	2012-01-16	3	1544925	1545371	447	R
78034	4	Cupriavidus metallidurans CH34	1516696	Rmet_0830	CDS	validated/finished		Acyl-CoA transferase/carnitine dehydratase	2.8.3.16	no	e : enzyme	1 : Unknown				COMMON	2b : Function from indirect experimental evidences (e.g. phenotypes)	2007-07-04 15:04:52	-2	904524	905744	1221	C
78034	4	Cupriavidus metallidurans H1130	9368399	CmetH11v1_60006	CDS	automatic/finished		putative Formyl-CoA transferase, CaiB/BaiF family	2.8.3.16	no	e : enzyme	1 : Unknown				no	3 : Putative function from multiple computational evidences	2012-01-16	-1	1098254	1099510	1257	C
78034	4	Cupriavidus metallidurans NA1	17813563	NA1v1_1380027	CDS	automatic/finished	caiB	L-carnitine dehydrogenase		no	e : enzyme	1 : Unknown				no	2b : Function from indirect experimental evidences (e.g. phenotypes)	2013-10-17	3	4613595	4614851	1257	C
78034	4	Cupriavidus metallidurans NA4	9369896	CmetNA4v1_40544	CDS	automatic/finished		putative Formyl-CoA transferase, CaiB/BaiF family	2.8.3.16	no	e : enzyme	1 : Unknown				no	3 : Putative function from multiple computational evidences	2012-01-16	-1	1105506	1106762	1257	C
78038	4	Cupriavidus metallidurans CH34	1513562	Rmet_5897	CDS	validated/finished		Iron-sulfur cluster binding protein; putative oxidoreductase subunit with NAD(P)-binding domain and ferridoxin-like domain		no	e : enzyme	1 : Unknown				COMMON	2b : Function from indirect experimental evidences (e.g. phenotypes)	2007-12-18 20:31:33	-2	97248	98693	1446	C
78038	4	Cupriavidus metallidurans H1130	9374723	CmetH11v1_340094	CDS	automatic/finished		putative electron transport protein, iron-sulfur cluster binding prot		no	c : carrier	1 : Unknown	1.4.3 : Electron carrier ;	6.5 : Electron transport ;		no	3 : Putative function from multiple computational evidences	2012-01-16	-1	4211060	4212505	1446	C
78038	4	Cupriavidus metallidurans NA1	17812610	NA1v1_1050121	CDS	automatic/finished	lutB	Lactate utilization protein B		no						no		2013-10-17	-1	3595533	3596978	1446	C
78038	4	Cupriavidus metallidurans NA4	9375357	CmetNA4v1_280172	CDS	automatic/finished		putative electron transport protein, iron-sulfur cluster binding prot		no	c : carrier	1 : Unknown	1.4.3 : Electron carrier ;	6.5 : Electron transport ;		no	3 : Putative function from multiple computational evidences	2012-01-16	-3	4004437	4005882	1446	C
78041	4	Cupriavidus metallidurans CH34	1516581	Rmet_0609	CDS	validated/Curated	accB	Acetyl/propionyl-CoA carboxylase,carboxyltransferase subunit	6.4.1.3	no	e : enzyme	1 : Unknown				COMMON	2b : Function from indirect experimental evidences (e.g. phenotypes)	2007-06-13 14:06:07	-3	661976	663583	1608	I
78041	4	Cupriavidus metallidurans H1130	9367956	CmetH11v1_30102	CDS	automatic/finished		Methylcrotonoyl-CoA carboxylase beta chain	6.4.1.4	no	e : enzyme	2 : Cytoplasmic	1.1.3.14 : Valine degradation ; 1.1.3.12 : Leucine degradation ;	6.2 : Amino acids and amines ;	10681539	no	2a : Function from experimental evidences in other organisms	2012-01-16	-1	852617	854224	1608	I
78041	4	Cupriavidus metallidurans NA1	17809411	NA1v1_80002	CDS	automatic/finished	Mccc	Methylcrotonoyl-CoA carboxylase beta chain, mitochondrial	6.4.1.4	no						no		2013-10-17	-2	406817	408424	1608	I
78041	4	Cupriavidus metallidurans NA4	9369390	CmetNA4v1_40287	CDS	automatic/finished		Methylcrotonoyl-CoA carboxylase beta chain	6.4.1.4	no	e : enzyme	2 : Cytoplasmic	1.1.3.14 : Valine degradation ; 1.1.3.12 : Leucine degradation ;	6.2 : Amino acids and amines ;	10681539	no	2a : Function from experimental evidences in other organisms	2012-01-16	-2	842405	844012	1608	I
78055	4	Cupriavidus metallidurans CH34	1511288	Rmet_3669	CDS	validated/finished	pcaF	acetyl-CoA acetyltransferase		no	c : carrier	1 : Unknown	1.1.2.7 : Acetoacetate degradation ;			COMMON	2a : Function from experimental evidences in other organisms	2011-08-20 18:30:49	2	206336	207538	1203	I
78055	4	Cupriavidus metallidurans H1130	9374405	CmetH11v1_330060	CDS	automatic/finished	pcaF	Beta-ketoadipyl CoA thiolase	2.3.1.16	no	e : enzyme	1 : Unknown	1.1.1 : Carbohydrates/Carbon compounds ;	6 : Energy metabolism ;	7961399	no	2a : Function from experimental evidences in other organisms	2012-01-16	2	4044575	4045777	1203	I
78055	4	Cupriavidus metallidurans NA1	17810135	NA1v1_230008	CDS	automatic/finished	paaE	beta-ketoadipyl CoA thiolase		no	e : enzyme	2 : Cytoplasmic	1.1.5.1 : Phenylacetic acid degradation ;	16.11 : Scavenge (Catabolism) ; 6 : Energy metabolism ;	10766858, 12846838, 17259607, 9748275	no	2a : Function from experimental evidences in other organisms	2013-10-17	-3	1150408	1151610	1203	I
78055	4	Cupriavidus metallidurans NA4	9375570	CmetNA4v1_300053	CDS	automatic/finished	pcaF	Beta-ketoadipyl CoA thiolase	2.3.1.16	no	e : enzyme	1 : Unknown	1.1.1 : Carbohydrates/Carbon compounds ;	6 : Energy metabolism ;	7961399	no	2a : Function from experimental evidences in other organisms	2012-01-16	2	4113578	4114780	1203	I
78063	4	Cupriavidus metallidurans CH34	1516543	Rmet_0534	CDS	validated/Curated		conserved hypothetical protein		no	u : unknown	1 : Unknown				COMMON	4 : Unknown function but conserved in other organisms	2007-05-24 10:58:50	-1	569302	569511	210	S
78063	4	Cupriavidus metallidurans H1130	9367800	CmetH11v1_30022	CDS	automatic/finished		conserved hypothetical protein, DUF343		no	u : unknown	1 : Unknown		18 : Unknown function ;		no	4 : Unknown function but conserved in other organisms	2012-01-16	-1	759797	760006	210	S
78063	4	Cupriavidus metallidurans NA1	17809331	NA1v1_70021	CDS	automatic/finished		conserved protein of unknown function		no	u : unknown	1 : Unknown				no	4 : Unknown function but conserved in other organisms	2013-10-17	-2	313811	314020	210	S
78063	4	Cupriavidus metallidurans NA4	9369221	CmetNA4v1_40209	CDS	automatic/finished		conserved hypothetical protein, DUF343		no	u : unknown	1 : Unknown		18 : Unknown function ;		no	4 : Unknown function but conserved in other organisms	2012-01-16	-3	749635	749844	210	S
78065	4	Cupriavidus metallidurans CH34	1516541	Rmet_0532	CDS	validated/Curated	adk	adenylate kinase (ATP-AMP transphosphorylase)	2.7.4.3	no	e : enzyme	2 : Cytoplasmic	1.5.2.3 : Purine ribonucleotide biosynthesis ; 1.7.33 : Nucleotide and nucleoside conversions ; 7.1 : Cytoplasm ;	2 : Purines, pyrimidines, nucleosides, and nucleotides ;		COMMON	2a : Function from experimental evidences in other organisms	2007-05-24 11:01:16	-1	567475	568140	666	F
78065	4	Cupriavidus metallidurans H1130	9367797	CmetH11v1_30019	CDS	automatic/finished	adk	adenylate kinase	2.7.4.3	no	e : enzyme	2 : Cytoplasmic	1.5.2.3 : Purine ribonucleotide biosynthesis ; 1.7.33 : Nucleotide and nucleoside conversions ; 7.1 : Cytoplasm ;	2.2 : Nucleotide and nucleoside interconversions ; 2.3 : Purine ribonucleotide biosynthesis ;		no	2a : Function from experimental evidences in other organisms	2012-01-16	-2	757981	758646	666	F
78065	4	Cupriavidus metallidurans NA1	17809329	NA1v1_70019	CDS	automatic/finished	adk	adenylate kinase	2.7.4.3	no	e : enzyme	2 : Cytoplasmic	1.5.2.1 : Purine biosynthesis ; 7.1 : Cytoplasm ;	2.3 : Purine ribonucleotide biosynthesis ;	1548697, 2051480, 2223776, 2997739, 3299380, 8451239, 9298646, 9600841	no	2a : Function from experimental evidences in other organisms	2013-10-17	-2	311984	312649	666	F
78065	4	Cupriavidus metallidurans NA4	9369217	CmetNA4v1_40207	CDS	automatic/finished	adk	adenylate kinase	2.7.4.3	no	e : enzyme	2 : Cytoplasmic	1.5.2.3 : Purine ribonucleotide biosynthesis ; 1.7.33 : Nucleotide and nucleoside conversions ; 7.1 : Cytoplasm ;	2.2 : Nucleotide and nucleoside interconversions ; 2.3 : Purine ribonucleotide biosynthesis ;		no	2a : Function from experimental evidences in other organisms	2012-01-16	-3	747808	748473	666	F
78068	4	Cupriavidus metallidurans CH34	1517703	Rmet_2902	CDS	validated/Curated	argF	ornithine carbamoyltransferase	2.1.3.3	no	e : enzyme	2 : Cytoplasmic		1 : Amino acid biosynthesis ; 1.3 : Glutamate family ;		COMMON	2a : Function from experimental evidences in other organisms	2009-12-07 22:27:41	-1	3156091	3157014	924	E
78068	4	Cupriavidus metallidurans H1130	9372208	CmetH11v1_210155	CDS	automatic/finished		putrescine carbamoyltransferase	2.1.3.6	no	e : enzyme	2 : Cytoplasmic	1.7.32 : Putrescine catabolism ;	6.2 : Amino acids and amines ;	15287962	no	2a : Function from experimental evidences in other organisms	2012-01-16	-3	2925057	2925980	924	E
78068	4	Cupriavidus metallidurans NA1	17811212	NA1v1_630079	CDS	automatic/finished	argF	ornithine carbamoyltransferase	2.1.3.3	no	e : enzyme	2 : Cytoplasmic	1.5.1.3 : arginine ;			no	2a : Function from experimental evidences in other organisms	2013-10-17	1	2175034	2175957	924	E
78068	4	Cupriavidus metallidurans NA4	9374029	CmetNA4v1_210158	CDS	automatic/finished		putrescine carbamoyltransferase	2.1.3.6	no	e : enzyme	2 : Cytoplasmic	1.7.32 : Putrescine catabolism ;	6.2 : Amino acids and amines ;	15287962	no	2a : Function from experimental evidences in other organisms	2012-01-16	-1	3299280	3300203	924	E
78069	4	Cupriavidus metallidurans CH34	1517701	Rmet_2899	CDS	validated/finished		conserved hypothetical protein(UPF0234 protein)		no	u : unknown	1 : Unknown				COMMON	4 : Unknown function but conserved in other organisms	2009-02-09 23:49:56	-1	3153997	3154482	486	S
78069	4	Cupriavidus metallidurans H1130	9372202	CmetH11v1_210152	CDS	automatic/finished		conserved hypothetical protein, DUF520		no	u : unknown	1 : Unknown		18 : Unknown function ;		no	4 : Unknown function but conserved in other organisms	2012-01-16	-2	2922967	2923452	486	S
78069	4	Cupriavidus metallidurans NA1	17811215	NA1v1_630082	CDS	automatic/finished		conserved protein of unknown function		no	u : unknown	1 : Unknown				no	4 : Unknown function but conserved in other organisms	2013-10-17	3	2177562	2178047	486	S
78069	4	Cupriavidus metallidurans NA4	9374023	CmetNA4v1_210155	CDS	automatic/finished		conserved hypothetical protein, DUF520		no	u : unknown	1 : Unknown		18 : Unknown function ;		no	4 : Unknown function but conserved in other organisms	2012-01-16	-3	3297190	3297675	486	S
78070	4	Cupriavidus metallidurans CH34	1516532	Rmet_0518	CDS	validated/Curated		conserved hypothetical protein		no	u : unknown	1 : Unknown				COMMON	4 : Unknown function but conserved in other organisms	2007-05-24 10:59:55	-2	554580	555071	492	S
78070	4	Cupriavidus metallidurans H1130	9367783	CmetH11v1_30005	CDS	automatic/finished		conserved hypothetical protein; putative nucleotide/oligonucleotide binding protein		no	u : unknown	1 : Unknown		18 : Unknown function ;		no	4 : Unknown function but conserved in other organisms	2012-01-16	-3	745089	745580	492	S
78070	4	Cupriavidus metallidurans NA1	17809315	NA1v1_70005	CDS	automatic/finished		conserved protein of unknown function		no	u : unknown	1 : Unknown				no	4 : Unknown function but conserved in other organisms	2013-10-17	-3	299104	299595	492	S
78070	4	Cupriavidus metallidurans NA4	9369189	CmetNA4v1_40193	CDS	automatic/finished		conserved hypothetical protein; putative nucleotide/oligonucleotide binding protein		no	u : unknown	1 : Unknown		18 : Unknown function ;		no	4 : Unknown function but conserved in other organisms	2012-01-16	-3	734905	735396	492	S
78080	4	Cupriavidus metallidurans CH34	1517708	Rmet_2921	CDS	validated/finished	dnaJ	chaperone Hsp40, co-chaperone with DnaK		no	f : factor	2 : Cytoplasmic	2.3.4 : Chaperoning, folding ; 7.1 : Cytoplasm ;			COMMON	2a : Function from experimental evidences in other organisms	2008-12-03 15:47:13	-1	3175267	3176406	1140	O
78080	4	Cupriavidus metallidurans H1130	9372248	CmetH11v1_210174	CDS	automatic/finished	dnaJ	heat shock protein (Hsp40), co-chaperone with DnaK		no	f : factor	2 : Cytoplasmic	2.3.4 : Chaperoning, folding ; 7.1 : Cytoplasm ;	11.3 : Protein folding and stabilization ;		no	2a : Function from experimental evidences in other organisms	2012-01-16	-2	2944234	2945373	1140	O
78080	4	Cupriavidus metallidurans NA1	17811193	NA1v1_630060	CDS	automatic/finished	dnaJ	chaperone Hsp40, co-chaperone with DnaK		no	f : factor	2 : Cytoplasmic	2.3.4 : Chaperoning, folding ; 7.1 : Cytoplasm ;	11.3 : Protein folding and stabilization ;	10210198, 10891270, 1826368, 3003084, 3003085, 8764403, 9822822	no	2a : Function from experimental evidences in other organisms	2013-10-17	1	2155636	2156778	1143	O
78080	4	Cupriavidus metallidurans NA4	9374067	CmetNA4v1_220018	CDS	automatic/finished	dnaJ	heat shock protein (Hsp40), co-chaperone with DnaK		no	f : factor	2 : Cytoplasmic	2.3.4 : Chaperoning, folding ; 7.1 : Cytoplasm ;	11.3 : Protein folding and stabilization ;		no	2a : Function from experimental evidences in other organisms	2012-01-16	-1	3318609	3319748	1140	O
78085	4	Cupriavidus metallidurans CH34	1516757	Rmet_0991	CDS	validated/finished	tldD	Peptidase		no	e : enzyme	1 : Unknown	2.3.5 : Export, signal peptide cleavage ; 5.10 : Defense/survival ;	11.1 : Protein and peptide secretion and trafficking ; 15.10 : Adaptations to atypical conditions ;	12029038, 8604133	COMMON	2b : Function from indirect experimental evidences (e.g. phenotypes)	2007-10-09 16:34:35	-1	1076488	1077948	1461	R
78085	4	Cupriavidus metallidurans H1130	9368749	CmetH11v1_60174	CDS	automatic/finished	tldD	antibiotic maturation peptidase		no	e : enzyme	1 : Unknown	2.3.5 : Export, signal peptide cleavage ; 5.10 : Defense/survival ;	11.1 : Protein and peptide secretion and trafficking ; 15.10 : Adaptations to atypical conditions ;	12029038	no	2b : Function from indirect experimental evidences (e.g. phenotypes)	2012-01-16	-1	1267007	1268467	1461	R
78085	4	Cupriavidus metallidurans NA1	17813393	NA1v1_1320061	CDS	automatic/finished	tldD	putative peptidase		no	e : enzyme	1 : Unknown	2.3.5 : Export, signal peptide cleavage ; 5.10 : Defense/survival ;	11.1 : Protein and peptide secretion and trafficking ; 15.10 : Adaptations to atypical conditions ;	12029038, 8604133	no	3 : Putative function from multiple computational evidences	2013-10-17	2	4443182	4444642	1461	R
78085	4	Cupriavidus metallidurans NA4	9370228	CmetNA4v1_50003	CDS	automatic/finished	tldD	antibiotic maturation peptidase		no	e : enzyme	1 : Unknown	2.3.5 : Export, signal peptide cleavage ; 5.10 : Defense/survival ;	11.1 : Protein and peptide secretion and trafficking ; 15.10 : Adaptations to atypical conditions ;	12029038	no	2b : Function from indirect experimental evidences (e.g. phenotypes)	2012-01-16	-1	1274295	1275755	1461	R
78086	4	Cupriavidus metallidurans CH34	1516756	Rmet_0989	CDS	validated/finished	aroG	3-deoxy-D-arabino-heptulosonate-7-phosphate synthase, phenylalanine repressible	2.5.1.54	no	e : enzyme	1 : Unknown	1.5.1.13 : Phenylalanine ; 1.5.1.20 : Chorismate ;		10425687, 2861143, 6125934, 9298646	COMMON	2a : Function from experimental evidences in other organisms	2007-09-27 08:41:37	-1	1073842	1074921	1080	E
78086	4	Cupriavidus metallidurans H1130	9368742	CmetH11v1_60171	CDS	automatic/finished	aroG	3-deoxy-D-arabinoheptulosonate-7-phosphate synthase (DAHP synthetase, phenylalanine-repressible)	2.5.1.54	no	e : enzyme	1 : Unknown	1.5.1.13 : Phenylalanine ; 1.5.1.20 : Chorismate ;	1.1 : Aromatic amino acid family ;	10425687	no	2a : Function from experimental evidences in other organisms	2012-01-16	-1	1264364	1265443	1080	E
78086	4	Cupriavidus metallidurans NA1	17813395	NA1v1_1320063	CDS	automatic/finished	aroG	3-deoxy-D-arabino-heptulosonate-7-phosphate synthase, phenylalanine repressible	2.5.1.54	no	e : enzyme	1 : Unknown	1.5.1.13 : Phenylalanine ; 1.5.1.20 : Chorismate ;	1.1 : Aromatic amino acid family ;	10425687, 2861143, 6125934, 9298646	no	2a : Function from experimental evidences in other organisms	2013-10-17	2	4446206	4447285	1080	E
78086	4	Cupriavidus metallidurans NA4	9370222	CmetNA4v1_40708	CDS	automatic/finished	aroG	3-deoxy-D-arabinoheptulosonate-7-phosphate synthase (DAHP synthetase, phenylalanine-repressible)	2.5.1.54	no	e : enzyme	1 : Unknown	1.5.1.13 : Phenylalanine ; 1.5.1.20 : Chorismate ;	1.1 : Aromatic amino acid family ;	10425687	no	2a : Function from experimental evidences in other organisms	2012-01-16	-3	1271566	1272645	1080	E
78088	4	Cupriavidus metallidurans CH34	1516056	Rmet_2926	CDS	validated/finished	glcD	glycolate oxidase subunit, FAD-linked		no	e : enzyme	1 : Unknown	1.1.1 : Carbohydrates/Carbon compounds ;			COMMON	2a : Function from experimental evidences in other organisms	2007-08-11 17:28:36	1	3181936	3183438	1503	C
78088	4	Cupriavidus metallidurans H1130	9372258	CmetH11v1_210179	CDS	automatic/finished	glcD	Glycolate oxidase subunit glcD	1.1.3.15	no	e : enzyme	1 : Unknown	1.7 : Central intermediary metabolism ;	5 : Central intermediary metabolism ;	8606183	no	2a : Function from experimental evidences in other organisms	2012-01-16	1	2950909	2952411	1503	C
78088	4	Cupriavidus metallidurans NA1	17811188	NA1v1_630055	CDS	automatic/finished	glcD	glycolate oxidase subunit, FAD-linked		no	e : enzyme	1 : Unknown	1.1.1 : Carbohydrates/Carbon compounds ;	6 : Energy metabolism ;	8606183	no	2a : Function from experimental evidences in other organisms	2013-10-17	-3	2148562	2150064	1503	C
78088	4	Cupriavidus metallidurans NA4	9374075	CmetNA4v1_220023	CDS	automatic/finished	glcD	Glycolate oxidase subunit glcD	1.1.3.15	no	e : enzyme	1 : Unknown	1.7 : Central intermediary metabolism ;	5 : Central intermediary metabolism ;	8606183	no	2a : Function from experimental evidences in other organisms	2012-01-16	3	3325281	3326783	1503	C
78094	4	Cupriavidus metallidurans CH34	1515542	Rmet_1839	CDS	validated/finished	hyi1	hydroxypyruvate isomerase	5.3.1.22	no	e : enzyme	2 : Cytoplasmic	1.7.1 : Unassigned reversible reactions ;	5 : Central intermediary metabolism ;		COMMON	2b : Function from indirect experimental evidences (e.g. phenotypes)	2007-11-30 15:19:20	3	1993824	1994606	783	G
78094	4	Cupriavidus metallidurans H1130	9380298	CmetH11v1_970006	CDS	automatic/finished		putative hydroxypyruvate isomerase		no	e : enzyme	1 : Unknown	1.7.21 : Glyoxylate degradation ;	6 : Energy metabolism ;		no	3 : Putative function from multiple computational evidences	2012-01-16	-2	6850681	6851469	789	G
78094	4	Cupriavidus metallidurans NA1	17809103	NA1v1_20049	CDS	automatic/finished	ygbM	conserved hypothetical protein		no	u : unknown	1 : Unknown		18 : Unknown function ;		no	4 : Unknown function but conserved in other organisms	2013-10-17	-1	80394	81176	783	G
78094	4	Cupriavidus metallidurans NA4	9371534	CmetNA4v1_190084	CDS	automatic/finished		putative hydroxypyruvate isomerase		no	e : enzyme	1 : Unknown	1.7.21 : Glyoxylate degradation ;	6 : Energy metabolism ;		no	3 : Putative function from multiple computational evidences	2012-01-16	2	2050568	2051350	783	G
78107	4	Cupriavidus metallidurans CH34	1516234	Rmet_3408	CDS	validated/finished		Radical SAM		no	e : enzyme	2 : Cytoplasmic				COMMON	2b : Function from indirect experimental evidences (e.g. phenotypes)	2007-10-12 13:11:52	3	3686649	3688070	1422	C
78107	4	Cupriavidus metallidurans H1130	9373472	CmetH11v1_280027	CDS	automatic/finished		putative oxidoreductase, Radical SAM; similar to Anaerobic Mg-protoporphyrin IX monomethyl ester oxidative cyclase	1.14.13.81	no	e : enzyme	2 : Cytoplasmic	1 : Metabolism ;	18.1 : Enzymes of unknown specificity ;		no	3 : Putative function from multiple computational evidences	2012-01-16	1	3570961	3572382	1422	C
78107	4	Cupriavidus metallidurans NA1	17811310	NA1v1_690045	CDS	automatic/finished		Radical SAM		no						no		2013-10-17	2	2266646	2268067	1422	C
78107	4	Cupriavidus metallidurans NA4	9374917	CmetNA4v1_270046	CDS	automatic/finished		putative oxidoreductase, Radical SAM; similar to Anaerobic Mg-protoporphyrin IX monomethyl ester oxidative cyclase	1.14.13.81	no	e : enzyme	2 : Cytoplasmic	1 : Metabolism ;	18.1 : Enzymes of unknown specificity ;		no	3 : Putative function from multiple computational evidences	2012-01-16	1	3753412	3754833	1422	C
78111	4	Cupriavidus metallidurans CH34	1511956	Rmet_4934	CDS	validated/finished		putative Xanthine/uracil/vitamin C permease		no	t : transporter	11 : Membrane	4 : Transport ; 6.1 : Membrane ;	7 : Transport and binding proteins ;		COMMON	3 : Putative function from multiple computational evidences	2008-06-24 10:24:25	3	1599120	1600502	1383	R
78111	4	Cupriavidus metallidurans H1130	9376997	CmetH11v1_480029	CDS	automatic/finished		putative permease, Xanthine/uracil/vitamin C permeases family		no	m : membrane component	11 : Membrane	6.1 : Membrane ; 4 : Transport ; 4.S.162 : purine/xanthine ;	7.5 : Nucleosides, purines and pyrimidines ;		no	3 : Putative function from multiple computational evidences	2012-01-16	2	5303399	5304781	1383	R
78111	4	Cupriavidus metallidurans NA1	17814499	NA1v1_1800034	CDS	automatic/finished	ygfQ	putative transporter		no	t : transporter	11 : Membrane	4 : Transport ; 6.1 : Membrane ;	7 : Transport and binding proteins ;		no	3 : Putative function from multiple computational evidences	2013-10-17	1	5511187	5512569	1383	R
78111	4	Cupriavidus metallidurans NA4	9377102	CmetNA4v1_410030	CDS	automatic/finished		putative permease, Xanthine/uracil/vitamin C permeases family		no	m : membrane component	11 : Membrane	6.1 : Membrane ; 4 : Transport ; 4.S.162 : purine/xanthine ;	7.5 : Nucleosides, purines and pyrimidines ;		no	3 : Putative function from multiple computational evidences	2012-01-16	1	4952143	4953525	1383	R
78119	4	Cupriavidus metallidurans CH34	1516264	Rmet_3483	CDS	validated/finished	sdaA	L-serine deaminase I	4.3.1.17	no	e : enzyme	1 : Unknown	1.1.3.2 : L-serine degradation ; 1.1.3.7 : Threonine catabolism ;		15155761, 2504697	COMMON	2a : Function from experimental evidences in other organisms	2007-09-20 09:48:27	2	3766364	3767740	1377	E
78119	4	Cupriavidus metallidurans H1130	9367107	CmetH11v1_10028	CDS	automatic/finished	sdaA	L-serine deaminase I	4.3.1.17	no	e : enzyme	1 : Unknown	1.1.3.10 : Lysine cleavage ; 1.1.3.2 : L-serine degradation ; 1.1.3.7 : Threonine catabolism ;	6.2 : Amino acids and amines ;	15155761	no	2a : Function from experimental evidences in other organisms	2012-01-16	1	30442	31818	1377	E
78119	4	Cupriavidus metallidurans NA1	17811390	NA1v1_690125	CDS	automatic/finished	sdaA	L-serine deaminase I	4.3.1.17	no	e : enzyme	1 : Unknown	1.1.3.2 : L-serine degradation ; 1.1.3.7 : Threonine catabolism ;	6.2 : Amino acids and amines ;	15155761, 2504697	no	2a : Function from experimental evidences in other organisms	2013-10-17	1	2346493	2347869	1377	E
78119	4	Cupriavidus metallidurans NA4	9367825	CmetNA4v1_10010	CDS	automatic/finished	sdaA	L-serine deaminase I	4.3.1.17	no	e : enzyme	1 : Unknown	1.1.3.10 : Lysine cleavage ; 1.1.3.2 : L-serine degradation ; 1.1.3.7 : Threonine catabolism ;	6.2 : Amino acids and amines ;	15155761	no	2a : Function from experimental evidences in other organisms	2012-01-16	3	13179	14555	1377	E
78122	4	Cupriavidus metallidurans CH34	1518084	Rmet_3491	CDS	validated/finished	hemE	uroporphyrinogen decarboxylase	4.1.1.37	no	e : enzyme	1 : Unknown	1.5.3.12 : Heme, porphyrin ;		1104578, 2025226, 8224882	COMMON	2a : Function from experimental evidences in other organisms	2007-09-20 09:43:29	-3	3781514	3782617	1104	H
78122	4	Cupriavidus metallidurans H1130	9367116	CmetH11v1_10037	CDS	automatic/finished	hemE	uroporphyrinogen decarboxylase	4.1.1.37	no	e : enzyme	1 : Unknown	1.5.3.12 : Heme, porphyrin ;	4.3 : Heme, porphyrin, and cobalamin ;	2025226	no	2a : Function from experimental evidences in other organisms	2012-01-16	-2	45589	46692	1104	H
78122	4	Cupriavidus metallidurans NA1	17811398	NA1v1_690133	CDS	automatic/finished	hemE	uroporphyrinogen decarboxylase	4.1.1.37	no	e : enzyme	1 : Unknown	1.5.3.12 : Heme, porphyrin ;	4.3 : Heme, porphyrin, and cobalamin ;	1104578, 2025226, 8224882	no	2a : Function from experimental evidences in other organisms	2013-10-17	-3	2361640	2362743	1104	H
78122	4	Cupriavidus metallidurans NA4	9367840	CmetNA4v1_10018	CDS	automatic/finished	hemE	uroporphyrinogen decarboxylase	4.1.1.37	no	e : enzyme	1 : Unknown	1.5.3.12 : Heme, porphyrin ;	4.3 : Heme, porphyrin, and cobalamin ;	2025226	no	2a : Function from experimental evidences in other organisms	2012-01-16	-1	28329	29432	1104	H
78129	4	Cupriavidus metallidurans CH34	1518096	Rmet_3504	CDS	validated/finished	parA	ATPase involved in chromosome partitioning	3.6.1.-	no	e : enzyme	1 : Unknown				COMMON	2b : Function from indirect experimental evidences (e.g. phenotypes)	2009-08-12 12:26:49	-3	3793334	3794107	774	D
78129	4	Cupriavidus metallidurans H1130	9367131	CmetH11v1_10052	CDS	automatic/finished	parA	ATPase involved in chromosome partitioning, PARA protein	2.7.10.2	no	e : enzyme	2 : Cytoplasmic	5.1 : Cell division ; 2.1.1 : DNA replication ;	8.1 : DNA replication, recombination, and repair ; 15.1 : Cell division ;	9054507	no	2a : Function from experimental evidences in other organisms	2012-01-16	-2	57409	58182	774	D
78129	4	Cupriavidus metallidurans NA1	17811411	NA1v1_690146	CDS	automatic/finished	soj	chromosome partitioning protein		no	ph : phenotype	1 : Unknown	5.1 : cell division ;			no	2a : Function from experimental evidences in other organisms	2013-10-17	-1	2373459	2374277	819	D
78129	4	Cupriavidus metallidurans NA4	9367866	CmetNA4v1_10031	CDS	automatic/finished	parA	ATPase involved in chromosome partitioning, PARA protein	2.7.10.2	no	e : enzyme	2 : Cytoplasmic	5.1 : Cell division ; 2.1.1 : DNA replication ;	8.1 : DNA replication, recombination, and repair ; 15.1 : Cell division ;	9054507	no	2a : Function from experimental evidences in other organisms	2012-01-16	-2	40148	40957	810	D
78130	4	Cupriavidus metallidurans CH34	1518098	Rmet_3506	CDS	validated/finished	gidA	glucose-inhibited cell-division protein		no	cp : cell process	1 : Unknown	5.1 : Cell division ;			COMMON	2a : Function from experimental evidences in other organisms	2007-12-03 15:22:01	-1	3794887	3796851	1965	D
78130	4	Cupriavidus metallidurans H1130	9367133	CmetH11v1_10054	CDS	automatic/finished	gidA	tRNA uridine 5-carboxymethylaminomethyl modification enzyme gidA (Glucose-inhibited division protein A)		no	cp : cell process	2 : Cytoplasmic	5.1 : Cell division ;	15.1 : Cell division ;		no	2a : Function from experimental evidences in other organisms	2012-01-16	-3	58962	60926	1965	D
78130	4	Cupriavidus metallidurans NA1	17811413	NA1v1_690148	CDS	automatic/finished	gidA	glucose-inhibited cell-division protein		no	cp : cell process	1 : Unknown	5.1 : Cell division ;	15.1 : Cell division ;	370832, 6357950, 6395859	no	2a : Function from experimental evidences in other organisms	2013-10-17	-2	2375012	2376976	1965	D
78130	4	Cupriavidus metallidurans NA4	9367870	CmetNA4v1_10033	CDS	automatic/finished	gidA	tRNA uridine 5-carboxymethylaminomethyl modification enzyme gidA (Glucose-inhibited division protein A)		no	cp : cell process	2 : Cytoplasmic	5.1 : Cell division ;	15.1 : Cell division ;		no	2a : Function from experimental evidences in other organisms	2012-01-16	-3	41701	43665	1965	D
78131	4	Cupriavidus metallidurans CH34	1518101	Rmet_3510	CDS	validated/finished	livF11	leucine/isoleucine/valine transporter subunit, ATP-binding component of ABC superfamily		no	t : transporter	2 : Cytoplasmic	1.1.3 : Amino acids ; 1.5.1.18 : Isoleucine/valine ; 1.5.1.19 : Leucine ; 4.3.A.1.a : ATP binding component ; 7.1 : Cytoplasm ;	6.2 : Amino acids and amines ; 7.1 : Amino acids, peptides and amines ;		COMMON	2a : Function from experimental evidences in other organisms	2010-01-28 15:45:24	-1	3800134	3800877	744	E
78131	4	Cupriavidus metallidurans H1130	9367137	CmetH11v1_10058	CDS	automatic/finished		putative branched-chain amino acid transport system permease, ATP_binding component		no	t : transporter	2 : Cytoplasmic	4.3.A.1.a : ATP binding component ;	7 : Transport and binding proteins ;		no	3 : Putative function from multiple computational evidences	2012-01-16	-3	64209	64952	744	E
78131	4	Cupriavidus metallidurans NA1	17811417	NA1v1_690152	CDS	automatic/finished	livF	leucine/isoleucine/valine transporter subunit ; ATP-binding component of ABC superfamily		no	t : transporter	2 : Cytoplasmic	1.1.3 : Amino acids ; 1.5.1.18 : Isoleucine/valine ; 1.5.1.19 : Leucine ; 4.3.A.1.a : ATP binding component ; 4.S.108 : L-leucine/L-valine/L-iso-leucine ; 4.S.154 : phenylalanine/ tyrosine ; 7.1 : Cytoplasm ;	1.4 : Pyruvate family ; 6.2 : Amino acids and amines ; 7.1 : Amino acids, peptides and amines ;	14702302, 2195019	no	2a : Function from experimental evidences in other organisms	2013-10-17	-2	2380259	2381002	744	E
78131	4	Cupriavidus metallidurans NA4	9367878	CmetNA4v1_10037	CDS	automatic/finished		putative branched-chain amino acid transport system permease, ATP_binding component		no	t : transporter	2 : Cytoplasmic	4.3.A.1.a : ATP binding component ;	7 : Transport and binding proteins ;		no	3 : Putative function from multiple computational evidences	2012-01-16	-3	46948	47691	744	E
78135	4	Cupriavidus metallidurans CH34	1518108	Rmet_3517	CDS	validated/finished	livH5	ABC-type transporter, permease component		no	t : transporter	11 : Membrane	4.3.A.1.m : membrane component ;			COMMON	2b : Function from indirect experimental evidences (e.g. phenotypes)	2010-01-28 15:01:02	-2	3808119	3809003	885	E
78135	4	Cupriavidus metallidurans H1130	9367144	CmetH11v1_10065	CDS	automatic/finished		putative Branched-chain amino acid transport system permease, membrane component		no	t : transporter	5 : Inner membrane protein	4.3.A.1.m : membrane component ;	7 : Transport and binding proteins ;		no	3 : Putative function from multiple computational evidences	2012-01-16	-1	72194	73048	855	E
78135	4	Cupriavidus metallidurans NA1	17811424	NA1v1_690159	CDS	automatic/finished	livH	ABC-type transporter, permease component		no						no		2013-10-17	-2	2388245	2389129	885	E
78135	4	Cupriavidus metallidurans NA4	9367890	CmetNA4v1_10044	CDS	automatic/finished		putative Branched-chain amino acid transport system permease, membrane component		no	t : transporter	5 : Inner membrane protein	4.3.A.1.m : membrane component ;	7 : Transport and binding proteins ;		no	3 : Putative function from multiple computational evidences	2012-01-16	-1	54933	55817	885	E
78137	4	Cupriavidus metallidurans CH34	1518111	Rmet_3520	CDS	validated/finished	livG5	leucine/isoleucine/valine transporter subunit, ATP-binding component of ABC superfamily		no	t : transporter	2 : Cytoplasmic	1.1.3 : Amino acids ; 1.5.1.18 : Isoleucine/valine ; 1.5.1.19 : Leucine ; 4.3.A.1.a : ATP binding component ; 7.1 : Cytoplasm ;			COMMON	2b : Function from indirect experimental evidences (e.g. phenotypes)	2010-01-28 15:00:29	-3	3811223	3811996	774	E
78137	4	Cupriavidus metallidurans H1130	9367147	CmetH11v1_10068	CDS	automatic/finished		putative branched-chain amino acid transport system permease, ATP binding component		no	t : transporter	2 : Cytoplasmic	1.1.3 : Amino acids ; 1.5.1.18 : Isoleucine/valine ; 1.5.1.19 : Leucine ; 4.3.A.1.a : ATP binding component ; 7.1 : Cytoplasm ;	1.4 : Pyruvate family ; 6.2 : Amino acids and amines ; 7 : Transport and binding proteins ;		no	3 : Putative function from multiple computational evidences	2012-01-16	-2	75298	76125	828	E
78137	4	Cupriavidus metallidurans NA1	17811427	NA1v1_690162	CDS	automatic/finished	braF	High-affinity branched-chain amino acid transport ATP-binding protein BraF		no						no		2013-10-17	-3	2391349	2392176	828	E
78137	4	Cupriavidus metallidurans NA4	9367896	CmetNA4v1_10047	CDS	automatic/finished		putative branched-chain amino acid transport system permease, ATP binding component		no	t : transporter	2 : Cytoplasmic	1.1.3 : Amino acids ; 1.5.1.18 : Isoleucine/valine ; 1.5.1.19 : Leucine ; 4.3.A.1.a : ATP binding component ; 7.1 : Cytoplasm ;	1.4 : Pyruvate family ; 6.2 : Amino acids and amines ; 7 : Transport and binding proteins ;		no	3 : Putative function from multiple computational evidences	2012-01-16	-2	58037	58972	936	E
78148	4	Cupriavidus metallidurans CH34	1516213	Rmet_3384	CDS	validated/finished	gspG	pseudopilin, cryptic, general secretion pathway		no	t : transporter	1 : Unknown	10 : cryptic genes ; 4.9.B : Putative uncharacterized transport protein ;			COMMON	2b : Function from indirect experimental evidences (e.g. phenotypes)	2007-09-25 17:10:04	1	3659107	3659571	465	N
78148	4	Cupriavidus metallidurans H1130	9373418	CmetH11v1_280003	CDS	automatic/finished	gspG	General Secretory Pathway protein G, type II secretion system		no	t : transporter	1 : Unknown	4.3.A.5 : The Type II (General) Secretory Pathway (IISP) Family ;	7 : Transport and binding proteins ;	10419967, 2124971	no	2a : Function from experimental evidences in other organisms	2012-01-16	3	3543399	3543863	465	N
78148	4	Cupriavidus metallidurans NA1	17811286	NA1v1_690021	CDS	automatic/finished	gspG	pseudopilin, cryptic, general secretion pathway		no	t : transporter	1 : Unknown	10 : cryptic genes ; 4.9.B : Putative uncharacterized transport protein ;	7 : Transport and binding proteins ;		no	2b : Function from indirect experimental evidences (e.g. phenotypes)	2013-10-17	1	2239105	2239569	465	N
78148	4	Cupriavidus metallidurans NA4	9374878	CmetNA4v1_270022	CDS	automatic/finished	gspG	General Secretory Pathway protein G, type II secretion system		no	t : transporter	1 : Unknown	4.3.A.5 : The Type II (General) Secretory Pathway (IISP) Family ;	7 : Transport and binding proteins ;	10419967, 2124971	no	2a : Function from experimental evidences in other organisms	2012-01-16	2	3725870	3726334	465	N
78155	4	Cupriavidus metallidurans CH34	1514498	Rmet_0001	CDS	validated/Curated	dnaA	chromosomal replication initiator protein DnaA		no	r : regulator	2 : Cytoplasmic	2.1.1 : DNA replication ;	12 : Regulatory functions ;		COMMON	2a : Function from experimental evidences in other organisms	2007-02-28 17:50:41	2	104	1843	1740	L
78155	4	Cupriavidus metallidurans H1130	9367247	CmetH11v1_10168	CDS	automatic/finished	dnaA	chromosomal replication initiator protein DnaA, DNA-binding transcriptional dual regulator		no	f : factor	2 : Cytoplasmic			10749858	no	2a : Function from experimental evidences in other organisms	2012-01-16	1	192790	194622	1833	L
78155	4	Cupriavidus metallidurans NA1	17811532	NA1v1_700028	CDS	automatic/finished	dnaA	Chromosomal replication initiator protein DnaA		no						no		2013-10-17	1	2511082	2512914	1833	L
78155	4	Cupriavidus metallidurans NA4	9368098	CmetNA4v1_10147	CDS	automatic/finished	dnaA	chromosomal replication initiator protein DnaA, DNA-binding transcriptional dual regulator		no	f : factor	2 : Cytoplasmic			10749858	no	2a : Function from experimental evidences in other organisms	2012-01-16	2	174998	176737	1740	L
78157	4	Cupriavidus metallidurans CH34	1514500	Rmet_0003	CDS	validated/Curated	gyrB	DNA gyrase, subunit B	5.99.1.3	no	e : enzyme	2 : Cytoplasmic	2.1.1 : DNA replication ; 2.2.2 : Transcription related ; 3.1.1.1 : DNA bending, supercoiling, inversion ; 7.1 : Cytoplasm ;			COMMON	2a : Function from experimental evidences in other organisms	2007-03-02 15:54:19	2	3521	6046	2526	L
78157	4	Cupriavidus metallidurans H1130	9367249	CmetH11v1_10170	CDS	automatic/finished	gyrB	DNA gyrase, subunit B (type II topoisomerase)	5.99.1.3	no	e : enzyme	2 : Cytoplasmic	2.1.1 : DNA replication ; 2.2.2 : Transcription related ; 3.1.1.1 : DNA bending, supercoiling, inversion ; 7.1 : Cytoplasm ;	8.1 : DNA replication, recombination, and repair ; 9 : Transcription ; 12 : Regulatory functions ;	2174443	no	2a : Function from experimental evidences in other organisms	2012-01-16	3	196299	198824	2526	L
78157	4	Cupriavidus metallidurans NA1	17811534	NA1v1_700030	CDS	automatic/finished	gyrB	DNA gyrase, subunit B	5.99.1.3	no	e : enzyme	2 : Cytoplasmic	2.1.1 : DNA replication ; 2.2.2 : Transcription related ; 3.1.1.1 : DNA bending, supercoiling, inversion ; 7.1 : Cytoplasm ;	8.1 : DNA replication, recombination, and repair ; 9 : Transcription ; 12 : Regulatory functions ;	1646964, 1656869, 1846808, 20200440, 3020376, 3029031, 3029692, 3906038, 6089112, 9148951, 9245398	no	2a : Function from experimental evidences in other organisms	2013-10-17	3	2514591	2517116	2526	L
78157	4	Cupriavidus metallidurans NA4	9368102	CmetNA4v1_10149	CDS	automatic/finished	gyrB	DNA gyrase, subunit B (type II topoisomerase)	5.99.1.3	no	e : enzyme	2 : Cytoplasmic	2.1.1 : DNA replication ; 2.2.2 : Transcription related ; 3.1.1.1 : DNA bending, supercoiling, inversion ; 7.1 : Cytoplasm ;	8.1 : DNA replication, recombination, and repair ; 9 : Transcription ; 12 : Regulatory functions ;	2174443	no	2a : Function from experimental evidences in other organisms	2012-01-16	2	178415	180940	2526	L
78173	4	Cupriavidus metallidurans CH34	1513523	Rmet_5815	CDS	validated/finished		putative xanthine/uracil permease		no	t : transporter	11 : Membrane		7 : Transport and binding proteins ;		COMMON	3 : Putative function from multiple computational evidences	2008-01-22 10:52:05	-1	2577640	2579001	1362	R
78173	4	Cupriavidus metallidurans H1130	9374532	CmetH11v1_340003	CDS	automatic/finished		putative permease, inner membrane protein, Xanthine/uracil/vitamin C permease family		no	m : membrane component	11 : Membrane	6.1 : Membrane ; 4 : Transport ;	7 : Transport and binding proteins ;		no	3 : Putative function from multiple computational evidences	2012-01-16	-2	4109056	4110417	1362	R
78173	4	Cupriavidus metallidurans NA1	17812513	NA1v1_1050024	CDS	automatic/finished		putative transporter		no	t : transporter	1 : Unknown	4 : transport ;			no	3 : Putative function from multiple computational evidences	2013-10-17	-1	3494973	3496334	1362	R
78173	4	Cupriavidus metallidurans NA4	9375180	CmetNA4v1_280079	CDS	automatic/finished		putative permease, inner membrane protein, Xanthine/uracil/vitamin C permease family		no	m : membrane component	11 : Membrane	6.1 : Membrane ; 4 : Transport ;	7 : Transport and binding proteins ;		no	3 : Putative function from multiple computational evidences	2012-01-16	-3	3904732	3906093	1362	R
78174	4	Cupriavidus metallidurans CH34	1516679	Rmet_0804	CDS	validated/finished		Putative membrane protease subunit, stomatin/prohibitin-like transmembrane protein	3.4.-.-	no	e : enzyme	11 : Membrane				COMMON	3 : Putative function from multiple computational evidences	2010-01-27 14:05:22	-2	879972	880727	756	O
78174	4	Cupriavidus metallidurans H1130	9368350	CmetH11v1_50114	CDS	automatic/finished		conserved hypothetical protein; putative STOMATIN-LIKE TRANSMEMBRANE PROTEIN		no	u : unknown	11 : Membrane		18 : Unknown function ;		no	4 : Unknown function but conserved in other organisms	2012-01-16	-1	1072853	1073608	756	O
78174	4	Cupriavidus metallidurans NA1	17809680	NA1v1_100026	CDS	automatic/finished		conserved protein of unknown function		no	u : unknown	1 : Unknown				no	4 : Unknown function but conserved in other organisms	2013-10-17	-3	673489	674244	756	O
78174	4	Cupriavidus metallidurans NA4	9369850	CmetNA4v1_40518	CDS	automatic/finished		conserved hypothetical protein; putative STOMATIN-LIKE TRANSMEMBRANE PROTEIN		no	u : unknown	11 : Membrane		18 : Unknown function ;		no	4 : Unknown function but conserved in other organisms	2012-01-16	-2	1080953	1081708	756	O
78183	4	Cupriavidus metallidurans CH34	1517534	Rmet_2608	CDS	validated/finished		conserved hypothetical protein (GatB/YqeY domain)		no	u : unknown	1 : Unknown				COMMON	4 : Unknown function but conserved in other organisms	2007-08-24 21:49:12	-2	2838582	2839031	450	S
78183	4	Cupriavidus metallidurans H1130	9371623	CmetH11v1_200202	CDS	automatic/finished		conserved hypothetical protein, COG1610		no	u : unknown	1 : Unknown		18 : Unknown function ;		no	4 : Unknown function but conserved in other organisms	2012-01-16	-1	2662007	2662456	450	S
78183	4	Cupriavidus metallidurans NA1	17812252	NA1v1_880189	CDS	automatic/finished		conserved hypothetical protein		no	u : unknown	1 : Unknown				no	4 : Unknown function but conserved in other organisms	2013-10-17	3	3231723	3232172	450	S
78183	4	Cupriavidus metallidurans NA4	9373483	CmetNA4v1_200211	CDS	automatic/finished		conserved hypothetical protein, COG1610		no	u : unknown	1 : Unknown		18 : Unknown function ;		no	4 : Unknown function but conserved in other organisms	2012-01-16	-2	3015992	3016441	450	S
78184	4	Cupriavidus metallidurans CH34	1515917	Rmet_2612	CDS	validated/finished	gcp	O-sialoglycoprotein endopeptidase (fragment)	3.4.24.57	no	e : enzyme	1 : Unknown	1.2.3 : Proteins/peptides/glycopeptides ;			COMMON	2b : Function from indirect experimental evidences (e.g. phenotypes)	2007-08-08 11:28:14	2	2841236	2841961	726	O
78184	4	Cupriavidus metallidurans H1130	9371629	CmetH11v1_200205	CDS	automatic/finished	ygjD	O-sialoglycoprotein endopeptidase, with actin-like ATPase domain	3.4.24.57	no	e : enzyme	1 : Unknown	1.2.3 : Proteins/peptides/glycopeptides ;	11.4 : Degradation of proteins, peptides, and glycopeptides ;	1885539	no	2b : Function from indirect experimental evidences (e.g. phenotypes)	2012-01-16	3	2664333	2665373	1041	O
78184	4	Cupriavidus metallidurans NA1	17812249	NA1v1_880186	CDS	automatic/finished	gcp	O-sialoglycoprotein endopeptidase	3.4.24.57	no	e : enzyme	1 : Unknown	1.2.3 : Proteins/peptides/glycopeptides ;	11.4 : Degradation of proteins, peptides, and glycopeptides ;	1885539, 3297921	no	2b : Function from indirect experimental evidences (e.g. phenotypes)	2013-10-17	-3	3228805	3229845	1041	O
78184	4	Cupriavidus metallidurans NA4	9373488	CmetNA4v1_200214	CDS	automatic/finished	ygjD	O-sialoglycoprotein endopeptidase, with actin-like ATPase domain	3.4.24.57	no	e : enzyme	1 : Unknown	1.2.3 : Proteins/peptides/glycopeptides ;	11.4 : Degradation of proteins, peptides, and glycopeptides ;	1885539	no	2b : Function from indirect experimental evidences (e.g. phenotypes)	2012-01-16	1	3018319	3019359	1041	O
78185	4	Cupriavidus metallidurans CH34	1517537	Rmet_2614	CDS	validated/finished		putative GTP cyclohydrolase		no	e : enzyme	2 : Cytoplasmic				COMMON	3 : Putative function from multiple computational evidences	2008-12-03 15:24:17	-1	2844166	2844969	804	S
78185	4	Cupriavidus metallidurans H1130	9371633	CmetH11v1_200207	CDS	automatic/finished		conserved hypothetical protein, DUF198 COG1469		no	u : unknown	1 : Unknown		18 : Unknown function ;		no	4 : Unknown function but conserved in other organisms	2012-01-16	-1	2667578	2668381	804	S
78185	4	Cupriavidus metallidurans NA1	17812247	NA1v1_880184	CDS	automatic/finished	folE2	GTP cyclohydrolase folE2 2	3.5.4.16	no						no		2013-10-17	2	3225797	3226600	804	S
78185	4	Cupriavidus metallidurans NA4	9373490	CmetNA4v1_200215	CDS	automatic/finished		conserved hypothetical protein, DUF198 COG1469		no	u : unknown	1 : Unknown		18 : Unknown function ;		no	4 : Unknown function but conserved in other organisms	2012-01-16	-2	3019541	3020344	804	S
78186	4	Cupriavidus metallidurans CH34	1517538	Rmet_2615	CDS	validated/finished	dxs	1-deoxyxylulose-5-phosphate synthase, thiamine-requiring, FAD-requiring	2.2.1.7	no	e : enzyme	1 : Unknown	1.5.3.6 : Pyridoxine (vitamin B6) ; 1.5.3.8 : Thiamine (Vitamin B1) ; 1.5.3.19 : Isoprenoid biosynthesis ;		10648511, 9371765, 9482846	COMMON	2a : Function from experimental evidences in other organisms	2013-10-11 10:27:34	-3	2845301	2847214	1914	H
78186	4	Cupriavidus metallidurans H1130	9371636	CmetH11v1_200209	CDS	automatic/finished	dxs	1-deoxy-D-xylulose 5-phosphate synthase; flavoprotein, thiamin-binding	2.2.1.7	no	e : enzyme	1 : Unknown	1.5.3.19 : Isoprenoid biosynthesis ; 1.5.3.6 : Pyridoxine (vitamin B6) ; 1.5.3.8 : Thiamine (Vitamin B1) ;	4.8 : Pyridoxine ; 4.11 : Thiamine ;	10648511, 9482846	no	2a : Function from experimental evidences in other organisms	2012-01-16	-3	2668713	2670626	1914	H
78186	4	Cupriavidus metallidurans NA1	17812245	NA1v1_880182	CDS	automatic/finished	dxs	1-deoxyxylulose-5-phosphate synthase, thiamine-requiring, FAD-requiring	2.2.1.7	no	e : enzyme	1 : Unknown	1.5.3.19 : Isoprenoid biosynthesis ; 1.5.3.6 : Pyridoxine (vitamin B6) ; 1.5.3.8 : Thiamine (Vitamin B1) ;	4.8 : Pyridoxine ; 4.11 : Thiamine ;	10648511, 9371765, 9482846	no	2a : Function from experimental evidences in other organisms	2013-10-17	1	3223552	3225465	1914	H
78186	4	Cupriavidus metallidurans NA4	9373497	CmetNA4v1_200217	CDS	automatic/finished	dxs	1-deoxy-D-xylulose 5-phosphate synthase; flavoprotein, thiamin-binding	2.2.1.7	no	e : enzyme	1 : Unknown	1.5.3.19 : Isoprenoid biosynthesis ; 1.5.3.6 : Pyridoxine (vitamin B6) ; 1.5.3.8 : Thiamine (Vitamin B1) ;	4.8 : Pyridoxine ; 4.11 : Thiamine ;	10648511, 9482846	no	2a : Function from experimental evidences in other organisms	2012-01-16	-1	3020676	3022589	1914	H
78195	4	Cupriavidus metallidurans CH34	1516681	Rmet_0812	CDS	validated/finished	fbp	Peptidyl-prolyl cis-trans isomerase (PPIase) (Rotamase)	5.2.1.8	no	e : enzyme	2 : Cytoplasmic		11.3 : Protein folding and stabilization ;		COMMON	2b : Function from indirect experimental evidences (e.g. phenotypes)	2007-07-05 14:44:16	-2	886734	887081	348	O
78195	4	Cupriavidus metallidurans H1130	9368361	CmetH11v1_50122	CDS	automatic/finished		putative FKBP-TYPE PEPTIDYL-PROLYL CIS-TRANS ISOMERASE (PPIASE)	5.2.1.8	no	e : enzyme	1 : Unknown	2.3.4 : Chaperoning, folding ;	11.3 : Protein folding and stabilization ;	17249419	no	3 : Putative function from multiple computational evidences	2012-01-16	-1	1079615	1079962	348	O
78195	4	Cupriavidus metallidurans NA1	17809688	NA1v1_100034	CDS	automatic/finished	fbp	peptidyl-prolyl cis-trans isomerase	5.2.1.8	no	e : enzyme	1 : Unknown				no	2b : Function from indirect experimental evidences (e.g. phenotypes)	2013-10-17	-1	680244	680591	348	O
78195	4	Cupriavidus metallidurans NA4	9369864	CmetNA4v1_40526	CDS	automatic/finished		putative FKBP-TYPE PEPTIDYL-PROLYL CIS-TRANS ISOMERASE (PPIASE)	5.2.1.8	no	e : enzyme	1 : Unknown	2.3.4 : Chaperoning, folding ;	11.3 : Protein folding and stabilization ;	17249419	no	3 : Putative function from multiple computational evidences	2012-01-16	-2	1087715	1088062	348	O
78197	4	Cupriavidus metallidurans CH34	1517445	Rmet_2460	CDS	validated/finished	purF	amidophosphoribosyltransferase	2.4.2.14	no	e : enzyme	2 : Cytoplasmic	1.5.2.1 : Purine biosynthesis ; 7.1 : Cytoplasm ;		3040734, 3047685, 6277938, 6443594, 7037784, 9333323	COMMON	2a : Function from experimental evidences in other organisms	2007-07-31 10:37:26	-3	2670812	2672344	1533	F
78197	4	Cupriavidus metallidurans H1130	9371329	CmetH11v1_200059	CDS	automatic/finished	purF	amidophosphoribosyltransferase (PRPP amidotransferase)	2.4.2.14	no	e : enzyme	2 : Cytoplasmic	1.5.2.1 : Purine biosynthesis ; 7.1 : Cytoplasm ;	2.3 : Purine ribonucleotide biosynthesis ;	6443594	no	2a : Function from experimental evidences in other organisms	2012-01-16	-3	2506974	2508506	1533	F
78197	4	Cupriavidus metallidurans NA1	17815567	NA1v1_2140041	CDS	automatic/finished	purF	amidophosphoribosyltransferase	2.4.2.14	no	e : enzyme	2 : Cytoplasmic	1.5.2.1 : Purine biosynthesis ; 7.1 : Cytoplasm ;	2.3 : Purine ribonucleotide biosynthesis ;	3040734, 3047685, 6277938, 6443594, 7037784, 9333323, 9514258	no	2a : Function from experimental evidences in other organisms	2013-10-17	-3	6582925	6584457	1533	F
78197	4	Cupriavidus metallidurans NA4	9373211	CmetNA4v1_200068	CDS	automatic/finished	purF	amidophosphoribosyltransferase (PRPP amidotransferase)	2.4.2.14	no	e : enzyme	2 : Cytoplasmic	1.5.2.1 : Purine biosynthesis ; 7.1 : Cytoplasm ;	2.3 : Purine ribonucleotide biosynthesis ;	6443594	no	2a : Function from experimental evidences in other organisms	2012-01-16	-1	2860236	2861768	1533	F
78199	4	Cupriavidus metallidurans CH34	1517449	Rmet_2464	CDS	validated/finished	accD	acetyl-CoA carboxylase, beta (carboxyltranferase) subunit	6.4.1.2	no	e : enzyme	2 : Cytoplasmic	1.5.4 : Fatty acid and phosphatidic acid ; 7.1 : Cytoplasm ;		1355086, 1355089, 1886618, 3040734, 3040739, 7678242	COMMON	2a : Function from experimental evidences in other organisms	2007-07-31 10:42:06	-1	2675341	2676213	873	I
78199	4	Cupriavidus metallidurans H1130	9371337	CmetH11v1_200063	CDS	automatic/finished	accD	acetylCoA carboxylase, carboxyltranferase subunit beta	6.4.1.2	no	e : enzyme	2 : Cytoplasmic	1.5.4 : Fatty acid and phosphatidic acid ; 7.1 : Cytoplasm ;	3.1 : Biosynthesis ;	7678242	no	2a : Function from experimental evidences in other organisms	2012-01-16	-1	2511503	2512375	873	I
78199	4	Cupriavidus metallidurans NA1	17815571	NA1v1_2150003	CDS	automatic/finished	accD	acetyl-CoA carboxylase, beta (carboxyltranferase) subunit	6.4.1.2	no	e : enzyme	2 : Cytoplasmic	1.5.4.3 : Fatty acid biosynthesis -- initial steps ; 7.1 : Cytoplasm ;	3.1 : Biosynthesis ;	11157970, 1355086, 1355089, 1886618, 3040734, 3040739, 7678242	no	2a : Function from experimental evidences in other organisms	2013-10-17	-2	6587600	6588472	873	I
78199	4	Cupriavidus metallidurans NA4	9373218	CmetNA4v1_200072	CDS	automatic/finished	accD	acetylCoA carboxylase, carboxyltranferase subunit beta	6.4.1.2	no	e : enzyme	2 : Cytoplasmic	1.5.4 : Fatty acid and phosphatidic acid ; 7.1 : Cytoplasm ;	3.1 : Biosynthesis ;	7678242	no	2a : Function from experimental evidences in other organisms	2012-01-16	-2	2864765	2865637	873	I
78201	4	Cupriavidus metallidurans CH34	1517452	Rmet_2467	CDS	validated/finished	trpB	tryptophan synthase, beta subunit	4.2.1.20	no	e : enzyme	2 : Cytoplasmic	1.5.1.15 : Tryptophan ; 7.1 : Cytoplasm ;	1 : Amino acid biosynthesis ;		COMMON	1a : Function from experimental evidences in the studied strain	2007-05-30 22:49:18	-2	2678151	2679374	1224	E
78201	4	Cupriavidus metallidurans H1130	9371344	CmetH11v1_200066	CDS	automatic/finished	trpB	tryptophan synthase, beta subunit	4.2.1.20	no	e : enzyme	2 : Cytoplasmic	1.5.1.15 : Tryptophan ; 7.1 : Cytoplasm ;	1.1 : Aromatic amino acid family ;		no	2a : Function from experimental evidences in other organisms	2012-01-16	-2	2514325	2515548	1224	E
78201	4	Cupriavidus metallidurans NA1	17815574	NA1v1_2150006	CDS	automatic/finished	trpB	tryptophan synthase, beta subunit	4.2.1.20	no	e : enzyme	2 : Cytoplasmic	1.5.1.15 : Tryptophan ; 7.1 : Cytoplasm ;	1.1 : Aromatic amino acid family ;	1309752, 4552018, 4943677, 6985892, 7007651, 7038627, 8095913, 9298646	no	2a : Function from experimental evidences in other organisms	2013-10-17	-3	6590410	6591633	1224	E
78201	4	Cupriavidus metallidurans NA4	9373224	CmetNA4v1_200075	CDS	automatic/finished	trpB	tryptophan synthase, beta subunit	4.2.1.20	no	e : enzyme	2 : Cytoplasmic	1.5.1.15 : Tryptophan ; 7.1 : Cytoplasm ;	1.1 : Aromatic amino acid family ;		no	2a : Function from experimental evidences in other organisms	2012-01-16	-3	2867575	2868798	1224	E
78204	4	Cupriavidus metallidurans CH34	1517457	Rmet_2472	CDS	validated/finished	leuB	3-isopropylmalate dehydrogenase	1.1.1.85	no	e : enzyme	2 : Cytoplasmic	1.5.1.19 : Leucine ; 7.1 : Cytoplasm ;		204639, 8119295, 8875643, 9086278, 9298646	COMMON	2a : Function from experimental evidences in other organisms	2007-07-31 11:13:01	-2	2685804	2686871	1068	C
78204	4	Cupriavidus metallidurans H1130	9371359	CmetH11v1_200073	CDS	automatic/finished	leuB	3-isopropylmalate dehydrogenase	1.1.1.85	no	e : enzyme	2 : Cytoplasmic	1.5.1.19 : Leucine ; 7.1 : Cytoplasm ;	1.4 : Pyruvate family ;		no	2a : Function from experimental evidences in other organisms	2012-01-16	-2	2521906	2522973	1068	C
78204	4	Cupriavidus metallidurans NA1	17815582	NA1v1_2160005	CDS	automatic/finished	leuB	3-isopropylmalate dehydrogenase	1.1.1.85	no	e : enzyme	2 : Cytoplasmic	1.5.1.19 : Leucine ; 7.1 : Cytoplasm ;	1.4 : Pyruvate family ;	204639, 8119295, 8875643, 9086278, 9298646	no	2a : Function from experimental evidences in other organisms	2013-10-17	-2	6598205	6599272	1068	C
78204	4	Cupriavidus metallidurans NA4	9373233	CmetNA4v1_200080	CDS	automatic/finished	leuB	3-isopropylmalate dehydrogenase	1.1.1.85	no	e : enzyme	2 : Cytoplasmic	1.5.1.19 : Leucine ; 7.1 : Cytoplasm ;	1.4 : Pyruvate family ;		no	2a : Function from experimental evidences in other organisms	2012-01-16	-1	2875227	2876294	1068	C
78205	4	Cupriavidus metallidurans CH34	1517458	Rmet_2473	CDS	validated/finished	leuD	3-isopropylmalate isomerase subunit	4.2.1.33	no	e : enzyme	2 : Cytoplasmic	1.5.1.19 : Leucine ; 7.1 : Cytoplasm ;		2993799, 374346, 9600841	COMMON	2a : Function from experimental evidences in other organisms	2009-02-09 12:44:20	-2	2686899	2687549	651	E
78205	4	Cupriavidus metallidurans H1130	9371361	CmetH11v1_200074	CDS	automatic/finished	leuD	3-isopropylmalate isomerase, subunit with LeuC	4.2.1.33	no	e : enzyme	2 : Cytoplasmic	1.5.1.19 : Leucine ; 7.1 : Cytoplasm ;	1.4 : Pyruvate family ;		no	2a : Function from experimental evidences in other organisms	2012-01-16	-2	2523001	2523651	651	E
78205	4	Cupriavidus metallidurans NA1	17815583	NA1v1_2160006	CDS	automatic/finished	leuD	3-isopropylmalate isomerase subunit	4.2.1.33	no	e : enzyme	2 : Cytoplasmic	1.5.1.19 : Leucine ; 7.1 : Cytoplasm ;	1.4 : Pyruvate family ;	2993799, 374346, 9600841	no	2a : Function from experimental evidences in other organisms	2013-10-17	-2	6599300	6599950	651	E
78205	4	Cupriavidus metallidurans NA4	9373235	CmetNA4v1_200081	CDS	automatic/finished	leuD	3-isopropylmalate isomerase, subunit with LeuC	4.2.1.33	no	e : enzyme	2 : Cytoplasmic	1.5.1.19 : Leucine ; 7.1 : Cytoplasm ;	1.4 : Pyruvate family ;		no	2a : Function from experimental evidences in other organisms	2012-01-16	-1	2876322	2876972	651	E
78206	4	Cupriavidus metallidurans CH34	1517460	Rmet_2475	CDS	validated/finished	leuC	3-isopropylmalate isomerase subunit, dehydratase component	4.2.1.33	no	e : enzyme	2 : Cytoplasmic	1.5.1.19 : Leucine ; 7.1 : Cytoplasm ;		2124684, 2993799, 374346, 8119295, 9298646, 9600841, 9740056	COMMON	2a : Function from experimental evidences in other organisms	2007-07-31 11:14:55	-3	2687720	2689129	1410	E
78206	4	Cupriavidus metallidurans H1130	9371365	CmetH11v1_200076	CDS	automatic/finished	leuC	3-isopropylmalate isomerase	4.2.1.33	no	e : enzyme	2 : Cytoplasmic	1.5.1.19 : Leucine ; 7.1 : Cytoplasm ;	1.4 : Pyruvate family ;		no	2a : Function from experimental evidences in other organisms	2012-01-16	-3	2523822	2525231	1410	E
78206	4	Cupriavidus metallidurans NA1	17815585	NA1v1_2160008	CDS	automatic/finished	leuC	3-isopropylmalate isomerase subunit, dehydratase component	4.2.1.33	no	e : enzyme	2 : Cytoplasmic	1.5.1.19 : Leucine ; 7.1 : Cytoplasm ;	1.4 : Pyruvate family ;	2124684, 2993799, 374346, 8119295, 9298646, 9600841, 9740056	no	2a : Function from experimental evidences in other organisms	2013-10-17	-3	6600121	6601530	1410	E
78206	4	Cupriavidus metallidurans NA4	9373238	CmetNA4v1_200083	CDS	automatic/finished	leuC	3-isopropylmalate isomerase	4.2.1.33	no	e : enzyme	2 : Cytoplasmic	1.5.1.19 : Leucine ; 7.1 : Cytoplasm ;	1.4 : Pyruvate family ;		no	2a : Function from experimental evidences in other organisms	2012-01-16	-2	2877143	2878552	1410	E
78207	4	Cupriavidus metallidurans CH34	1517950	Rmet_3291	CDS	validated/finished	rpoA	RNA polymerase, alpha subunit	2.7.7.6	no	e : enzyme	2 : Cytoplasmic	2.2.2 : Transcription related ; 7.1 : Cytoplasm ;		1938946, 2235479, 2989779, 3, 323055, 387752	COMMON	2a : Function from experimental evidences in other organisms	2009-02-10 14:24:17	-3	3567389	3568369	981	K
78207	4	Cupriavidus metallidurans H1130	9372678	CmetH11v1_240023	CDS	automatic/finished	rpoA	RNA polymerase, alpha subunit; RNA polymerase alpha chain family	2.7.7.6	no	e : enzyme	2 : Cytoplasmic	2.2.2 : Transcription related ; 7.1 : Cytoplasm ;	9 : Transcription ;	7961498	no	2b : Function from indirect experimental evidences (e.g. phenotypes)	2012-01-16	-3	3180474	3181454	981	K
78207	4	Cupriavidus metallidurans NA1	17810671	NA1v1_390143	CDS	automatic/finished	rpoA	RNA polymerase, alpha subunit	2.7.7.6	no	e : enzyme	2 : Cytoplasmic	2.2.2 : Transcription related ; 7.1 : Cytoplasm ;	9 : Transcription ;	1938946, 2235479, 2989779, 323055, 387752, 3894886, 6379605, 7491496, 9298646, 9657722	no	2a : Function from experimental evidences in other organisms	2013-10-17	-1	1658028	1659008	981	K
78207	4	Cupriavidus metallidurans NA4	9374696	CmetNA4v1_250124	CDS	automatic/finished	rpoA	RNA polymerase, alpha subunit; RNA polymerase alpha chain family	2.7.7.6	no	e : enzyme	2 : Cytoplasmic	2.2.2 : Transcription related ; 7.1 : Cytoplasm ;	9 : Transcription ;	7961498	no	2b : Function from indirect experimental evidences (e.g. phenotypes)	2012-01-16	-2	3649916	3650896	981	K
78208	4	Cupriavidus metallidurans CH34	1516187	Rmet_3286	CDS	validated/finished	hemB	porphobilinogen synthase	4.2.1.24	no	e : enzyme	1 : Unknown	1.5.3.12 : Heme, porphyrin ;		10194344, 11444968, 11909869, 2464127, 26564	COMMON	2a : Function from experimental evidences in other organisms	2007-09-19 16:50:14	1	3562183	3563175	993	H
78208	4	Cupriavidus metallidurans H1130	9372668	CmetH11v1_240018	CDS	automatic/finished	hemB	5-aminolevulinate dehydratase (porphobilinogen synthase)	4.2.1.24	no	e : enzyme	1 : Unknown	1.5.3.12 : Heme, porphyrin ;	4.3 : Heme, porphyrin, and cobalamin ;	10194344, 11444968, 11909869, 2464127, 265	no	2a : Function from experimental evidences in other organisms	2012-01-16	1	3175255	3176247	993	H
78208	4	Cupriavidus metallidurans NA1	17810666	NA1v1_390138	CDS	automatic/finished	hemB	delta-aminolevulinic acid dehydratase (Porphobilinogen synthase)	4.2.1.24	no	e : enzyme	1 : Unknown	1.5.3.12 : heme, porphyrine ;			no	2a : Function from experimental evidences in other organisms	2013-10-17	1	1652812	1653804	993	H
78208	4	Cupriavidus metallidurans NA4	9374687	CmetNA4v1_250119	CDS	automatic/finished	hemB	5-aminolevulinate dehydratase (porphobilinogen synthase)	4.2.1.24	no	e : enzyme	1 : Unknown	1.5.3.12 : Heme, porphyrin ;	4.3 : Heme, porphyrin, and cobalamin ;	10194344, 11444968, 11909869, 2464127, 265	no	2a : Function from experimental evidences in other organisms	2012-01-16	1	3644710	3645702	993	H
78210	4	Cupriavidus metallidurans CH34	1517944	Rmet_3282	CDS	validated/finished		ABC-type transport system involved in cytochrome c biogenesis, permease component		no	t : transporter	11 : Membrane	4.3.A.1 : The ATP-binding Cassette (ABC) Superfamily + ABC-type Uptake Permeases ; 1.6.15.1 : Cytochromes ;			COMMON	2b : Function from indirect experimental evidences (e.g. phenotypes)	2007-09-20 11:23:53	-3	3556490	3557713	1224	O
78210	4	Cupriavidus metallidurans H1130	9372660	CmetH11v1_240014	CDS	automatic/finished		putative CYTOCHROME C-TYPE BIOGENESIS TRANSMEMBRANE PROTEIN		no	f : factor	5 : Inner membrane protein	1.6.15.1 : Cytochromes ; 1.4.3 : Electron carrier ;	6.5 : Electron transport ;		no	3 : Putative function from multiple computational evidences	2012-01-16	-1	3169562	3170785	1224	O
78210	4	Cupriavidus metallidurans NA1	17810661	NA1v1_390133	CDS	automatic/finished		ABC-type transport system involved in cytochrome c biogenesis, permease component		no						no		2013-10-17	-2	1647119	1648342	1224	O
78210	4	Cupriavidus metallidurans NA4	9374680	CmetNA4v1_250115	CDS	automatic/finished		putative CYTOCHROME C-TYPE BIOGENESIS TRANSMEMBRANE PROTEIN		no	f : factor	5 : Inner membrane protein	1.6.15.1 : Cytochromes ; 1.4.3 : Electron carrier ;	6.5 : Electron transport ;		no	3 : Putative function from multiple computational evidences	2012-01-16	-2	3639017	3640240	1224	O
78212	4	Cupriavidus metallidurans CH34	1517931	Rmet_3267	CDS	validated/finished	aroK	shikimate kinase	2.7.1.71	no	e : enzyme	1 : Unknown	1.5.1.20 : Chorismate ;			COMMON	2b : Function from indirect experimental evidences (e.g. phenotypes)	2007-09-19 15:11:47	-1	3541717	3542406	690	E
78212	4	Cupriavidus metallidurans H1130	9373399	CmetH11v1_270117	CDS	automatic/finished	aroK	Shikimate kinase	2.7.1.71	no						no		2012-01-16	-2	3533650	3534336	687	E
78212	4	Cupriavidus metallidurans NA1	17810644	NA1v1_390116	CDS	automatic/finished	aroK	Shikimate kinase	2.7.1.71	no						no		2013-10-17	-1	1632339	1633025	687	E
78212	4	Cupriavidus metallidurans NA4	9374649	CmetNA4v1_250098	CDS	automatic/finished	aroK	Shikimate kinase	2.7.1.71	no						no		2012-01-16	-3	3624244	3624972	729	E
78216	4	Cupriavidus metallidurans CH34	1517927	Rmet_3263	CDS	validated/finished	gltB	glutamate synthase, large subunit	1.4.1.13	no	e : enzyme	1 : Unknown	1.5.1.1 : Glutamate ; 1.8.3 : Nitrogen metabolism ;		1673677, 2643092, 3326786	COMMON	2a : Function from experimental evidences in other organisms	2007-09-19 15:02:40	-1	3533548	3538443	4896	E
78216	4	Cupriavidus metallidurans H1130	9373388	CmetH11v1_270113	CDS	automatic/finished	gltB	glutamate synthase, large subunit	1.4.1.13	no	e : enzyme	1 : Unknown	1.5.1.1 : Glutamate ; 1.8.3 : Nitrogen metabolism ;	1.3 : Glutamate family ; 5.7 : Nitrogen metabolism ;	3326786	no	2a : Function from experimental evidences in other organisms	2012-01-16	-2	3525481	3530244	4764	E
78216	4	Cupriavidus metallidurans NA1	17810639	NA1v1_390111	CDS	automatic/finished	gltB	glutamate synthase, large subunit	1.4.1.13	no	e : enzyme	1 : Unknown	1.5.1.24 : Glutamate biosynthesis I ; 1.8.3 : Nitrogen metabolism ;	1.3 : Glutamate family ; 5.7 : Nitrogen metabolism ;	1673677, 2643092, 3326786	no	2a : Function from experimental evidences in other organisms	2013-10-17	-1	1624170	1628933	4764	E
78216	4	Cupriavidus metallidurans NA4	9374641	CmetNA4v1_250094	CDS	automatic/finished	gltB	glutamate synthase, large subunit	1.4.1.13	no	e : enzyme	1 : Unknown	1.5.1.1 : Glutamate ; 1.8.3 : Nitrogen metabolism ;	1.3 : Glutamate family ; 5.7 : Nitrogen metabolism ;	3326786	no	2a : Function from experimental evidences in other organisms	2012-01-16	-3	3616075	3620838	4764	E
78217	4	Cupriavidus metallidurans CH34	1517926	Rmet_3262	CDS	validated/finished	gltD	glutamate synthase, 4Fe-4S protein, small subunit	1.4.1.13	no	c : carrier	1 : Unknown	1.5.1.1 : Glutamate ; 1.8.3 : Nitrogen metabolism ;			COMMON	2b : Function from indirect experimental evidences (e.g. phenotypes)	2007-09-19 15:01:37	-1	3531973	3533436	1464	E
78217	4	Cupriavidus metallidurans H1130	9373386	CmetH11v1_270112	CDS	automatic/finished	gltD	glutamate synthase, small subunit, nucleotide-binding, 4Fe-4S protein	1.4.1.13	no	e : enzyme	1 : Unknown	1.5.1.1 : Glutamate ; 1.8.3 : Nitrogen metabolism ;	1.3 : Glutamate family ; 5.7 : Nitrogen metabolism ;		no	2b : Function from indirect experimental evidences (e.g. phenotypes)	2012-01-16	-2	3523906	3525369	1464	E
78217	4	Cupriavidus metallidurans NA1	17810638	NA1v1_390110	CDS	automatic/finished	gltD	Glutamate synthase [NADPH] small chain	1.4.1.13	no						no		2013-10-17	-1	1622595	1624058	1464	E
78217	4	Cupriavidus metallidurans NA4	9374638	CmetNA4v1_250093	CDS	automatic/finished	gltD	glutamate synthase, small subunit, nucleotide-binding, 4Fe-4S protein	1.4.1.13	no	e : enzyme	1 : Unknown	1.5.1.1 : Glutamate ; 1.8.3 : Nitrogen metabolism ;	1.3 : Glutamate family ; 5.7 : Nitrogen metabolism ;		no	2b : Function from indirect experimental evidences (e.g. phenotypes)	2012-01-16	-3	3614500	3615963	1464	E
78220	4	Cupriavidus metallidurans CH34	1517923	Rmet_3258	CDS	validated/finished	yrbE	toluene transporter subunit: membrane component of ABC superfamily		no	t : transporter	11 : Membrane	4.3.A.1.m : membrane component ; 6.1 : Membrane ;		9658016	COMMON	2a : Function from experimental evidences in other organisms	2007-09-19 14:53:09	-3	3528320	3529096	777	Q
78220	4	Cupriavidus metallidurans H1130	9373381	CmetH11v1_270108	CDS	automatic/finished		conserved hypothetical protein, DUF140; Putative abc-type transporter, membrane component		no	u : unknown	5 : Inner membrane protein	4.3.A.1.m : membrane component ; 6.1 : Membrane ;	7 : Transport and binding proteins ;		no	4 : Unknown function but conserved in other organisms	2012-01-16	-2	3520252	3521028	777	Q
78220	4	Cupriavidus metallidurans NA1	17810634	NA1v1_390106	CDS	automatic/finished	yrbE	toluene transporter subunit: membrane component of ABC superfamily		no	t : transporter	11 : Membrane	4.3.A.1.m : membrane component ; 6.1 : Membrane ;	7 : Transport and binding proteins ;	9658016	no	2b : Function from indirect experimental evidences (e.g. phenotypes)	2013-10-17	-2	1618934	1619710	777	Q
78220	4	Cupriavidus metallidurans NA4	9374631	CmetNA4v1_250089	CDS	automatic/finished		conserved hypothetical protein, DUF140; Putative abc-type transporter, membrane component		no	u : unknown	5 : Inner membrane protein	4.3.A.1.m : membrane component ; 6.1 : Membrane ;	7 : Transport and binding proteins ;		no	4 : Unknown function but conserved in other organisms	2012-01-16	-2	3610847	3611623	777	Q
78222	4	Cupriavidus metallidurans CH34	1517918	Rmet_3253	CDS	validated/inProgress	yadG	putative ABC-type transporter subunit, ATP-binding component		no	t : transporter	6 : Inner membrane-associated	4.3.A.1.a : ATP binding component ; 7.1 : Cytoplasm ;			COMMON	2b : Function from indirect experimental evidences (e.g. phenotypes)	2014-12-27 01:59:32	-3	3524513	3525463	951	V
78222	4	Cupriavidus metallidurans H1130	9373370	CmetH11v1_270103	CDS	automatic/finished		putative ABC transporter, atp_binding component		no	t : transporter	2 : Cytoplasmic	4.3.A.1.a : ATP binding component ; 7.1 : Cytoplasm ;	7 : Transport and binding proteins ;		no	3 : Putative function from multiple computational evidences	2012-01-16	-2	3516445	3517395	951	V
78222	4	Cupriavidus metallidurans NA1	17810629	NA1v1_390101	CDS	automatic/finished	yadG	putative transporter subunit: ATP-binding component of ABC superfamily		no	t : transporter	6 : Inner membrane-associated	4.3.A.1.a : ATP binding component ; 7.1 : Cytoplasm ;	16.1 : Circulate ; 7 : Transport and binding proteins ;		no	3 : Putative function from multiple computational evidences	2013-10-17	-3	1615126	1616076	951	V
78222	4	Cupriavidus metallidurans NA4	9374622	CmetNA4v1_250084	CDS	automatic/finished		putative ABC transporter, atp_binding component		no	t : transporter	2 : Cytoplasmic	4.3.A.1.a : ATP binding component ; 7.1 : Cytoplasm ;	7 : Transport and binding proteins ;		no	3 : Putative function from multiple computational evidences	2012-01-16	-2	3607040	3607990	951	V
78224	4	Cupriavidus metallidurans CH34	1517916	Rmet_3251	CDS	validated/inProgress	bolA	BolA-family transcriptional regulator		no	r : regulator	1 : Unknown	3.1.2 : Transcriptional level ;			COMMON	3 : Putative function from multiple computational evidences	2014-12-26 23:50:50	-3	3523415	3523660	246	K
78224	4	Cupriavidus metallidurans H1130	9373366	CmetH11v1_270101	CDS	automatic/finished		putative transcriptional regulator, BolA family		no	r : regulator	1 : Unknown	5.5 : Adaptation to stress ;	15.10 : Adaptations to atypical conditions ;	15345459	no	3 : Putative function from multiple computational evidences	2012-01-16	-2	3515347	3515592	246	K
78224	4	Cupriavidus metallidurans NA1	17810627	NA1v1_390099	CDS	automatic/finished		putative DNA-binding transcriptional regulator (BolA-like protein)		no						no	3 : Putative function from multiple computational evidences	2013-10-17	-3	1614028	1614273	246	K
78224	4	Cupriavidus metallidurans NA4	9374619	CmetNA4v1_250082	CDS	automatic/finished		putative transcriptional regulator, BolA family		no	r : regulator	1 : Unknown	5.5 : Adaptation to stress ;	15.10 : Adaptations to atypical conditions ;	15345459	no	3 : Putative function from multiple computational evidences	2012-01-16	-2	3605942	3606187	246	K
78225	4	Cupriavidus metallidurans CH34	1517915	Rmet_3250	CDS	validated/finished	murA	UDP-N-acetylglucosamine 1-carboxyvinyltransferase	2.5.1.7	no	e : enzyme	1 : Unknown	1.6.7 : Peptidoglycan (murein) ; 6.2 : Peptidoglycan (murein) ;		10103182, 1512209, 4563986, 8994972, 9485407	COMMON	2a : Function from experimental evidences in other organisms	2007-09-19 14:44:41	-2	3522096	3523346	1251	M
78225	4	Cupriavidus metallidurans H1130	9373364	CmetH11v1_270100	CDS	automatic/finished	murA	UDP-N-acetylglucosamine 1-carboxyvinyltransferase	2.5.1.7	no	e : enzyme	1 : Unknown	1.6.7 : Peptidoglycan (murein) ; 6.2 : Peptidoglycan (murein) ;	14.2 : Biosynthesis and degradation of murein sacculus and peptidoglycan ;		no	2b : Function from indirect experimental evidences (e.g. phenotypes)	2012-01-16	-1	3514028	3515278	1251	M
78225	4	Cupriavidus metallidurans NA1	17810626	NA1v1_390098	CDS	automatic/finished	murA	UDP-N-acetylglucosamine 1-carboxyvinyltransferase	2.5.1.7	no	e : enzyme	1 : Unknown	1.6.7 : Peptidoglycan (murein) ; 6.2 : Peptidoglycan (murein) ;	14.2 : Biosynthesis and degradation of murein sacculus and peptidoglycan ;	10103182, 1512209, 4563986, 8994972, 9485407	no	2a : Function from experimental evidences in other organisms	2013-10-17	-2	1612709	1613959	1251	M
78225	4	Cupriavidus metallidurans NA4	9374618	CmetNA4v1_250081	CDS	automatic/finished	murA	UDP-N-acetylglucosamine 1-carboxyvinyltransferase	2.5.1.7	no	e : enzyme	1 : Unknown	1.6.7 : Peptidoglycan (murein) ; 6.2 : Peptidoglycan (murein) ;	14.2 : Biosynthesis and degradation of murein sacculus and peptidoglycan ;		no	2b : Function from indirect experimental evidences (e.g. phenotypes)	2012-01-16	-1	3604623	3605873	1251	M
78226	4	Cupriavidus metallidurans CH34	1517913	Rmet_3248	CDS	validated/finished	hisD	bifunctional histidinal dehydrogenase and histidinol dehydrogenase	1.1.1.23	no	e : enzyme	1 : Unknown	1.5.1.16 : Histidine ;		11842181, 2194167, 3018428, 3062174, 6246067	COMMON	2a : Function from experimental evidences in other organisms	2007-09-19 14:39:53	-2	3519981	3521315	1335	E
78226	4	Cupriavidus metallidurans H1130	9373359	CmetH11v1_270098	CDS	automatic/finished	hisD	HISTIDINOL DEHYDROGENASE OXIDOREDUCTASE PROTEIN	1.1.1.23	no	e : enzyme	1 : Unknown	1.5.1.16 : Histidine ;	1.6 : Histidine family ;	11842181, 2194167, 3018428, 3062174, 62460	no	2b : Function from indirect experimental evidences (e.g. phenotypes)	2012-01-16	-1	3511913	3513247	1335	E
78226	4	Cupriavidus metallidurans NA1	17810624	NA1v1_390096	CDS	automatic/finished	hisD	bifunctional histidinal dehydrogenase and histidinol dehydrogenase	1.1.1.23	no	e : enzyme	1 : Unknown	1.5.1.16 : Histidine ;	1.6 : Histidine family ;	11842181, 2194167, 3018428, 3062174, 6246067, 9298646	no	2a : Function from experimental evidences in other organisms	2013-10-17	-2	1610594	1611928	1335	E
78226	4	Cupriavidus metallidurans NA4	9374614	CmetNA4v1_250079	CDS	automatic/finished	hisD	HISTIDINOL DEHYDROGENASE OXIDOREDUCTASE PROTEIN	1.1.1.23	no	e : enzyme	1 : Unknown	1.5.1.16 : Histidine ;	1.6 : Histidine family ;	11842181, 2194167, 3018428, 3062174, 62460	no	2b : Function from indirect experimental evidences (e.g. phenotypes)	2012-01-16	-1	3602508	3603842	1335	E
78229	4	Cupriavidus metallidurans CH34	1517908	Rmet_3243	CDS	validated/finished	hisA	N-(5'-phospho-L-ribosyl-formimino)-5-amino-1-(5'-phosphoribosyl)-4-imidazolecarboxamide isomerase	5.3.1.16	no	e : enzyme	2 : Cytoplasmic	1.5.1.16 : Histidine ; 7.1 : Cytoplasm ;			COMMON	2b : Function from indirect experimental evidences (e.g. phenotypes)	2007-09-19 14:31:25	-1	3515971	3516714	744	E
78229	4	Cupriavidus metallidurans H1130	9373350	CmetH11v1_270093	CDS	automatic/finished	hisA	N-(5'-phospho-L-ribosyl-formimino)-5-amino-1-(5'-phosphoribosyl)-4-imidazolecarboxamide isomerase	5.3.1.16	no	e : enzyme	2 : Cytoplasmic	1.5.1.16 : Histidine ; 7.1 : Cytoplasm ;	1.6 : Histidine family ;		no	2b : Function from indirect experimental evidences (e.g. phenotypes)	2012-01-16	-3	3507903	3508646	744	E
78229	4	Cupriavidus metallidurans NA1	17810619	NA1v1_390091	CDS	automatic/finished	hisA	phosphoribosylformimino-5-aminoimidazole carboxamide isomerase	5.3.1.16	no	e : enzyme	2 : Cytoplasmic	1.5 : building block biosynthesis ; 1.5.1 : amino acids ; 1.5.1.16 : histidine ;			no	2a : Function from experimental evidences in other organisms	2013-10-17	-1	1606584	1607327	744	E
78229	4	Cupriavidus metallidurans NA4	9374606	CmetNA4v1_250074	CDS	automatic/finished	hisA	N-(5'-phospho-L-ribosyl-formimino)-5-amino-1-(5'-phosphoribosyl)-4-imidazolecarboxamide isomerase	5.3.1.16	no	e : enzyme	2 : Cytoplasmic	1.5.1.16 : Histidine ; 7.1 : Cytoplasm ;	1.6 : Histidine family ;		no	2b : Function from indirect experimental evidences (e.g. phenotypes)	2012-01-16	-3	3598498	3599241	744	E
78230	4	Cupriavidus metallidurans CH34	1517907	Rmet_3242	CDS	validated/finished	hisF	imidazole glycerol phosphate synthase, catalytic subunit with HisH	2.4.2.-	no	e : enzyme	2 : Cytoplasmic	1.5.1.16 : Histidine ; 7.1 : Cytoplasm ;		10222209, 4934198	COMMON	2a : Function from experimental evidences in other organisms	2007-09-19 14:30:14	-2	3515139	3515909	771	E
78230	4	Cupriavidus metallidurans H1130	9373348	CmetH11v1_270092	CDS	automatic/finished	hisF	imidazole glycerol phosphate synthase, subunit with HisH	2.4.2.-	no	e : enzyme	2 : Cytoplasmic	1.5.1.16 : Histidine ; 7.1 : Cytoplasm ;	1.6 : Histidine family ;		no	2b : Function from indirect experimental evidences (e.g. phenotypes)	2012-01-16	-1	3507071	3507841	771	E
78230	4	Cupriavidus metallidurans NA1	17810618	NA1v1_390090	CDS	automatic/finished	hisF	imidazole glycerol phosphate synthase, catalytic subunit with HisH	2.4.2.-	no	e : enzyme	2 : Cytoplasmic	1.5.1.16 : Histidine ; 7.1 : Cytoplasm ;	1.6 : Histidine family ;	10222209, 4934198	no	2a : Function from experimental evidences in other organisms	2013-10-17	-2	1605752	1606522	771	E
78230	4	Cupriavidus metallidurans NA4	9374604	CmetNA4v1_250073	CDS	automatic/finished	hisF	imidazole glycerol phosphate synthase, subunit with HisH	2.4.2.-	no	e : enzyme	2 : Cytoplasmic	1.5.1.16 : Histidine ; 7.1 : Cytoplasm ;	1.6 : Histidine family ;		no	2b : Function from indirect experimental evidences (e.g. phenotypes)	2012-01-16	-1	3597666	3598436	771	E
78231	4	Cupriavidus metallidurans CH34	1517906	Rmet_3241	CDS	validated/finished	hisI	Phosphoribosyl-AMP cyclohydrolase	3.5.4.19	no	e : enzyme	1 : Unknown	1.5.1 : Amino acids ; 1.5.1.16 : Histidine ;			COMMON	2b : Function from indirect experimental evidences (e.g. phenotypes)	2007-09-19 14:29:08	-1	3514729	3515136	408	E
78231	4	Cupriavidus metallidurans H1130	9373346	CmetH11v1_270091	CDS	automatic/finished	hisI	PHOSPHORIBOSYL-AMP CYCLOHYDROLASE PROTEIN	3.5.4.19	no	e : enzyme	2 : Cytoplasmic	1.5.1.16 : Histidine ;	1.6 : Histidine family ;		no	2b : Function from indirect experimental evidences (e.g. phenotypes)	2012-01-16	-3	3506661	3507068	408	E
78231	4	Cupriavidus metallidurans NA1	17810617	NA1v1_390089	fCDS	automatic/finished	hisIE	fragment of bifunctional protein [Includes: phosphoribosyl-AMP cyclohydrolase; phosphoribosyl-ATP pyrophosphatase] (part 1)	3.5.4.19, 3.6.1.31	pseudo	e : enzyme	2 : Cytoplasmic	1.5.1.16 : histidine ;			no	2a : Function from experimental evidences in other organisms	2013-10-17	-1	1605342	1605749	408	E
78231	4	Cupriavidus metallidurans NA4	9374602	CmetNA4v1_250072	CDS	automatic/finished	hisI	PHOSPHORIBOSYL-AMP CYCLOHYDROLASE PROTEIN	3.5.4.19	no	e : enzyme	2 : Cytoplasmic	1.5.1.16 : Histidine ;	1.6 : Histidine family ;		no	2b : Function from indirect experimental evidences (e.g. phenotypes)	2012-01-16	-3	3597256	3597663	408	E
78237	4	Cupriavidus metallidurans CH34	1517896	Rmet_3229	CDS	validated/finished	petB	cytochrome b subunit, Ubiquinol-cytochrome-c reductase		no	e : enzyme	1 : Unknown	1.4 : Energy production/transport ;			COMMON	2b : Function from indirect experimental evidences (e.g. phenotypes)	2007-09-04 10:12:12	-2	3505176	3506579	1404	C
78237	4	Cupriavidus metallidurans H1130	9373322	CmetH11v1_270079	CDS	automatic/finished	petB	CYTOCHROME bC1 complex (ubiquinol:ferricytochrome c oxidoreductase), transmembrane subunit	1.10.2.2	no	e : enzyme	5 : Inner membrane protein	1.6.15.1 : Cytochromes ; 1.3.6 : Aerobic respiration ; 1.4.3 : Electron carrier ;	6.1 : Aerobic ; 6.5 : Electron transport ;		no	2a : Function from experimental evidences in other organisms	2012-01-16	-2	3497107	3498510	1404	C
78237	4	Cupriavidus metallidurans NA1	17810605	NA1v1_390077	CDS	automatic/finished	petB	Cytochrome b		no						no		2013-10-17	-1	1595787	1597190	1404	C
78237	4	Cupriavidus metallidurans NA4	9374578	CmetNA4v1_250060	CDS	automatic/finished	petB	CYTOCHROME bC1 complex (ubiquinol:ferricytochrome c oxidoreductase), transmembrane subunit	1.10.2.2	no	e : enzyme	5 : Inner membrane protein	1.6.15.1 : Cytochromes ; 1.3.6 : Aerobic respiration ; 1.4.3 : Electron carrier ;	6.1 : Aerobic ; 6.5 : Electron transport ;		no	2a : Function from experimental evidences in other organisms	2012-01-16	-1	3587703	3589106	1404	C
78238	4	Cupriavidus metallidurans CH34	1517894	Rmet_3227	CDS	validated/finished	sspA	stringent starvation protein A		no	r : regulator	2 : Cytoplasmic	2.2.2 : Transcription related ; 3.1.2 : Transcriptional level ; 3.3.1 : Operon (regulation of one operon) ; 5.5.3 : Starvation response ; 7.1 : Cytoplasm ;		12791143, 3029697, 8022275, 9298646	COMMON	2a : Function from experimental evidences in other organisms	2007-09-04 10:04:55	-2	3503505	3504116	612	O
78238	4	Cupriavidus metallidurans H1130	9373317	CmetH11v1_270076	CDS	automatic/finished	sspA	stringent starvation protein A, regulator of transcription		no	r : regulator	2 : Cytoplasmic	2.2.2 : Transcription related ; 3.1.2 : Transcriptional level ; 3.3.1 : Operon (regulation of one operon) ; 5.5.3 : Starvation response ; 7.1 : Cytoplasm ;	9 : Transcription ; 12.1 : DNA interactions ; 15.10 : Adaptations to atypical conditions ;	3029697	no	2a : Function from experimental evidences in other organisms	2012-01-16	-2	3495436	3496047	612	O
78238	4	Cupriavidus metallidurans NA1	17810602	NA1v1_390074	CDS	automatic/finished	sspA	stringent starvation protein A		no	r : regulator	2 : Cytoplasmic	2.2.2 : Transcription related ; 3.1.2 : Transcriptional level ; 3.3.1 : Operon (regulation of one operon) ; 5.5.3 : Starvation response ; 7.1 : Cytoplasm ; 8.1 : Prophage genes and phage related functions ;	9 : Transcription ; 12.1 : DNA interactions ; 15.10 : Adaptations to atypical conditions ; 17.2 : Prophage functions ;	12791143, 3029697, 8022275, 9298646	no	2a : Function from experimental evidences in other organisms	2013-10-17	-1	1594116	1594727	612	O
78238	4	Cupriavidus metallidurans NA4	9374575	CmetNA4v1_250058	CDS	automatic/finished	sspA	stringent starvation protein A, regulator of transcription		no	r : regulator	2 : Cytoplasmic	2.2.2 : Transcription related ; 3.1.2 : Transcriptional level ; 3.3.1 : Operon (regulation of one operon) ; 5.5.3 : Starvation response ; 7.1 : Cytoplasm ;	9 : Transcription ; 12.1 : DNA interactions ; 15.10 : Adaptations to atypical conditions ;	3029697	no	2a : Function from experimental evidences in other organisms	2012-01-16	-1	3586032	3586643	612	O
78239	4	Cupriavidus metallidurans CH34	1516713	Rmet_0871	CDS	validated/finished		conserved hypothetical protein		no	u : unknown	1 : Unknown				COMMON	4 : Unknown function but conserved in other organisms	2007-08-07 16:27:02	-3	951896	952753	858	Q
78239	4	Cupriavidus metallidurans H1130	9368497	CmetH11v1_60052	CDS	automatic/finished		conserved hypothetical protein; putative S-adenosyl-L-methionine-dependent methyltransferase		no	u : unknown	1 : Unknown		18 : Unknown function ;		no	4 : Unknown function but conserved in other organisms	2012-01-16	-2	1142419	1143249	831	Q
78239	4	Cupriavidus metallidurans NA1	17813523	NA1v1_1370002	CDS	automatic/finished		conserved protein of unknown function		no	u : unknown	1 : Unknown				no	4 : Unknown function but conserved in other organisms	2013-10-17	2	4569743	4570573	831	Q
78239	4	Cupriavidus metallidurans NA4	9369991	CmetNA4v1_40590	CDS	automatic/finished		conserved hypothetical protein; putative S-adenosyl-L-methionine-dependent methyltransferase		no	u : unknown	1 : Unknown		18 : Unknown function ;		no	4 : Unknown function but conserved in other organisms	2012-01-16	-3	1149679	1150509	831	Q
78243	4	Cupriavidus metallidurans CH34	1516169	Rmet_3204	CDS	validated/finished	ydhD	monothiol glutaredoxin		no	e : enzyme	1 : Unknown				COMMON	2b : Function from indirect experimental evidences (e.g. phenotypes)	2007-09-24 17:32:28	2	3478583	3478936	354	O
78243	4	Cupriavidus metallidurans H1130	9373268	CmetH11v1_270053	CDS	automatic/finished		conserved hypothetical protein; putative monothiol glutaredoxin		no	u : unknown	1 : Unknown		18 : Unknown function ;		no	4 : Unknown function but conserved in other organisms	2012-01-16	1	3470725	3471036	312	O
78243	4	Cupriavidus metallidurans NA1	17810576	NA1v1_390048	CDS	automatic/finished		Uncharacterized monothiol glutaredoxin ycf64-like		no						no		2013-10-17	3	1568655	1568966	312	O
78243	4	Cupriavidus metallidurans NA4	9374483	CmetNA4v1_250011	CDS	automatic/finished		conserved hypothetical protein; putative monothiol glutaredoxin		no	u : unknown	1 : Unknown		18 : Unknown function ;		no	4 : Unknown function but conserved in other organisms	2012-01-16	1	3547645	3547956	312	O
78244	4	Cupriavidus metallidurans CH34	1516166	Rmet_3201	CDS	validated/finished	prfA	peptide chain release factor RF-1		no	f : factor	2 : Cytoplasmic	2.3.2 : Translation ; 7.1 : Cytoplasm ;		11118225, 2548996, 3049538, 3889910, 7543480, 7883187	COMMON	2a : Function from experimental evidences in other organisms	2007-09-24 17:22:56	1	3475885	3477000	1116	J
78244	4	Cupriavidus metallidurans H1130	9373262	CmetH11v1_270050	CDS	automatic/finished	prfA	peptide chain release factor RF-1		no	f : factor	2 : Cytoplasmic	2.3.2 : Translation ; 7.1 : Cytoplasm ;	10.4 : Translation factors ;		no	2b : Function from indirect experimental evidences (e.g. phenotypes)	2012-01-16	3	3468018	3469100	1083	J
78244	4	Cupriavidus metallidurans NA1	17810573	NA1v1_390045	CDS	automatic/finished	prfA	peptide chain release factor RF-1		no	f : factor	2 : Cytoplasmic	2.3.2 : Translation ; 7.1 : Cytoplasm ;	10.4 : Translation factors ;	11118225, 2548996, 3049538, 3889910, 7543480, 7883187	no	2a : Function from experimental evidences in other organisms	2013-10-17	2	1565948	1567030	1083	J
78244	4	Cupriavidus metallidurans NA4	9374477	CmetNA4v1_250008	CDS	automatic/finished	prfA	peptide chain release factor RF-1		no	f : factor	2 : Cytoplasmic	2.3.2 : Translation ; 7.1 : Cytoplasm ;	10.4 : Translation factors ;		no	2b : Function from indirect experimental evidences (e.g. phenotypes)	2012-01-16	3	3544938	3546020	1083	J
78249	4	Cupriavidus metallidurans CH34	1516156	Rmet_3180	CDS	validated/finished	trpD	anthranilate phosphoribosyltransferase	2.4.2.18	no	e : enzyme	1 : Unknown	1.5.1.15 : Tryptophan ;			COMMON	1a : Function from experimental evidences in the studied strain	2007-10-04 16:46:02	3	3452688	3453770	1083	E
[truncated: 31,445 more rows]

## Sheet: NA1
Label	Type	Frame	Begin	End	Length	Evidence	Mutation	Gene	Synonyms	Product	Class	ProductType	Localization	Roles	ECnumber	MicroCycRid	MicroCycPid	RheaRid	AnnotatedRid	CreationDate	AmigeneStatus	PubmedID	Note	BioProcess	Matrix	Annotator	Atot	Ctot	Gtot	Ttot	GCtot	ATtot	A1	C1	G1	T1	GC1	AT1	A2	C2	G2	T2	GC2	AT2	A3	C3	G3	T3	GC3
[truncated: 6,901 more rows]
[truncated: 15 more columns]

[truncated: 6 more sheets: NA4, H1130, CH34(NC_007973), CH34(NC_007974), CH34(pMOL28), CH34(pMOL30)]
