# Supplementary material for: Cupriavidus metallidurans Strains with Different Mobilomes and from Distinct Environments Have Comparable Phenomes
Source: Genes (Basel). 2018 Oct 18;9(10):507. doi: 10.3390/genes9100507 (PMC6210171; doi:10.3390/genes9100507)
Supplement: Supplementary file 1 [file genes-09-00507-s001.zip › S4_Table.xlsx]

## Sheet: Sheet1
plate	row	id	row content	CH34	NA1	NA4	H1130
PM01	A01	Carbon source	A01 (Negative Control)	2356.23	2080.65	2498.02	2390.05
PM01	A02	Carbon source	A02 (L-Arabinose)	3318.91	3124.08	2631.62	3734.62
PM01	A03	Carbon source	A03 (N-Acetyl-D-Glucosamine)	1538.78	1135.56	1609	1673.68
PM01	A04	Carbon source	A04 (D-Saccharic Acid)	19295.9	20654.3	19279.2	16695.3
PM01	A05	Carbon source	A05 (Succinic Acid)	16078.9	19701.1	17308.7	10229.1
PM01	A06	Carbon source	A06 (D-Galactose)	1306.25	1037.08	1184.54	1898
PM01	A07	Carbon source	A07 (L-Aspartic Acid)	18725.7	19980.4	18823.9	17467.4
PM01	A08	Carbon source	A08 (L-Proline)	18556.8	18829.2	19372.8	18396.7
PM01	A09	Carbon source	A09 (D-Alanine)	16821.5	3381.08	18405.1	17653
PM01	A10	Carbon source	A10 (D-Trehalose)	1941.89	1633.25	2037.6	2560.53
PM01	A11	Carbon source	A11 (D-Mannose)	1926.44	1566.14	1964.22	2514.6
PM01	A12	Carbon source	A12 (Dulcitol)	3149.27	2780.76	3270.62	3260.26
PM01	B01	Carbon source	B01 (D-Serine)	1151.64	1119.98	1403.85	1402.88
PM01	B02	Carbon source	B02 (D-Sorbitol)	1750.42	1633.39	1948.11	1520.78
PM01	B03	Carbon source	B03 (Glycerol)	3065.56	12809.1	3826.05	4661.37
PM01	B04	Carbon source	B04 (L-Fucose)	1385.72	1252.39	1447.64	1813.96
PM01	B05	Carbon source	B05 (D-Glucuronic Acid)	1351.87	1349.16	1584.98	1602.06
PM01	B06	Carbon source	B06 (D-Gluconic Acid)	19433.4	20059.7	19563.4	16483.5
PM01	B07	Carbon source	B07 (D,L-a-Glycerol-Phosphate)	1571.06	1492.11	1687.87	1718.64
PM01	B08	Carbon source	B08 (D-Xylose)	3124.52	2976.87	3556.33	3821.26
PM01	B09	Carbon source	B09 (L-Lactic Acid)	16895.8	18678	18068.2	17052.5
PM01	B10	Carbon source	B10 (Sodium Formate)	15985.3	15210.1	15659.3	5023.48
PM01	B11	Carbon source	B11 (D-Mannitol)	2147.15	1872.36	2229.4	2811.86
PM01	B12	Carbon source	B12 (L-Glutamic Acid)	18535.9	19886.4	19358.3	14924
PM01	C01	Carbon source	C01 (D-Glucose-6-Phosphate)	2521.54	2303.74	2568.27	2602.13
PM01	C02	Carbon source	C02 (D-Galactonic Acid-g-Lactone)	1718.61	1729.05	1504.91	1721.76
PM01	C03	Carbon source	C03 (D,L-Malic Acid)	15647.3	20001.2	18494.7	17051.3
PM01	C04	Carbon source	C04 (D-Ribose)	3270.41	3527.51	3382.17	4163.06
PM01	C05	Carbon source	C05 (Tween 20)	17813.9	17888.7	18545.2	17493.9
PM01	C06	Carbon source	C06 (L-Rhamnose)	1187.16	1196.74	1327.08	1648.92
PM01	C07	Carbon source	C07 (D-Fructose)	1267.12	1087.69	1414.69	1338.02
PM01	C08	Carbon source	C08 (Acetic Acid)	17916.9	18516.2	17947.9	15659.2
PM01	C09	Carbon source	C09 (D-Glucose)	1201.07	1112.45	1402.9	1525.29
PM01	C10	Carbon source	C10 (D-Maltose)	1445.93	1300.48	1641.52	1916.53
PM01	C11	Carbon source	C11 (D-Melibiose)	1846.49	1623.41	1801.76	2562.35
PM01	C12	Carbon source	C12 (Thymidine)	2361.7	2090.33	2491.9	2958.6
PM01	D01	Carbon source	D01 (L-Asparagine)	19519.6	20410.4	19951.3	18433.2
PM01	D02	Carbon source	D02 (D-Aspartic Acid)	3126.71	19749.3	19139.6	16732.8
PM01	D03	Carbon source	D03 (D-Glucosaminic Acid)	9234.71	11877.7	10505	14857.7
PM01	D04	Carbon source	D04 (1,2-Propanediol)	1279.02	1233.66	1623.96	1409.64
PM01	D05	Carbon source	D05 (Tween 40)	18317.5	19075.8	17977	18523.6
PM01	D06	Carbon source	D06 (a-Keto-Glutaric Acid)	17650.7	19114.8	18798.9	18510.8
PM01	D07	Carbon source	D07 (a-Keto-Butyric Acid)	6057.21	7912.55	8606.78	7475.84
PM01	D08	Carbon source	D08 (a-Methyl-D-Galactoside)	1228.79	1156.23	1500.99	1444.74
PM01	D09	Carbon source	D09 (a-D-Lactose)	1499.38	1429.74	1586.03	2085.2
PM01	D10	Carbon source	D10 (Lactulose)	1438.36	1300.21	1583.67	1893.11
PM01	D11	Carbon source	D11 (Sucrose)	1772.84	1515.28	1730.12	2266.42
PM01	D12	Carbon source	D12 (Uridine)	2902.46	2495.79	2796.31	2833.54
PM01	E01	Carbon source	E01 (L-Glutamine)	19335.4	20821.4	20125	19730.3
PM01	E02	Carbon source	E02 (m-Tartaric Acid)	18379.3	19070.6	18111.4	18174.9
PM01	E03	Carbon source	E03 (a-D-Glucose-1-Phosphate)	1534.28	1638.18	1873.9	1718.75
PM01	E04	Carbon source	E04 (D-Fructose-6-Phosphate)	1620.1	1795.14	1831.63	1664.01
PM01	E05	Carbon source	E05 (Tween 80)	18131.6	18868.2	16933.3	18447.4
PM01	E06	Carbon source	E06 (a-Hydroxy-Glutaric Acid-g-Lactone)	8286.8	9121.03	10686.5	9071.94
PM01	E07	Carbon source	E07 (a-Hydroxy-Butyric Acid)	9460.25	10304.6	12832.4	11452.9
PM01	E08	Carbon source	E08 (b-Methyl-D-Glucoside)	1347.24	1349.28	1627.36	1502.28
PM01	E09	Carbon source	E09 (Adonitol)	1647.21	1534.13	1800.49	1976.83
PM01	E10	Carbon source	E10 (Maltotriose)	1704.82	1660.69	1860.23	2030.84
PM01	E11	Carbon source	E11 (2'-Deoxy-Adenosine)	1134.79	1294.5	1214.59	1544.97
PM01	E12	Carbon source	E12 (Adenosine)	3183.82	2495.6	3076.32	3544.17
PM01	F01	Carbon source	F01 (Gly-Asp)	4143.76	4902.01	5617.35	7446.13
PM01	F02	Carbon source	F02 (Citric Acid)	17147.6	18821.3	18161.5	18124.2
PM01	F03	Carbon source	F03 (myo-Inositol)	1799.87	1882.93	2076.91	1802.73
PM01	F04	Carbon source	F04 (D-Threonine)	891.305	1245.87	1304.01	792
PM01	F05	Carbon source	F05 (Fumaric Acid)	17359.9	18887.5	18353.1	13668.6
PM01	F06	Carbon source	F06 (Bromo-Succinic Acid)	10366.9	14074.4	11652.4	7746.32
PM01	F07	Carbon source	F07 (Propionic Acid)	18452.1	18986.6	17990.5	15880.2
PM01	F08	Carbon source	F08 (Mucic Acid)	14877	18681.9	18251.5	15076.1
PM01	F09	Carbon source	F09 (Glycolic Acid)	17877.6	17818.4	17779.7	16257.7
PM01	F10	Carbon source	F10 (Glyoxylic Acid)	11332.2	9100.89	10827.1	11888.4
PM01	F11	Carbon source	F11 (D-Cellobiose)	2513.73	2238	2420.31	2740.64
PM01	F12	Carbon source	F12 (Inosine)	3325.35	2821.75	3182.08	3708.47
PM01	G01	Carbon source	G01 (Gly-Glu)	18633.1	17443.4	18814.4	16475.5
PM01	G02	Carbon source	G02 (Tricarballylic Acid)	18069.6	19777.7	18566.1	18989.3
PM01	G03	Carbon source	G03 (L-Serine)	16630.6	16823.5	17321.3	15738.1
PM01	G04	Carbon source	G04 (L-Threonine)	17884.4	18645.1	18196.9	17432.6
PM01	G05	Carbon source	G05 (L-Alanine)	11562	15825.5	4738.19	8361.73
PM01	G06	Carbon source	G06 (Ala-Gly)	13817.7	17135.6	11977.2	15762.9
PM01	G07	Carbon source	G07 (Acetoacetic Acid)	2423.73	2023.27	2832.72	5555.46
PM01	G08	Carbon source	G08 (N-Acetyl-b-D-Mannosamine)	1872.23	1666.05	2004.39	2025.03
PM01	G09	Carbon source	G09 (Mono-Methyl Succinate)	18157	18511.4	18065.3	16977.4
PM01	G10	Carbon source	G10 (Methyl Pyruvate)	14352	15839.7	17316.1	12187.6
PM01	G11	Carbon source	G11 (D-Malic Acid)	14853.1	15348.9	12878.1	13032.5
PM01	G12	Carbon source	G12 (L-Malic Acid)	16570.2	19145.8	17476.1	15735.1
PM01	H01	Carbon source	H01 (Gly-Pro)	3812.48	3531.62	3898.21	3203.26
PM01	H02	Carbon source	H02 (p-Hydroxy-Phenylacetic Acid)	19124	20086.5	19796.2	18599.2
PM01	H03	Carbon source	H03 (m-Hydroxy-Phenylacetic Acid)	4290.65	3098.21	4129.64	3201.26
PM01	H04	Carbon source	H04 (Tyramine)	1916.76	1957.2	1885.6	1685.82
PM01	H05	Carbon source	H05 (D-Psicose)	2941.74	2789.98	2805.04	3134.38
PM01	H06	Carbon source	H06 (L-Lyxose)	6121.38	5717.2	5257.53	6112.32
PM01	H07	Carbon source	H07 (Glucuronamide)	2442.61	2102.21	2314.09	2637.07
PM01	H08	Carbon source	H08 (Pyruvic Acid)	16097.6	19273.5	18248.9	15534.2
PM01	H09	Carbon source	H09 (L-Galactonic Acid-g-Lactone)	3027.62	2621.89	2883.33	3423.51
PM01	H10	Carbon source	H10 (D-Galacturonic Acid)	4041.03	3492.29	3871.2	4410.69
PM01	H11	Carbon source	H11 (b-Phenylethylamine)	2677.2	2469.76	2439.6	2687.68
PM01	H12	Carbon source	H12 (Ethanolamine)	3844.4	3149.73	3560.41	3880.4
PM02	A01	Carbon source	A01 (Negative Control)1	3530.85	3078.93	3594.39	2907.95
PM02	A02	Carbon source	A02 (Chondroitin Sulfate C)	2429.03	2224.14	2700.06	2040.65
PM02	A03	Carbon source	A03 (a-Cyclodextrin)	2449.76	2389.53	2595.04	2223.87
PM02	A04	Carbon source	A04 (b-Cyclodextrin)	2491.4	2398.5	2563.67	2365.21
PM02	A05	Carbon source	A05 (g-Cyclodextrin)	2210.02	2098.23	2269.65	2533.59
PM02	A06	Carbon source	A06 (Dextrin)	2952.03	3773.53	3540.06	3281.46
PM02	A07	Carbon source	A07 (Gelatin)	2100.96	2134.45	2537.28	2520.9
PM02	A08	Carbon source	A08 (Glycogen)	2321.29	2379.78	2690.79	2781.14
PM02	A09	Carbon source	A09 (Inulin)	2421.26	2358.12	2556.89	3081.52
PM02	A10	Carbon source	A10 (Laminarin)	3026.61	3132.32	3174.67	3633.63
PM02	A11	Carbon source	A11 (Mannan)	2943.72	3138.11	3157.43	3117.88
PM02	A12	Carbon source	A12 (Pectin)	4764.3	4810.15	4794.43	4447.25
PM02	B01	Carbon source	B01 (N-Acetyl-D-Galactosamine)	2939.37	2618.97	3000.94	2874.95
PM02	B02	Carbon source	B02 (N-Acetyl-Neuraminic Acid)	2123.25	1851.25	2249.76	2024.56
PM02	B03	Carbon source	B03 (b-D-Allose)	1687.42	1572.85	1917.64	1654.25
PM02	B04	Carbon source	B04 (Amygdalin)	1551.48	1525.31	1831.63	1815.09
PM02	B05	Carbon source	B05 (D-Arabinose)	3424.46	3276.64	3756.44	3691.16
PM02	B06	Carbon source	B06 (D-Arabitol)	1432.69	1374.35	1680.2	1524.63
PM02	B07	Carbon source	B07 (L-Arabitol)	950.197	1198.57	1428.19	1800.8
PM02	B08	Carbon source	B08 (Arbutin)	1562.1	1526.08	1797.15	2314.55
PM02	B09	Carbon source	B09 (2-Deoxy-D-Ribose)	2634.05	2754.48	2640.29	3370.93
PM02	B10	Carbon source	B10 (m-Erythritol)	2215.93	2216.93	2492.05	2834.56
PM02	B11	Carbon source	B11 (D-Fucose)	2590.7	2643.21	2650	2766.23
PM02	B12	Carbon source	B12 (3-O-b-D-Galactopyranosyl-D-Arabinose)	2996.14	3013.13	3497.96	3145.21
PM02	C01	Carbon source	C01 (b-Gentiobiose)	2918.37	2509.85	2831.57	3052.24
PM02	C02	Carbon source	C02 (L-Glucose)	2067.95	1900.01	2189.13	2133.47
PM02	C03	Carbon source	C03 (D-Lactitol)	1613.05	1622.67	2019.15	2065.87
PM02	C04	Carbon source	C04 (D-Melezitose)	1594.68	1630.16	2078.61	1820.04
PM02	C05	Carbon source	C05 (Maltitol)	1437.1	1453.8	1715.95	1985.25
PM02	C06	Carbon source	C06 (a-Methyl-D-Glucoside)	1250.79	1396.06	1481.32	1633.6
PM02	C07	Carbon source	C07 (b-Methyl-D-Galactoside)	1358.86	1422.93	1610.47	1839.21
PM02	C08	Carbon source	C08 (3-O-Methyl-D-Glucose)	1036.09	1219.67	1286.51	1687.53
PM02	C09	Carbon source	C09 (b-Methyl-D-Glucuronic Acid)	2094.95	2180.39	2314.75	2507.49
PM02	C10	Carbon source	C10 (a-Methyl-D-Mannoside)	2298.14	2473.89	2544.89	2930.82
PM02	C11	Carbon source	C11 (b-Methyl-D-Xylopyranoside)	2604.49	2820.55	2835.73	2827.02
PM02	C12	Carbon source	C12 (Palatinose)	3501.45	3557.72	3659.85	3779.2
PM02	D01	Carbon source	D01 (D-Raffinose)	2914.75	2399.82	2907.92	2889.17
PM02	D02	Carbon source	D02 (D-Salicin)	1799.24	1580.8	2020.91	1903.19
PM02	D03	Carbon source	D03 (Sedoheptulosan)	1481.22	1288.75	1752	1711.64
PM02	D04	Carbon source	D04 (L-Sorbose)	1459.52	1393.71	1685.37	1622.27
PM02	D05	Carbon source	D05 (Stachyose)	1123.51	1019.42	1403.66	1442.36
PM02	D06	Carbon source	D06 (D-Tagatose)	1304.3	1372.96	1417.24	1485.18
PM02	D07	Carbon source	D07 (Turanose)	1216.32	1180.62	1409.97	1417.85
PM02	D08	Carbon source	D08 (Xylitol)	1327.79	1371.38	1583.42	1849.04
PM02	D09	Carbon source	D09 (N-Acetyl-D-Glucosaminitol)	1489.25	1505.4	1844.63	2048.74
PM02	D10	Carbon source	D10 (g-Amino-n-Butyric Acid)	2883.1	12519.4	14492.8	11305.8
PM02	D11	Carbon source	D11 (d-Amino-Valeric Acid)	2071.21	2327.41	2276.23	2588.79
PM02	D12	Carbon source	D12 (Butyric Acid)	18058.8	18569	17774.5	17508
PM02	E01	Carbon source	E01 (Capric Acid)	4256.18	1983.37	2608.77	4246.14
PM02	E02	Carbon source	E02 (Caproic Acid)	17456.8	12087.4	16917.7	16264.4
PM02	E03	Carbon source	E03 (Citraconic Acid)	17236.2	18230.1	17878.6	14940.4
PM02	E04	Carbon source	E04 (D-Citramalic Acid)	18190.6	19877.2	18578.7	9312.34
PM02	E05	Carbon source	E05 (D-Glucosamine)	3642.05	5202.5	5138.61	3499.82
PM02	E06	Carbon source	E06 (2-Hydroxy-Benzoic Acid)	792	792	792.319	792.417
PM02	E07	Carbon source	E07 (4-Hydroxy-Benzoic Acid)	13219.6	17256.1	17475.9	11968.1
PM02	E08	Carbon source	E08 (b-Hydroxy-Butyric Acid)	16891	17530.3	17586.5	12226.4
PM02	E09	Carbon source	E09 (g-Hydroxy-Butyric Acid)	4777.69	5707.7	5872.27	6683.08
PM02	E10	Carbon source	E10 (a-Keto-Valeric Acid)	1350.74	1591.07	1575.72	2207.88
PM02	E11	Carbon source	E11 (Itaconic Acid)	15767.5	16307.6	15268.7	16949
PM02	E12	Carbon source	E12 (5-Keto-D-Gluconic Acid)	4335.45	3858.69	4208.29	4125.62
PM02	F01	Carbon source	F01 (D-Lactic Acid Methyl Ester)	9346.98	14014.9	11951.7	6479.23
PM02	F02	Carbon source	F02 (Malonic Acid)	3175.17	2889.93	7933.28	1598.93
PM02	F03	Carbon source	F03 (Melibionic Acid)	1697.34	1215.81	1678.03	1429.58
PM02	F04	Carbon source	F04 (Oxalic Acid)	8786.82	10988	14830.1	5800.85
PM02	F05	Carbon source	F05 (Oxalomalic Acid)	1614.31	2443.36	2692.64	3619.01
PM02	F06	Carbon source	F06 (Quinic Acid)	1118.91	1029.52	1436.14	1414.48
PM02	F07	Carbon source	F07 (D-Ribono-1,4-Lactone)	1040.9	1088.27	1336.41	1615.96
PM02	F08	Carbon source	F08 (Sebacic Acid)	17978.7	16118.1	17992.6	15690.2
PM02	F09	Carbon source	F09 (Sorbic Acid)	8424.79	15739	991.314	10609.6
PM02	F10	Carbon source	F10 (Succinamic Acid)	17111.7	18199.1	17991.8	17090.7
PM02	F11	Carbon source	F11 (D-Tartaric Acid)	6771.24	2579.7	2801.92	2593.72
PM02	F12	Carbon source	F12 (L-Tartaric Acid)	2746.52	2552.09	2775.61	3173.84
PM02	G01	Carbon source	G01 (Acetamide)	1902.61	1644.22	1905.14	2542.29
PM02	G02	Carbon source	G02 (L-Alaninamide)	6087.51	5943.48	4702.78	3389.38
PM02	G03	Carbon source	G03 (N-Acetyl-L-Glutamic Acid)	18728.2	19913.2	18956.4	14465.2
PM02	G04	Carbon source	G04 (L-Arginine)	1633.39	1571.56	1825.83	2039.05
PM02	G05	Carbon source	G05 (Glycine)	4042.33	13731.1	6552.81	7143.29
PM02	G06	Carbon source	G06 (L-Histidine)	17781.7	18893	19152.3	14351
PM02	G07	Carbon source	G07 (L-Homoserine)	4915.62	5665.3	2082.87	4308.5
PM02	G08	Carbon source	G08 (L-Hydroxyproline)	1421.18	1200.44	1514.11	1887.65
PM02	G09	Carbon source	G09 (L-Isoleucine)	3635.6	7658.75	3912.65	5132.42
PM02	G10	Carbon source	G10 (L-Leucine)	3597.76	9902.46	3847.4	16956.1
PM02	G11	Carbon source	G11 (L-Lysine)	2287.36	3046.02	2803.95	2849.63
PM02	G12	Carbon source	G12 (L-Methionine)	2992.04	4875.23	3013.01	2870.22
PM02	H01	Carbon source	H01 (L-Ornithine)	2717.74	2551.82	2883.18	2238.37
PM02	H02	Carbon source	H02 (L-Phenylalanine)	18134.8	19561.2	19387.4	17766.7
PM02	H03	Carbon source	H03 (L-Pyroglutamic Acid)	19749.8	20401.1	19927.7	17598
PM02	H04	Carbon source	H04 (L-Valine)	2220.11	12100	2161.41	3918.47
PM02	H05	Carbon source	H05 (D,L-Carnitine)	1328.21	1198.18	1605.04	1889.09
PM02	H06	Carbon source	H06 (Butylamine [sec])	1485.57	1206.66	1530.16	2318.62
PM02	H07	Carbon source	H07 (D,L-Octopamine)	1312.49	1227.31	1366.64	1745.61
PM02	H08	Carbon source	H08 (Putrescine)	1669.89	1533.08	1838.01	2529.28
PM02	H09	Carbon source	H09 (Dihydroxy-Acetone)	4037.7	3983.08	4039.56	4503.8
PM02	H10	Carbon source	H10 (2,3-Butanediol)	2190.56	1972.68	2281.52	2858.68
PM02	H11	Carbon source	H11 (2,3-Butanedione)	2691.52	2892.01	3087.07	3003.11
PM02	H12	Carbon source	H12 (3-Hydroxy-2-Butanone)	3295.98	2833.49	3511.19	3383.57
PM03	A01	Nitrogen source	A01 (Negative Control)2	4128.38	4137.23	3460.69	3723.05
PM03	A02	Nitrogen source	A02 (Ammonia)	11440.5	11619	8719.05	11556.9
PM03	A03	Nitrogen source	A03 (Sodium Nitrite)	4578.23	5015.15	5329.68	6583.03
PM03	A04	Nitrogen source	A04 (Sodium Nitrate)	4764.24	4018.57	4656.03	4950.27
PM03	A05	Nitrogen source	A05 (Urea)	6833.68	7836.27	6079.3	8231.64
PM03	A06	Nitrogen source	A06 (Biuret)	2901.11	2253.7	2258.88	2329.65
PM03	A07	Nitrogen source	A07 (L-Alanine)	15901.9	15413.5	10865.4	17417.2
PM03	A08	Nitrogen source	A08 (L-Arginine)	3324.14	5445.04	3679.69	3283.24
PM03	A09	Nitrogen source	A09 (L-Asparagine)	17339.4	19008.4	18684	19052.5
PM03	A10	Nitrogen source	A10 (L-Aspartic Acid)	16009.7	19298.7	17840.4	19409.7
PM03	A11	Nitrogen source	A11 (L-Cysteine)	7094.57	10684.8	8326.82	11548.9
PM03	A12	Nitrogen source	A12 (L-Glutamic Acid)	17595.7	20108.7	19297.7	19482.6
PM03	B01	Nitrogen source	B01 (L-Glutamine)	19366.8	21065.7	20482.8	20357.8
PM03	B02	Nitrogen source	B02 (Glycine)	12150.4	11997	12407.7	15830.5
PM03	B03	Nitrogen source	B03 (L-Histidine)	19192.2	20388	19441.1	17768.2
PM03	B04	Nitrogen source	B04 (L-Isoleucine)	9892.57	12493.6	9589.86	8269.62
PM03	B05	Nitrogen source	B05 (L-Leucine)	9028.52	17802.2	10765.6	17270.3
PM03	B06	Nitrogen source	B06 (L-Lysine)	9579.53	13083.9	8488.36	8530.09
PM03	B07	Nitrogen source	B07 (L-Methionine)	3979.07	3787.57	2608.06	1920.1
PM03	B08	Nitrogen source	B08 (L-Phenylalanine)	18603.5	19313.1	18737	18086
PM03	B09	Nitrogen source	B09 (L-Proline)	18302.3	19754.8	18609.4	18442.8
PM03	B10	Nitrogen source	B10 (L-Serine)	14995.4	15401.9	14484.4	16765.5
PM03	B11	Nitrogen source	B11 (L-Threonine)	17732.5	17003.3	16394.2	17779.7
PM03	B12	Nitrogen source	B12 (L-Tryptophan)	3922.47	16569.7	17861.2	17510.1
PM03	C01	Nitrogen source	C01 (L-Tyrosine)	15291.7	16966.4	17256.5	17555.8
PM03	C02	Nitrogen source	C02 (L-Valine)	11526.3	16264.2	6772.21	8840.99
PM03	C03	Nitrogen source	C03 (D-Alanine)	16542.4	16471.9	16935.3	17381.8
PM03	C04	Nitrogen source	C04 (D-Asparagine)	4901.72	6292.99	10271.4	16520.4
PM03	C05	Nitrogen source	C05 (D-Aspartic Acid)	13331.7	16883.4	15547.2	17806.3
PM03	C06	Nitrogen source	C06 (D-Glutamic Acid)	15085.8	17614.1	15340	17205.8
PM03	C07	Nitrogen source	C07 (D-Lysine)	1562.21	1409.35	1695.86	1439.05
PM03	C08	Nitrogen source	C08 (D-Serine)	1971.43	3551.33	2075.63	2156.35
PM03	C09	Nitrogen source	C09 (D-Valine)	2737.28	2871.63	4189.15	3792.37
PM03	C10	Nitrogen source	C10 (L-Citrulline)	14306.9	9235.13	14162.7	14784.7
PM03	C11	Nitrogen source	C11 (L-Homoserine)	9063.55	12159.1	9895.4	13098.6
PM03	C12	Nitrogen source	C12 (L-Ornithine)	9566.35	5169.62	9380.77	7617.42
PM03	D01	Nitrogen source	D01 (N-Acetyl-L-Glutamic Acid)	17839.9	20461.1	19268.2	17503.7
PM03	D02	Nitrogen source	D02 (N-Phthaloyl-L-Glutamic Acid)	2395.33	2044.77	2193.42	2237.43
PM03	D03	Nitrogen source	D03 (L-Pyroglutamic Acid)	17950.5	18962.2	18944.7	18287.5
PM03	D04	Nitrogen source	D04 (Hydroxylamine)	792	792	792.538	792
PM03	D05	Nitrogen source	D05 (Methylamine)	1007.18	1159.57	1097.88	1488.33
PM03	D06	Nitrogen source	D06 (N-Amylamine)	1608.33	1749.59	1873.77	1752.57
PM03	D07	Nitrogen source	D07 (N-Butylamine)	1070.29	1132.12	1256.26	1171.26
PM03	D08	Nitrogen source	D08 (Ethylamine)	1329.1	1554.56	1622.28	1536.52
PM03	D09	Nitrogen source	D09 (Ethanolamine)	1821.26	2163.4	2152.13	2262.53
PM03	D10	Nitrogen source	D10 (Ethylenediamine)	1508.94	1758.34	1683.96	1710.67
PM03	D11	Nitrogen source	D11 (Putrescine)	2439.94	2692.57	2784.53	2706.81
PM03	D12	Nitrogen source	D12 (Agmatine)	2884.6	3053.6	3226.34	2765.22
PM03	E01	Nitrogen source	E01 (Histamine)	3120.12	2891.39	2853.2	3036.88
PM03	E02	Nitrogen source	E02 (b-Phenylethylamine)	3510.4	3418.21	2741.65	3726.51
PM03	E03	Nitrogen source	E03 (Tyramine)	2770.56	2927.35	1732.27	1858.37
PM03	E04	Nitrogen source	E04 (Acetamide)	1772.98	1995.88	1887.84	1921.2
PM03	E05	Nitrogen source	E05 (Formamide)	2203.51	1883.21	1849.95	2039.32
PM03	E06	Nitrogen source	E06 (Glucuronamide)	5895.9	6996.1	5162.6	4789.95
PM03	E07	Nitrogen source	E07 (D,L-Lactamide)	14888.8	5882.1	3937.32	2411.93
PM03	E08	Nitrogen source	E08 (D-Glucosamine)	1576.18	1851.23	1884.92	1718.13
PM03	E09	Nitrogen source	E09 (D-Galactosamine)	2200.83	2499.83	2305.58	2359.85
PM03	E10	Nitrogen source	E10 (D-Mannosamine)	2442.85	2791.74	3185.34	2861.76
PM03	E11	Nitrogen source	E11 (N-Acetyl-D-Glucosamine)	2501.42	2932.33	2631.43	2603.26
PM03	E12	Nitrogen source	E12 (N-Acetyl-D-Galactosamine)	3882.51	4270.12	4204.29	4149.75
PM03	F01	Nitrogen source	F01 (N-Acetyl-b-D-Mannosamine)	5245.6	5286.21	3980.08	4076.5
PM03	F02	Nitrogen source	F02 (Adenine)	16733.5	17831.6	17236.2	17292.2
PM03	F03	Nitrogen source	F03 (Adenosine)	3964.33	4317.89	3511.53	3546.93
PM03	F04	Nitrogen source	F04 (Cytidine)	3345.58	2797.62	2561.57	2070.45
PM03	F05	Nitrogen source	F05 (Cytosine)	6419.83	6389.17	3993.11	2476.94
PM03	F06	Nitrogen source	F06 (Guanine)	1156.32	3293.47	15564.5	2330.25
PM03	F07	Nitrogen source	F07 (Guanosine)	3303.47	3201.99	3292.89	5587.79
PM03	F08	Nitrogen source	F08 (Thymine)	1726.5	1960.79	1998.79	1905.66
PM03	F09	Nitrogen source	F09 (Thymidine)	2513.91	2489.62	2580.6	2540.59
PM03	F10	Nitrogen source	F10 (Uracil)	2321.86	2526.15	2721.44	2430.58
PM03	F11	Nitrogen source	F11 (Uridine)	3271.84	3242.88	3277.19	3209.85
PM03	F12	Nitrogen source	F12 (Inosine)1	3836.16	3939.43	3950.95	3933.76
PM03	G01	Nitrogen source	G01 (Xanthine)	18919.6	19495.3	19009.2	19239.7
PM03	G02	Nitrogen source	G02 (Xanthosine)	5245.3	4097.98	3102.59	4875.02
PM03	G03	Nitrogen source	G03 (Uric Acid)	12826.7	13779.6	13481.9	12882.9
PM03	G04	Nitrogen source	G04 (Alloxan)	9521.31	10868.4	10698.1	12659.7
PM03	G05	Nitrogen source	G05 (Allantoin)	7717.73	8744.73	7002.18	7872.02
PM03	G06	Nitrogen source	G06 (Parabanic Acid)	7358.82	7531.24	6628.92	3841.43
PM03	G07	Nitrogen source	G07 (D,L-a-Amino-Butyric Acid)	3268.29	3883.6	3144.67	2660.5
PM03	G08	Nitrogen source	G08 (g-Amino-n-Butyric Acid)	8546.46	17226.1	16614.1	15962.8
PM03	G09	Nitrogen source	G09 (e-Amino-N-Caproic Acid)	3998.46	3645.57	3922.64	3414.94
PM03	G10	Nitrogen source	G10 (D,L-a-Amino-Caprylic Acid)	2212.9	2571.15	2192.3	1900.61
PM03	G11	Nitrogen source	G11 (d-Amino-Valeric Acid)	4485.22	4208.05	4065.95	3826.7
PM03	G12	Nitrogen source	G12 (L-Norvaline)	6556.4	5828.79	5000.44	10744.3
PM03	H01	Nitrogen source	H01 (Ala-Asp)	18510.9	18251.6	17037.2	18268.3
PM03	H02	Nitrogen source	H02 (Ala-Gln)	17926.9	20062.7	19638.3	19613
PM03	H03	Nitrogen source	H03 (Ala-Glu)	18226.8	19771.8	19969.5	19528.1
PM03	H04	Nitrogen source	H04 (Ala-Gly)	15769.3	16681.1	16438.6	17817.7
PM03	H05	Nitrogen source	H05 (Ala-His)	20055.7	20170.4	19825	19533
PM03	H06	Nitrogen source	H06 (Ala-Leu)	17463.4	17423.3	18324.7	18555.9
PM03	H07	Nitrogen source	H07 (Ala-Thr)	17711.3	18269.1	18453.1	18335.7
PM03	H08	Nitrogen source	H08 (Gly-Asn)	16022.9	16876.8	15035.6	18423.7
PM03	H09	Nitrogen source	H09 (Gly-Gln)	17511	19617.7	19587.9	18953.6
PM03	H10	Nitrogen source	H10 (Gly-Glu)	17510.5	19207.2	19206.3	18174.9
PM03	H11	Nitrogen source	H11 (Gly-Met)	7983.5	8468.5	7664.33	9023.76
PM03	H12	Nitrogen source	H12 (Met-Ala)	11825.1	15527.3	12022.1	14775.3
PM04	A01	P and S source	A01 (Negative Control #1)	5377.48	5319.65	4635.43	6068.13
PM04	A02	P and S source	A02 (Sodium Phosphate)	12497.7	10122.6	12231.2	11115.9
PM04	A03	P and S source	A03 (Sodium Pyrophosphate)	12432.6	9963.78	10568.2	11770.3
PM04	A04	P and S source	A04 (Trimetaphosphate)	12530.5	10522.9	10570.7	11134.3
PM04	A05	P and S source	A05 (Tripolyphosphate)	11251.5	9550.77	10001.7	10954.4
PM04	A06	P and S source	A06 (Triethyl Phosphate)	4875.53	4515.3	3966.02	5233.32
PM04	A07	P and S source	A07 (Hypophosphite)	7413.54	4809.63	5382.24	7088.95
PM04	A08	P and S source	A08 (Adenosine-2'-Monophosphate)	13724.6	9374.96	8769.72	10486.7
PM04	A09	P and S source	A09 (Adenosine-3'-Monophosphate)	13137.5	9805.05	11400.3	11224.8
PM04	A10	P and S source	A10 (Adenosine-5'-Monophosphate)	13506.6	10953.7	13405.4	12390.6
PM04	A11	P and S source	A11 (Adenosine-2',3'-Cyclic Monophosphate)	13242	11201.5	10646.5	11747.5
PM04	A12	P and S source	A12 (Adenosine-3',5'-Cyclic Monophosphate)	11992.2	11551.4	10974.1	10949.1
PM04	B01	P and S source	B01 (Thiophosphate #1)	11797.2	10193.5	11621.6	10577.7
PM04	B02	P and S source	B02 (Dithiophosphate #1)	15583.3	9196.61	10678.7	10265
PM04	B03	P and S source	B03 (D,L-a-Glycerol-Phosphate)	15977.9	11484.7	11338.2	11880
PM04	B04	P and S source	B04 (b-Glycerol Phosphate)	16081.7	10780.2	10031.4	11763.6
PM04	B05	P and S source	B05 (Carbamyl Phosphate)	15007.9	15463.3	8910.48	9419.08
PM04	B06	P and S source	B06 (D-2-Phospho-Glyceric Acid)	19757.9	10706.9	10574.5	11857.4
PM04	B07	P and S source	B07 (D-3-Phospho-Glyceric Acid)	20684.1	11560.2	11314.3	13083
PM04	B08	P and S source	B08 (Guanosine-2'-Monophosphate)	13789.7	9420.07	11209.3	11108.1
PM04	B09	P and S source	B09 (Guanosine-3'-Monophosphate)	13025.7	9396.98	10718.6	10706.6
PM04	B10	P and S source	B10 (Guanosine-5'-Monophosphate)	12974.5	9854.87	11081	11390
PM04	B11	P and S source	B11 (Guanosine-2',3'-Cyclic Monophosphate)	8437.13	9103.45	10124.2	10757.1
PM04	B12	P and S source	B12 (Guanosine-3',5'-Cyclic Monophosphate)	9160.91	12031.1	10728.2	11070
PM04	C01	P and S source	C01 (Phosphoenol Pyruvate)	16999.1	12450.9	12233.3	13244.7
PM04	C02	P and S source	C02 (Phospho-Glycolic Acid)	14419.1	9085.47	11260.3	10296.1
PM04	C03	P and S source	C03 (a-D-Glucose-1-Phosphate)	16130.9	8454.91	11894.4	11014.9
PM04	C04	P and S source	C04 (D-Glucose-6-Phosphate)	16814.1	9614.43	11213.3	10632.8
PM04	C05	P and S source	C05 (2-Deoxy-D-Glucose-6-Phosphate)	14315.4	9540.19	11527	9994.78
PM04	C06	P and S source	C06 (D-Glucosamine-6-Phosphate)	15481	9217.52	11136.4	10540.8
PM04	C07	P and S source	C07 (6-Phospho-Gluconic Acid)	17225.3	19205.5	15508.9	20697.6
PM04	C08	P and S source	C08 (Cytidine-2'-Monophosphate)	13627.8	9772.73	10135.5	11372.3
PM04	C09	P and S source	C09 (Cytidine-3'-Monophosphate)	14303.3	9694.68	11813.2	11289
PM04	C10	P and S source	C10 (Cytidine-5'-Monophosphate)	15164.8	9484.31	11620.1	11343.1
PM04	C11	P and S source	C11 (Cytidine-2',3'-Cyclic Monophosphate)	12831.1	9884.42	9330.64	10715.8
PM04	C12	P and S source	C12 (Cytidine-3',5'-Cyclic Monophosphate)	11720.2	10233.3	10168.5	12197
PM04	D01	P and S source	D01 (D-Mannose-1-Phosphate)	8331.76	9657.04	10491.2	11528.4
PM04	D02	P and S source	D02 (D-Mannose-6-Phosphate)	15437.3	8460.97	10576.2	10082.6
PM04	D03	P and S source	D03 (Cysteamine-S-Phosphate)	11563.4	7538.73	10628.6	10128.3
PM04	D04	P and S source	D04 (Phospho-L-Arginine)	16495.6	9288.51	9350.68	10492.2
PM04	D05	P and S source	D05 (O-Phospho-D-Serine)	12589.7	8557.03	8305.26	9954.01
PM04	D06	P and S source	D06 (O-Phospho-L-Serine)	19851.5	11098.2	13538.4	12120.7
PM04	D07	P and S source	D07 (O-Phospho-L-Threonine)	14478.2	10522.1	11906.5	12072
PM04	D08	P and S source	D08 (Uridine-2'-Monophosphate)	14774	9317.14	11787.7	9875.98
PM04	D09	P and S source	D09 (Uridine-3'-Monophosphate)	15844.1	8611.12	11352.8	11306.6
PM04	D10	P and S source	D10 (Uridine-5'-Monophosphate)	14954.7	8874.05	11207.5	11432.4
PM04	D11	P and S source	D11 (Uridine-2',3'-Cyclic Monophosphate)	13421	8695.83	8689.1	10461.3
PM04	D12	P and S source	D12 (Uridine-3',5'-Cyclic Monophosphate)	10694.6	9875.8	10668.1	10451.2
PM04	E01	P and S source	E01 (O-Phospho-D-Tyrosine)	11890.6	9852.49	13546.1	11967.2
PM04	E02	P and S source	E02 (O-Phospho-L-Tyrosine)	20875.9	16915.5	18316.8	17755.7
PM04	E03	P and S source	E03 (Phosphocreatine)	15595.8	8255.34	9924.95	10374.4
PM04	E04	P and S source	E04 (Phosphorylcholine)	16550.2	7757.64	13421.3	7905.61
PM04	E05	P and S source	E05 (O-Phosphoryl-Ethanolamine)	13733.8	8191.12	12011.6	9898.71
PM04	E06	P and S source	E06 (Phosphono Acetic Acid)	11862.4	10848.5	8756.84	10989.4
PM04	E07	P and S source	E07 (2-Aminoethyl Phosphonic Acid)	15346.7	8919.01	9767.51	9191.02
PM04	E08	P and S source	E08 (Methylene Diphosphonic Acid)	2764.12	3019.02	3828.1	2294.9
PM04	E09	P and S source	E09 (Thymidine-3'-Monophosphate)	16333.4	8465.14	10221.7	8593.07
PM04	E10	P and S source	E10 (Thymidine-5'-Monophosphate)	14760.3	9088.11	11287.5	10031.6
PM04	E11	P and S source	E11 (Inositol Hexaphosphate)	10613.4	12194.8	10661.3	13571.1
PM04	E12	P and S source	E12 (Thymidine 3',5'-Cyclic Monophosphate)	11197.5	9765.36	10948.3	10560.9
PM04	F01	P and S source	F01 (Negative Control #2)	10837.8	9154.05	9341.06	11527.4
PM04	F02	P and S source	F02 (Sulfate)	15254.8	8961.7	10175.4	9621.47
PM04	F03	P and S source	F03 (Sodium Thiosulfate)	17030.6	8079.71	10404.8	10462.8
PM04	F04	P and S source	F04 (Tetrathionate)	13152.1	7061.28	7045.41	8370.46
PM04	F05	P and S source	F05 (Thiophosphate #2)	15151.5	8673.37	11355.3	10056
PM04	F06	P and S source	F06 (Dithiophosphate #2)	15333.1	9094.02	11422.5	10007.3
PM04	F07	P and S source	F07 (L-Cysteine)	17690.9	9041.58	10188.7	9214.5
PM04	F08	P and S source	F08 (D-Cysteine)	16268.5	7904.55	13932.6	10913.1
PM04	F09	P and S source	F09 (Cys-Gly)	14611.3	9273.72	12028.5	11254.8
PM04	F10	P and S source	F10 (L-Cysteic Acid)	14254.4	9099.46	11378.9	10125.8
PM04	F11	P and S source	F11 (Cysteamine)	11790.1	10090.7	12695.7	11690.5
PM04	F12	P and S source	F12 (L-Cysteine Sulfinic Acid)	12329.2	10089.2	11220.4	11692.9
PM04	G01	P and S source	G01 (N-Acetyl-L-Cysteine)	11433.5	9062.33	10312.4	12051.6
PM04	G02	P and S source	G02 (S-Methyl-L-Cysteine)	11170.6	8368.9	9527.33	9633.88
PM04	G03	P and S source	G03 (Cystathionine)	13523.8	7855.89	10374.8	9842.39
PM04	G04	P and S source	G04 (Lanthionine)	16916.3	8912.56	10982.5	10411.1
PM04	G05	P and S source	G05 (Glutathione)	16117.7	8689.32	12786.7	10221.4
PM04	G06	P and S source	G06 (D,L-Ethionine)	11045.7	8247.62	11308	9158.4
PM04	G07	P and S source	G07 (L-Methionine)	10822	8542.73	8591.5	8913.26
PM04	G08	P and S source	G08 (D-Methionine)	10404.2	8477	12503.8	12003.7
PM04	G09	P and S source	G09 (Gly-Met)	11387.5	8803.67	11947.5	10347.7
PM04	G10	P and S source	G10 (N-Acetyl-D,L-Methionine)	10714.9	8826.17	10775.7	10240.7
PM04	G11	P and S source	G11 (L-Methionine Sulfoxide)	9833.36	8371.76	10260.8	10785.4
PM04	G12	P and S source	G12 (L-Methionine Sulfone)	13277.8	9423.15	9885.66	11109.4
PM04	H01	P and S source	H01 (L-Djenkolic Acid)	10428.3	7742.86	8709.74	10794
PM04	H02	P and S source	H02 (Thiourea)	14098.4	9204.93	11574.9	11165.6
PM04	H03	P and S source	H03 (1-Thio-b-D-Glucose)	10810.6	8378.88	10594.5	10650.3
PM04	H04	P and S source	H04 (D,L-Lipoamide)	12573.2	10391.2	9924.92	12448.9
PM04	H05	P and S source	H05 (Taurocholic Acid)	12640.4	8533.77	11287.2	9262
PM04	H06	P and S source	H06 (Taurine)	16750.8	8739.92	12840.5	10354.2
PM04	H07	P and S source	H07 (Hypotaurine)	10376.7	8623.88	10232.3	10576.1
PM04	H08	P and S source	H08 (p-Amino Benzene Sulfonic Acid)	11718.3	8794.35	11266.4	10597.5
PM04	H09	P and S source	H09 (Butane Sulfonic Acid)	15438.3	8751.19	12002.4	10599
PM04	H10	P and S source	H10 (2-Hydroxyethane Sulfonic Acid)	13668.4	8687.16	9687.57	11277.7
PM04	H11	P and S source	H11 (Methane Sulfonic Acid)	13131.7	10002.8	10589.9	11421.6
PM04	H12	P and S source	H12 (Tetramethylene Sulfone)	9906.53	9123.3	8869.06	9906.35
PM05	A01	Nutrients	A01 (Negative Control)3	10249.7	9442.85	9371.91	11995.4
PM05	A02	Nutrients	A02 (Positive Control)	19864.6	15477.8	15757.8	18168.5
PM05	A03	Nutrients	A03 (L-Alanine)	11426.7	9168.69	10749.8	11561.2
PM05	A04	Nutrients	A04 (L-Arginine)	11962.3	9694.7	10476	11583.6
PM05	A05	Nutrients	A05 (L-Asparagine)	12224.7	9318.83	10770.5	11462.2
PM05	A06	Nutrients	A06 (L-Aspartic Acid)	13056.1	9685.2	10667.7	11250.3
PM05	A07	Nutrients	A07 (L-Cysteine)	13006	9112.25	10023.9	10991.7
PM05	A08	Nutrients	A08 (L-Glutamic Acid)	12070.2	9619.32	10781.1	11537.3
PM05	A09	Nutrients	A09 (Adenosine-3',5'-Cyclic Monophosphate)	13841.6	8945.61	10117.1	10479.1
PM05	A10	Nutrients	A10 (Adenine)	12700.3	9565.29	10694.2	12786.3
PM05	A11	Nutrients	A11 (Adenosine)	13906.5	9532.75	10820.5	12002.7
PM05	A12	Nutrients	A12 (2'-Deoxy-Adenosine)	11560.2	10017.2	8517.89	12261.3
PM05	B01	Nutrients	B01 (L-Glutamine)1	12726.3	9835.27	11865.2	12072.2
PM05	B02	Nutrients	B02 (Glycine)1	15523	9863.51	11236.2	11504
PM05	B03	Nutrients	B03 (L-Histidine)1	17402	9592.71	11781	10784.7
PM05	B04	Nutrients	B04 (L-Isoleucine)1	17035.9	10238.1	12137.9	12161.5
PM05	B05	Nutrients	B05 (L-Leucine)1	18021.3	9181.61	11451.1	11826
PM05	B06	Nutrients	B06 (L-Lysine)1	16089.6	9680.75	9600.08	11781.6
PM05	B07	Nutrients	B07 (L-Methionine)1	14628.6	9323.91	9443.84	10703.1
PM05	B08	Nutrients	B08 (L-Phenylalanine)1	18003.3	9392.17	11561.6	11565.8
PM05	B09	Nutrients	B09 (Guanosine-3',5'-Cyclic Monophosphate)	16184.7	8925.64	9186.23	10889.6
PM05	B10	Nutrients	B10 (Guanine)	15295.3	9666.2	10972.3	10422.5
PM05	B11	Nutrients	B11 (Guanosine)	15210.7	10130.1	11322.6	12991.3
PM05	B12	Nutrients	B12 (2'-Deoxy-Guanosine)	11368.6	9836.7	9705.91	11973.1
PM05	C01	Nutrients	C01 (L-Proline)	12594.3	10382.2	11505.9	12155.6
PM05	C02	Nutrients	C02 (L-Serine)	17079.8	10187.9	10970.3	11995.4
PM05	C03	Nutrients	C03 (L-Threonine)	17516.5	9394.47	10635.6	11055.5
PM05	C04	Nutrients	C04 (L-Tryptophan)	17261.2	10086	12749.5	12601.4
PM05	C05	Nutrients	C05 (L-Tyrosine)	18479.5	9923.27	10992.6	11121.7
PM05	C06	Nutrients	C06 (L-Valine)	18450.3	9799.65	10245.3	12697
PM05	C07	Nutrients	C07 (L-Isoleucine + L-Valine)	18443.7	10484.8	9147.02	12234.7
PM05	C08	Nutrients	C08 (L-Hydroxyproline)	15683.6	9023.89	14239.7	10504.5
PM05	C09	Nutrients	C09 ([5]4-Amino-Imidazole-4[5]-Carboxamide)	18009	8952.29	10420.8	11162.4
PM05	C10	Nutrients	C10 (Hypoxanthine)	15867.6	10202.8	10930.5	11624.1
PM05	C11	Nutrients	C11 (Inosine)	17070.8	9633.33	12535.7	11965.4
PM05	C12	Nutrients	C12 (2'-Deoxy-Inosine)	12281.6	9780.44	10156.3	11932
PM05	D01	Nutrients	D01 (L-Ornithine)	13773.1	10189.5	11203.5	12249.1
PM05	D02	Nutrients	D02 (L-Citrulline)	16205.9	9849.45	9145.89	11150
PM05	D03	Nutrients	D03 (Chorismic Acid)	17221.4	9717.72	10155.2	11968.5
PM05	D04	Nutrients	D04 (Shikimic Acid [-])	17005.1	9776.57	11344.6	11351.3
PM05	D05	Nutrients	D05 (L-Homoserine Lactone)	17813.3	9488.71	10566.9	11510
PM05	D06	Nutrients	D06 (D-Alanine)	16400	10002.1	11090.3	12187.6
PM05	D07	Nutrients	D07 (D-Aspartic Acid)	17804.5	9421.49	10203.9	10907.4
PM05	D08	Nutrients	D08 (D-Glutamic Acid)	17423.2	9009.28	11138.3	11825
PM05	D09	Nutrients	D09 (D,L-Diamino-Pimelic Acid)	16267.5	9979.55	10507.4	12492.7
PM05	D10	Nutrients	D10 (Cytosine)	18528.6	9120.39	11445	10601.2
PM05	D11	Nutrients	D11 (Cytidine)	17527	9533.15	9860.75	11881
PM05	D12	Nutrients	D12 (2'-Deoxy-Cytidine)	11430.6	9984.03	9003.8	11384.7
PM05	E01	Nutrients	E01 (Putrescine)	12279.4	9804.39	10031.8	11414.5
PM05	E02	Nutrients	E02 (Spermidine)	16684.7	9073.46	12052.4	10285.7
PM05	E03	Nutrients	E03 (Spermine)	16002.1	8376.03	10299.3	9302.04
PM05	E04	Nutrients	E04 (Pyridoxine)	15552.7	9221.34	11485.2	11289.7
PM05	E05	Nutrients	E05 (Pyridoxal)	15638.4	8485.62	10498.8	11824.4
PM05	E06	Nutrients	E06 (Pyridoxamine)	17235.3	10568.3	9645	11673.9
PM05	E07	Nutrients	E07 (b-Alanine)	17081.1	9583.22	10070	11618.6
PM05	E08	Nutrients	E08 (D-Pantothenic Acid)	17115.2	8546.34	11405.4	10450.4
PM05	E09	Nutrients	E09 (Orotic Acid)	11506.3	9792.53	10068	11843.4
PM05	E10	Nutrients	E10 (Uracil)	15381.8	10112.3	10878.6	10935.3
PM05	E11	Nutrients	E11 (Uridine)	17524.9	9370.09	12358	11977
PM05	E12	Nutrients	E12 (2'-Deoxy-Uridine)	12349	10059.1	10522.5	12250.2
PM05	F01	Nutrients	F01 (Quinolinic Acid)	11713.5	9688.2	11276.7	11186.2
PM05	F02	Nutrients	F02 (Nicotinic Acid)	15575.4	9372.64	12112.9	11394.3
PM05	F03	Nutrients	F03 (Nicotinamide)	18462.2	9338.5	10554.8	11249.4
PM05	F04	Nutrients	F04 (b-Nicotinamide Adenine Dinucleotide)	16708.3	9833.64	10804.7	10815.9
PM05	F05	Nutrients	F05 (d-Amino-Levulinic Acid)	17463.3	9385.28	10547.8	12112
PM05	F06	Nutrients	F06 (Hematin)	16926.4	10200	11761.3	11258.6
PM05	F07	Nutrients	F07 (Deferoxamine Mesylate)	17043	10109.2	11507.9	11266.9
PM05	F08	Nutrients	F08 (D-Glucose)	15649	9698.27	11479.6	10957
PM05	F09	Nutrients	F09 (N-Acetyl-D-Glucosamine)	17565	9304.04	10785.4	11627.9
PM05	F10	Nutrients	F10 (Thymine)	15104.5	9027.25	11282.5	10055.2
PM05	F11	Nutrients	F11 (Glutathione)	16941.7	9684.18	11728.2	12008.7
PM05	F12	Nutrients	F12 (Thymidine)	11563.6	9677.15	10791.2	12432.4
PM05	G01	Nutrients	G01 (Oxaloacetic Acid)	11861.6	12237	11239	15092.1
PM05	G02	Nutrients	G02 (D-Biotin)	16500.6	9330.72	11988.3	11586.3
PM05	G03	Nutrients	G03 (Cyanocobalamin)	17794	10383.9	10787.3	10284.1
PM05	G04	Nutrients	G04 (p-Amino-Benzoic Acid)	16414.8	9648.41	11600.1	11628.1
PM05	G05	Nutrients	G05 (Folic Acid)	16191.4	9812.69	12633.7	12153.9
PM05	G06	Nutrients	G06 (Inosine + Thiamine)	17232.7	10267.8	11392.1	11918.2
PM05	G07	Nutrients	G07 (Thiamine)	18192.8	9018.33	12133.2	11207.3
PM05	G08	Nutrients	G08 (Thiamine Pyrophosphate)	15738.2	10618.6	10350.9	11086.4
PM05	G09	Nutrients	G09 (Riboflavin)	16569.4	10128.5	11878	12716.3
PM05	G10	Nutrients	G10 (Pyrrolo-Quinoline Quinone)	17255.1	9992.28	11686.7	10697.7
PM05	G11	Nutrients	G11 (Menadione)	16717.2	10113.2	11514.4	13090.5
PM05	G12	Nutrients	G12 (myo-Inositol)	12255.4	10322.1	11541.6	12619.8
PM05	H01	Nutrients	H01 (Butyric Acid)	11195	9139.01	7887.33	10118.6
PM05	H02	Nutrients	H02 (a-Hydroxy-Butyric Acid)	13905.8	10541.3	10983.9	12377.6
PM05	H03	Nutrients	H03 (a-Keto-Butyric Acid)	14239	11045.3	11973.5	11931.9
PM05	H04	Nutrients	H04 (Sodium Caprylate)	13105.8	10162.5	13219.9	12478.6
PM05	H05	Nutrients	H05 (D,L-a-Lipoic Acid)	14530.2	9856.79	12764.5	13005.7
PM05	H06	Nutrients	H06 (D,L-Mevalonic Acid Lactone)	13821.4	12002.3	13606.4	12740.3
PM05	H07	Nutrients	H07 (D,L-Carnitine)	11928.9	10512.5	11557.9	11928.2
PM05	H08	Nutrients	H08 (Choline)	12844.2	10684.6	12933	12210.4
PM05	H09	Nutrients	H09 (Tween 20)	15699.5	11622.4	13321	13761.9
PM05	H10	Nutrients	H10 (Tween 40)	14617.3	12531.8	12722.1	13714.6
PM05	H11	Nutrients	H11 (Tween 60)	14820.7	12017.4	11431.8	14075.4
PM05	H12	Nutrients	H12 (Tween 80)	12250.9	11005.2	9382.47	12593.1
PM06	A01	Peptides N	A01 (Negative Control)4	4811.6	4572.54	4211.34	4163.85
PM06	A02	Peptides N	A02 (L-Glutamine)	19416.7	20256.2	20118.7	19731.5
PM06	A03	Peptides N	A03 (Ala-Ala)	15696.9	15338.9	12149.7	16406.6
PM06	A04	Peptides N	A04 (Ala-Arg)	11733.3	11113.5	10448.5	12278.1
PM06	A05	Peptides N	A05 (Ala-Asn)	17562.1	18257.3	17827.1	19051.6
PM06	A06	Peptides N	A06 (Ala-Glu)	17503.1	19845.1	18955.6	18382.5
PM06	A07	Peptides N	A07 (Ala-Gly)	15249.5	14309.2	15133.3	16654
PM06	A08	Peptides N	A08 (Ala-His)	18743.4	19298.7	18247	18991.9
PM06	A09	Peptides N	A09 (Ala-Leu)	15459.6	14687.3	16165.2	17603.3
PM06	A10	Peptides N	A10 (Ala-Lys)	6864.51	9189.28	6315.49	7767.09
PM06	A11	Peptides N	A11 (Ala-Phe)	16260.1	16929.5	16931.4	18492.5
PM06	A12	Peptides N	A12 (Ala-Pro)	4505.21	5093.56	4481.48	4489.72
PM06	B01	Peptides N	B01 (Ala-Ser)	13660.3	13848.3	12482.6	18603.7
PM06	B02	Peptides N	B02 (Ala-Thr)	17040.5	16826.7	16722.4	17436.8
PM06	B03	Peptides N	B03 (Ala-Trp)	9666.48	15972	14917.9	15531.2
PM06	B04	Peptides N	B04 (Ala-Tyr)	18510.4	19021.9	18916.5	18517.3
PM06	B05	Peptides N	B05 (Arg-Ala)	10422.6	8938.15	8710.56	8950.47
PM06	B06	Peptides N	B06 (Arg-Arg)	11654.5	14382.6	13064.5	11416.6
PM06	B07	Peptides N	B07 (Arg-Asp)	4502.77	3547.18	3273.99	2590.57
PM06	B08	Peptides N	B08 (Arg-Gln)	6620.75	4363.91	4371.64	3424.79
PM06	B09	Peptides N	B09 (Arg-Glu)	4503.15	3704.97	3474.06	2864.83
PM06	B10	Peptides N	B10 (Arg-Ile)	8298.62	10944.4	8394.4	7393.01
PM06	B11	Peptides N	B11 (Arg-Leu)	9764.89	13023.4	8799.54	12297.1
PM06	B12	Peptides N	B12 (Arg-Lys)	4729.36	6136.35	5348.44	6372.17
PM06	C01	Peptides N	C01 (Arg-Met)	5628.89	4298.45	4091.78	3828.05
PM06	C02	Peptides N	C02 (Arg-Phe)	13136.2	13567.6	13400.2	11688.7
PM06	C03	Peptides N	C03 (Arg-Ser)	3277.95	2967.7	3063.5	2340.43
PM06	C04	Peptides N	C04 (Arg-Trp)	3727.57	2969.74	3305.44	2693.9
PM06	C05	Peptides N	C05 (Arg-Tyr)	15659.8	16558.8	16023.1	16087.9
PM06	C06	Peptides N	C06 (Arg-Val)	12560.2	16250.6	11690.9	15903
PM06	C07	Peptides N	C07 (Asn-Glu)	18330.9	18889.8	18959.9	18672.9
PM06	C08	Peptides N	C08 (Asn-Val)	17223.3	18334.4	16139	16697.1
PM06	C09	Peptides N	C09 (Asp-Asp)	16540.9	18825.9	18200	19205.6
PM06	C10	Peptides N	C10 (Asp-Glu)	16886.4	18497.3	17836.3	17854.1
PM06	C11	Peptides N	C11 (Asp-Leu)	15458.1	16498.7	15497.7	15597.2
PM06	C12	Peptides N	C12 (Asp-Lys)	14235	13526	14117.2	13520.7
PM06	D01	Peptides N	D01 (Asp-Phe)	16530.2	17033.3	16648.8	15086.5
PM06	D02	Peptides N	D02 (Asp-Trp)	11025.5	16392.5	16157.1	14949.9
PM06	D03	Peptides N	D03 (Asp-Val)	17122.6	17575.4	15947.8	17830.6
PM06	D04	Peptides N	D04 (Cys-Gly)	11426.8	10597.7	10671.3	11421.1
PM06	D05	Peptides N	D05 (Gln-Gln)	18886.8	19769.4	19641.2	18938
PM06	D06	Peptides N	D06 (Gln-Gly)	17717.6	19292.6	19056.6	18584.9
PM06	D07	Peptides N	D07 (Glu-Asp)	18302.6	19816.6	19390.4	19593.8
PM06	D08	Peptides N	D08 (Glu-Glu)	18787.1	20196.2	19549.3	19864.8
PM06	D09	Peptides N	D09 (Glu-Gly)	16979.9	19413.1	18483.2	18655.4
PM06	D10	Peptides N	D10 (Glu-Ser)	13695.4	17527.2	16769.3	16403.6
PM06	D11	Peptides N	D11 (Glu-Trp)	13580.7	17659.2	16978.7	16171
PM06	D12	Peptides N	D12 (Glu-Tyr)	18572.2	19938.5	18715.5	18549.9
PM06	E01	Peptides N	E01 (Glu-Val)	16315.8	19652.2	17767.4	16543.4
PM06	E02	Peptides N	E02 (Gly-Ala)	15480.4	15395.4	14911.1	17158.6
PM06	E03	Peptides N	E03 (Gly-Arg)	7458.74	6891.03	5986.52	2861.14
PM06	E04	Peptides N	E04 (Gly-Cys)	8244.21	11905.9	10243.3	10715.1
PM06	E05	Peptides N	E05 (Gly-Gly)	11084.6	9500.01	8949.21	12498
PM06	E06	Peptides N	E06 (Gly-His)	18009.6	17481.9	17555	19359
PM06	E07	Peptides N	E07 (Gly-Leu)	13298.8	17239.4	15040.1	16835.6
PM06	E08	Peptides N	E08 (Gly-Lys)	3264.48	3276.47	3313.88	2334.44
PM06	E09	Peptides N	E09 (Gly-Met)	8971.66	8919.39	10149.2	8284.87
PM06	E10	Peptides N	E10 (Gly-Phe)	17045.9	17223.9	18034.6	15730.5
PM06	E11	Peptides N	E11 (Gly-Pro)	3352.49	3796.92	3731.45	2779.46
PM06	E12	Peptides N	E12 (Gly-Ser)	11628.7	10984.4	10469.8	16445.9
PM06	F01	Peptides N	F01 (Gly-Thr)	15321.8	12700.5	14507.3	17165.4
PM06	F02	Peptides N	F02 (Gly-Trp)	5664.15	15562.1	15287.5	15585
PM06	F03	Peptides N	F03 (Gly-Tyr)	17112.3	17603.3	17081.6	15851.7
PM06	F04	Peptides N	F04 (Gly-Val)	13839.4	16605.9	10987.8	15705.2
PM06	F05	Peptides N	F05 (His-Asp)	15662.9	18059.8	17930.7	20078.7
PM06	F06	Peptides N	F06 (His-Gly)	18851.6	19201.8	18670.4	18795.8
PM06	F07	Peptides N	F07 (His-Leu)	16859.1	18273.1	17680.3	16720.1
PM06	F08	Peptides N	F08 (His-Lys)	4198.45	9698.6	4532.14	2350.25
PM06	F09	Peptides N	F09 (His-Met)	17408.1	18224.8	17247.6	16804.9
PM06	F10	Peptides N	F10 (His-Pro)	11028	9247.11	9031.79	4968.67
PM06	F11	Peptides N	F11 (His-Ser)	18223.2	19235.7	18114.8	18331.5
PM06	F12	Peptides N	F12 (His-Trp)	5461.86	16786	17373.1	16184.4
PM06	G01	Peptides N	G01 (His-Tyr)	18809.4	19127	18864.7	17922.4
PM06	G02	Peptides N	G02 (His-Val)	17803.7	18470.8	16902.7	16529.2
PM06	G03	Peptides N	G03 (Ile-Ala)	17989.6	18397	17626.3	19360.8
PM06	G04	Peptides N	G04 (Ile-Arg)	6865.68	9985.66	7089.97	3969.1
PM06	G05	Peptides N	G05 (Ile-Gln)	18162.2	19575.6	18751.2	17374
PM06	G06	Peptides N	G06 (Ile-Gly)	14202.4	16769.7	13756.9	15690.6
PM06	G07	Peptides N	G07 (Ile-His)	16682.2	16883.6	16895.9	17646.5
PM06	G08	Peptides N	G08 (Ile-Ile)	9247.48	13035.5	7964.71	5669.54
PM06	G09	Peptides N	G09 (Ile-Met)	7066.86	11144.6	6291.4	4737.89
PM06	G10	Peptides N	G10 (Ile-Phe)	15889	16779.6	16331.6	14634.9
PM06	G11	Peptides N	G11 (Ile-Pro)	3074.64	3977.42	3819.9	2833.43
PM06	G12	Peptides N	G12 (Ile-Ser)	13852.7	16334.4	14631.6	16593.1
PM06	H01	Peptides N	H01 (Ile-Trp)	4601.06	14631.8	15173	14320.5
PM06	H02	Peptides N	H02 (Ile-Tyr)	14866.7	16155.3	16432.9	14776.6
PM06	H03	Peptides N	H03 (Ile-Val)	16714	16206.1	16787.6	15855.6
PM06	H04	Peptides N	H04 (Leu-Ala)	16709.9	16604.2	17712.9	19070.1
PM06	H05	Peptides N	H05 (Leu-Arg)	10749.5	15056.9	10717.6	14498.5
PM06	H06	Peptides N	H06 (Leu-Asp)	8426.2	13992.1	12322.3	14141.7
PM06	H07	Peptides N	H07 (Leu-Glu)	13774.4	16268.2	15195.9	15331.7
PM06	H08	Peptides N	H08 (Leu-Gly)	11627.3	16543.3	12076.3	18576.8
PM06	H09	Peptides N	H09 (Leu-Ile)	9414.19	15133.6	10632.8	15016.1
PM06	H10	Peptides N	H10 (Leu-Leu)	7230.73	16187	11468.4	16007.2
PM06	H11	Peptides N	H11 (Leu-Met)	6994.43	14269.6	7954.1	15269.1
PM06	H12	Peptides N	H12 (Leu-Phe)	17592.5	17265.6	17420.4	18639.4
PM07	A01	Peptides N	A01 (Negative Control)5	3867	3447.11	3588.74	3553.37
PM07	A02	Peptides N	A02 (L-Glutamine)1	20220.6	20522.7	20600.1	19104.2
PM07	A03	Peptides N	A03 (Leu-Ser)	18613.4	19619	18281.9	20114.9
PM07	A04	Peptides N	A04 (Leu-Trp)	6116.91	16727.8	16339.6	17312.9
PM07	A05	Peptides N	A05 (Leu-Val)	16526.7	18238.6	17292.6	16400.8
PM07	A06	Peptides N	A06 (Lys-Ala)	13694.1	9978.07	14167.3	8537.65
PM07	A07	Peptides N	A07 (Lys-Arg)	10233.6	10839.9	9691.34	7353.64
PM07	A08	Peptides N	A08 (Lys-Glu)	2536.6	2501.21	2559.32	2947.69
PM07	A09	Peptides N	A09 (Lys-Ile)	14434.9	17099	15678.3	13158.1
PM07	A10	Peptides N	A10 (Lys-Leu)	14592.3	16701.1	14237	16078.7
PM07	A11	Peptides N	A11 (Lys-Lys)	3735.89	3111.78	3236.6	3701.86
PM07	A12	Peptides N	A12 (Lys-Phe)	17467.9	16801.2	16616	15822
PM07	B01	Peptides N	B01 (Lys-Pro)	3591.22	3943.78	3285.86	4129.56
PM07	B02	Peptides N	B02 (Lys-Ser)	17275.4	15035.6	13099.2	12251.5
PM07	B03	Peptides N	B03 (Lys-Thr)	8174.95	13829.7	7876.71	5192.09
PM07	B04	Peptides N	B04 (Lys-Trp)	8653.81	16478	15591.4	15156.8
PM07	B05	Peptides N	B05 (Lys-Tyr)	15093.2	15588.9	15379.1	15092
PM07	B06	Peptides N	B06 (Lys-Val)	11210.9	12104.4	10252.5	7049.93
PM07	B07	Peptides N	B07 (Met-Arg)	12123.5	12977.4	12350.2	8801.18
PM07	B08	Peptides N	B08 (Met-Asp)	14704.9	14388.1	14451.1	17121.8
PM07	B09	Peptides N	B09 (Met-Gln)	15421.8	17843.9	16676.6	17447.9
PM07	B10	Peptides N	B10 (Met-Glu)	16097.2	17230.2	17443.9	15064
PM07	B11	Peptides N	B11 (Met-Gly)	10031	10337.9	10219.2	13593.2
PM07	B12	Peptides N	B12 (Met-His)	17463.8	19110.9	18252.4	17034.3
PM07	C01	Peptides N	C01 (Met-Ile)	7962.28	11429.8	6102.16	4173.03
PM07	C02	Peptides N	C02 (Met-Leu)	7576.29	13961.2	7063.75	16228.9
PM07	C03	Peptides N	C03 (Met-Lys)	6715.52	6994.76	5259.45	4426.2
PM07	C04	Peptides N	C04 (Met-Met)	7253.13	5261.59	3863.29	2686.27
PM07	C05	Peptides N	C05 (Met-Phe)	15915.6	16378.3	15949.2	14080.5
PM07	C06	Peptides N	C06 (Met-Pro)	6257.04	2702.88	3477.66	2537.74
PM07	C07	Peptides N	C07 (Met-Trp)	4014.31	9983.25	5771.92	4755.7
PM07	C08	Peptides N	C08 (Met-Val)	6895.09	14335.4	5307.11	5877.42
PM07	C09	Peptides N	C09 (Phe-Ala)	18265.6	19126.6	18857	19311.4
PM07	C10	Peptides N	C10 (Phe-Gly)	17378	18574.2	18117	18383.1
PM07	C11	Peptides N	C11 (Phe-Ile)	17535.9	17782	17527.6	15666.6
PM07	C12	Peptides N	C12 (Phe-Phe)	18481.3	18357.5	18487.7	17596
PM07	D01	Peptides N	D01 (Phe-Pro)	3917.19	3798.32	3900.94	3583.32
PM07	D02	Peptides N	D02 (Phe-Ser)	17751.6	19776.4	18776.5	19608
PM07	D03	Peptides N	D03 (Phe-Trp)	12919.1	15997.3	15865.1	15845.1
PM07	D04	Peptides N	D04 (Pro-Ala)	18001.6	18369.7	18223.1	16914.1
PM07	D05	Peptides N	D05 (Pro-Asp)	12468.6	13408	10934.4	17731.5
PM07	D06	Peptides N	D06 (Pro-Gln)	18862.4	19594.3	19107.8	18012.4
PM07	D07	Peptides N	D07 (Pro-Gly)	17782.3	16804.9	17566.2	17648.9
PM07	D08	Peptides N	D08 (Pro-Hyp)	2393.45	2096.21	2073.84	2155.64
PM07	D09	Peptides N	D09 (Pro-Leu)	17284.5	18043.4	17860.8	17648.4
PM07	D10	Peptides N	D10 (Pro-Phe)	18127.1	18188.5	18376.3	17806.9
PM07	D11	Peptides N	D11 (Pro-Pro)	4267.3	3013.35	3242.37	3614.51
PM07	D12	Peptides N	D12 (Pro-Tyr)	18304.1	18426.4	18350.8	16897.8
PM07	E01	Peptides N	E01 (Ser-Ala)	18070.9	17880.9	17889.1	18941.6
PM07	E02	Peptides N	E02 (Ser-Gly)	15604.4	12966.4	13358	18143.2
PM07	E03	Peptides N	E03 (Ser-His)	18815.6	19512.3	18637.4	18973.1
PM07	E04	Peptides N	E04 (Ser-Leu)	17842.4	19425.6	18052.4	18389.9
PM07	E05	Peptides N	E05 (Ser-Met)	10940.9	12431.8	11143.2	15461.9
PM07	E06	Peptides N	E06 (Ser-Phe)	18518.5	19640.4	18917.6	16111
PM07	E07	Peptides N	E07 (Ser-Pro)	2386.59	2836.87	2510.76	2095.5
PM07	E08	Peptides N	E08 (Ser-Ser)	16671.1	16499.1	16465.9	17146.9
PM07	E09	Peptides N	E09 (Ser-Tyr)	18424.7	18760.6	18507.9	17787.9
PM07	E10	Peptides N	E10 (Ser-Val)	16008.2	18209	13642.6	19026.3
PM07	E11	Peptides N	E11 (Thr-Ala)	17553.4	18303.9	17469.2	18481
PM07	E12	Peptides N	E12 (Thr-Arg)	6717.39	4971.25	5484.01	5444.83
PM07	F01	Peptides N	F01 (Thr-Glu)	18977.3	19623.4	18494.7	18295.1
PM07	F02	Peptides N	F02 (Thr-Gly)	16939.5	17810.3	17183.8	17604
PM07	F03	Peptides N	F03 (Thr-Leu)	12853.1	16623.4	12258	16783.8
PM07	F04	Peptides N	F04 (Thr-Met)	10228.7	13771.8	8832.85	12781.2
PM07	F05	Peptides N	F05 (Thr-Pro)	3075.01	3115.31	2991.15	2498.98
PM07	F06	Peptides N	F06 (Trp-Ala)	5845.28	14977.2	11967.4	15600.7
PM07	F07	Peptides N	F07 (Trp-Arg)	2692.32	10129.2	2917.15	2782.49
PM07	F08	Peptides N	F08 (Trp-Asp)	3425.15	7587.64	4041.62	3456.54
PM07	F09	Peptides N	F09 (Trp-Glu)	4912.41	11259.4	13164.7	15077.8
PM07	F10	Peptides N	F10 (Trp-Gly)	3817.17	13678	14107	14173.8
PM07	F11	Peptides N	F11 (Trp-Leu)	5964.82	13540.5	12264.3	13785
PM07	F12	Peptides N	F12 (Trp-Lys)	6127.79	5294.76	5530.25	6616.04
PM07	G01	Peptides N	G01 (Trp-Phe)	10131.6	15891.2	15398.8	15068.7
PM07	G02	Peptides N	G02 (Trp-Ser)	8875.41	18110.1	17184.3	18319.2
PM07	G03	Peptides N	G03 (Trp-Trp)	4825.07	13809.2	9087.52	10360.2
PM07	G04	Peptides N	G04 (Trp-Tyr)	8937.35	15216.3	14755.1	14967.5
PM07	G05	Peptides N	G05 (Tyr-Ala)	18541.9	19537.8	19418.3	17676.2
PM07	G06	Peptides N	G06 (Tyr-Gln)	18867.8	19422.9	19274.2	17918.7
PM07	G07	Peptides N	G07 (Tyr-Glu)	15912.2	15830.2	16061.5	15623.9
PM07	G08	Peptides N	G08 (Tyr-Gly)	17364.9	18554.6	17805.2	18258.6
PM07	G09	Peptides N	G09 (Tyr-His)	18339.9	18544.4	18607.1	17338.2
PM07	G10	Peptides N	G10 (Tyr-Leu)	16822.8	17327.5	17307.9	16095.9
PM07	G11	Peptides N	G11 (Tyr-Lys)	13308.3	13852.1	13147.4	13698.6
PM07	G12	Peptides N	G12 (Tyr-Phe)	18079.2	18133.2	18244.6	16119.5
PM07	H01	Peptides N	H01 (Tyr-Trp)	6597.06	13659.8	10962.5	15161.9
PM07	H02	Peptides N	H02 (Tyr-Tyr)	18698.6	18962.6	19230.4	18265.5
PM07	H03	Peptides N	H03 (Val-Arg)	10839.1	15178.7	11755.2	10997.5
PM07	H04	Peptides N	H04 (Val-Asn)	19584.1	20104.9	18695.2	19121.2
PM07	H05	Peptides N	H05 (Val-Asp)	8994.08	8883.16	9700.58	12566.4
PM07	H06	Peptides N	H06 (Val-Gly)	14911.2	19048.8	12988	17757.2
PM07	H07	Peptides N	H07 (Val-His)	18601.2	19130.8	18330.3	18940.5
PM07	H08	Peptides N	H08 (Val-Ile)	17958.4	18074.7	17672.7	16631.6
PM07	H09	Peptides N	H09 (Val-Leu)	17120.5	18347	17614.3	17064.7
PM07	H10	Peptides N	H10 (Val-Tyr)	18782	18791.7	18704.6	17904.5
PM07	H11	Peptides N	H11 (Val-Val)	12278.6	16684.3	10834.3	12073.1
PM07	H12	Peptides N	H12 (g-Glu-Gly)	14615.3	18049.5	17342.7	15615
PM08	A01	Peptides N	A01 (Negative Control)6	4759.79	3959.08	4109.76	4240.09
PM08	A02	Peptides N	A02 (L-Glutamine)2	19132.3	20061.7	20071	19891.1
PM08	A03	Peptides N	A03 (Ala-Asp)	11511	12996.3	10313.3	17340.3
PM08	A04	Peptides N	A04 (Ala-Gln)	17948	19383.7	19182.1	20075.5
PM08	A05	Peptides N	A05 (Ala-Ile)	16286.9	16175.9	16323.1	15290.8
PM08	A06	Peptides N	A06 (Ala-Met)	11412.7	11596.7	10500.4	15597.8
PM08	A07	Peptides N	A07 (Ala-Val)	11805.7	14632.7	10688	16661
PM08	A08	Peptides N	A08 (Asp-Ala)	15363.4	16678.6	16821.7	18132.6
PM08	A09	Peptides N	A09 (Asp-Gln)	19335.7	19549.9	19457.1	19657.3
PM08	A10	Peptides N	A10 (Asp-Gly)	15234.3	16327.2	17277.8	17880.9
PM08	A11	Peptides N	A11 (Glu-Ala)	18055.9	19920.1	19176.7	19231.4
PM08	A12	Peptides N	A12 (Gly-Asn)	10714.5	11110.6	10282.1	17206.3
PM08	B01	Peptides N	B01 (Gly-Asp)	9018.95	6500.31	5298.05	5938.61
PM08	B02	Peptides N	B02 (Gly-Ile)	13166.2	14283.3	12054.7	13831.8
PM08	B03	Peptides N	B03 (His-Ala)	17816.3	18880.5	18075.9	18325.6
PM08	B04	Peptides N	B04 (His-Glu)	17390.5	17396	18662.6	18195.9
PM08	B05	Peptides N	B05 (His-His)	18729.7	19590.1	18451.5	17973.5
PM08	B06	Peptides N	B06 (Ile-Asn)	16613	18049.1	17400.5	18368.4
PM08	B07	Peptides N	B07 (Ile-Leu)	11258.2	17328.6	11958.5	16554.6
PM08	B08	Peptides N	B08 (Leu-Asn)	17889.3	19348.2	18311.7	19190.7
PM08	B09	Peptides N	B09 (Leu-His)	18354.9	19168.8	18241.9	18737.3
PM08	B10	Peptides N	B10 (Leu-Pro)	5961.02	4896.98	4351.63	4953.22
PM08	B11	Peptides N	B11 (Leu-Tyr)	15907.5	17023.1	16883.4	17856.4
PM08	B12	Peptides N	B12 (Lys-Asp)	5138.77	4613.93	4417.61	5508.79
PM08	C01	Peptides N	C01 (Lys-Gly)	9265.23	7668.52	7147.59	9088.82
PM08	C02	Peptides N	C02 (Lys-Met)	7974.74	8612.68	7994.37	6933.75
PM08	C03	Peptides N	C03 (Met-Thr)	10370.7	12661.4	8614.02	13147.4
PM08	C04	Peptides N	C04 (Met-Tyr)	16220.2	16674.1	16585.6	15228.1
PM08	C05	Peptides N	C05 (Phe-Asp)	15545.9	16196.3	16435.4	15694.8
PM08	C06	Peptides N	C06 (Phe-Glu)	16301.4	16499.2	16676.5	15908
PM08	C07	Peptides N	C07 (Gln-Glu)	19864.9	19993.5	19565.5	19316.2
PM08	C08	Peptides N	C08 (Phe-Met)	16469.1	17483.4	16303.5	16502.6
PM08	C09	Peptides N	C09 (Phe-Tyr)	17671	17920.8	18176.6	18272.7
PM08	C10	Peptides N	C10 (Phe-Val)	17433.1	17934.2	17263.7	16735.8
PM08	C11	Peptides N	C11 (Pro-Arg)	8622.31	8316.13	7803.71	8684.97
PM08	C12	Peptides N	C12 (Pro-Asn)	15750.6	16162.3	17778.4	19489.6
PM08	D01	Peptides N	D01 (Pro-Glu)	14717.6	15683.2	17729.6	17287.2
PM08	D02	Peptides N	D02 (Pro-Ile)	15728.3	15917.8	15154.8	12878.7
PM08	D03	Peptides N	D03 (Pro-Lys)	4575.12	5574	4334.08	2706.96
PM08	D04	Peptides N	D04 (Pro-Ser)	18249.8	18275.8	18269.6	18679.6
PM08	D05	Peptides N	D05 (Pro-Trp)	6447.48	15621.3	15577.6	14168.1
PM08	D06	Peptides N	D06 (Pro-Val)	17692.9	18307.9	17714	16811.9
PM08	D07	Peptides N	D07 (Ser-Asn)	16827.9	17604.5	16388.9	17950.3
PM08	D08	Peptides N	D08 (Ser-Asp)	11944.6	13728.7	10554.7	15263.8
PM08	D09	Peptides N	D09 (Ser-Gln)	17023.6	17940.3	17718.7	19070.1
PM08	D10	Peptides N	D10 (Ser-Glu)	18205.3	18834.2	18281.5	19109.3
PM08	D11	Peptides N	D11 (Thr-Asp)	9689.77	9005.54	7724.08	12149.4
PM08	D12	Peptides N	D12 (Thr-Gln)	18609	18946.6	18214.2	19671.6
PM08	E01	Peptides N	E01 (Thr-Phe)	16871.8	17834.4	17616.8	17033.2
PM08	E02	Peptides N	E02 (Thr-Ser)	17602.4	17945.6	17151.7	17581.3
PM08	E03	Peptides N	E03 (Trp-Val)	2394.69	10651.4	2478.36	2487.51
PM08	E04	Peptides N	E04 (Tyr-Ile)	15592.3	16179	15256.1	14422.1
PM08	E05	Peptides N	E05 (Tyr-Val)	17968.1	18083.3	17960.4	17141.7
PM08	E06	Peptides N	E06 (Val-Ala)	16555.2	18370.7	15105.9	18321.5
PM08	E07	Peptides N	E07 (Val-Gln)	18927	19283.1	18502.7	19837.5
PM08	E08	Peptides N	E08 (Val-Glu)	9292.67	14877.8	12767.6	13668.6
PM08	E09	Peptides N	E09 (Val-Lys)	3384.54	3651.69	3224.45	3512.46
PM08	E10	Peptides N	E10 (Val-Met)	9579.54	13638.1	7498.3	10560.2
PM08	E11	Peptides N	E11 (Val-Phe)	17381.1	17944.5	17308.1	17122.6
PM08	E12	Peptides N	E12 (Val-Pro)	5069.33	4441.83	4217.37	5368.96
PM08	F01	Peptides N	F01 (Val-Ser)	14479.9	16941.4	11795.4	17365.7
PM08	F02	Peptides N	F02 (b-Ala-Ala)	3632.06	3607.89	3413.52	2562.86
PM08	F03	Peptides N	F03 (b-Ala-Gly)	2057.52	2178.11	1920.39	2111.47
PM08	F04	Peptides N	F04 (b-Ala-His)	2399.75	2580.04	2391.71	1992.28
PM08	F05	Peptides N	F05 (Met-b-Ala)	9122.34	8308.57	7259.42	8903.42
PM08	F06	Peptides N	F06 (b-Ala-Phe)	3402.62	2843.29	2767.48	2958.65
PM08	F07	Peptides N	F07 (D-Ala-D-Ala)	2410.33	3488.52	1902.11	2799.26
PM08	F08	Peptides N	F08 (D-Ala-Gly)	6236.23	4819.66	4421.76	3431.61
PM08	F09	Peptides N	F09 (D-Ala-Leu)	13176.9	14043	7908	15175.4
PM08	F10	Peptides N	F10 (D-Leu-D-Leu)	3804.04	7591.24	5548.46	5123.67
PM08	F11	Peptides N	F11 (D-Leu-Gly)	15030.9	15759.1	10839.1	18743.6
PM08	F12	Peptides N	F12 (D-Leu-Tyr)	4145	3978.19	3375.48	4816.78
PM08	G01	Peptides N	G01 (g-Glu-Gly)	15435.3	19109	18243.2	18223.9
PM08	G02	Peptides N	G02 (g-D-Glu-Gly)	14433.3	15052.3	15225.2	17732.7
PM08	G03	Peptides N	G03 (Gly-D-Ala)	2698.42	2910.5	2520.8	2266.03
PM08	G04	Peptides N	G04 (Gly-D-Asp)	2631.73	2434.42	2185.17	2497.02
PM08	G05	Peptides N	G05 (Gly-D-Ser)	2520.41	2424.35	2326.38	2369.02
PM08	G06	Peptides N	G06 (Gly-D-Thr)	2676.28	2379.62	2167.85	2610.05
PM08	G07	Peptides N	G07 (Gly-D-Val)	2126.93	10727.7	3146.21	2217.67
PM08	G08	Peptides N	G08 (Leu-b-Ala)	15072.6	16739.8	15267.8	18293.1
PM08	G09	Peptides N	G09 (Leu-D-Leu)	4106.57	12388.2	6282.91	12338
PM08	G10	Peptides N	G10 (Phe-b-Ala)	3298.15	11275.6	2615.18	4372.78
PM08	G11	Peptides N	G11 (Ala-Ala-Ala)	9288.55	12402.2	3618.53	10919.2
PM08	G12	Peptides N	G12 (D-Ala-Gly-Gly)	4682.06	5421.04	3775.98	4877.94
PM08	H01	Peptides N	H01 (Gly-Gly-Ala)	11377.1	7311.13	7108.63	12682.4
PM08	H02	Peptides N	H02 (Gly-Gly-D-Leu)	14970.4	16144.5	14934.8	14580.2
PM08	H03	Peptides N	H03 (Gly-Gly-Gly)	6114.22	4859.99	4076.71	3272.44
PM08	H04	Peptides N	H04 (Gly-Gly-Ile)	11144.7	12474.4	8323.3	4212.18
PM08	H05	Peptides N	H05 (Gly-Gly-Leu)	14405.4	15003.5	13922.9	12415.9
PM08	H06	Peptides N	H06 (Gly-Gly-Phe)	17409.5	17009.6	17589.1	14871.8
PM08	H07	Peptides N	H07 (Val-Tyr-Val)	3109.83	2860.44	2397.52	3248.96
PM08	H08	Peptides N	H08 (Gly-Phe-Phe)	4411.48	4710.74	3421.15	6202.53
PM08	H09	Peptides N	H09 (Leu-Gly-Gly)	9485.34	14455.6	11272.7	15987.7
PM08	H10	Peptides N	H10 (Leu-Leu-Leu)	4072.14	4852.78	3134.01	6306.57
PM08	H11	Peptides N	H11 (Phe-Gly-Gly)	4042.54	3861.23	3266.95	7253.86
PM08	H12	Peptides N	H12 (Tyr-Gly-Gly)	4400.43	4075.55	3592.66	4524.06
PM09	A01	Osmolytes	A01 (1% NaCl)	15237.5	13545.2	13751.3	12248.7
PM09	A02	Osmolytes	A02 (2% NaCl)	1278.12	1301.82	1353.49	2905.22
PM09	A03	Osmolytes	A03 (3% NaCl)	800.175	1089.52	824.951	794.391
PM09	A04	Osmolytes	A04 (4% NaCl)	882.745	1251.27	1284.6	1216.24
PM09	A05	Osmolytes	A05 (5% NaCl)	2322.09	995.756	795.382	772.913
PM09	A06	Osmolytes	A06 (5.5% NaCl)	803.563	894.008	989.813	822.943
PM09	A07	Osmolytes	A07 (6% NaCl)	940.372	993.949	3125.22	1694.07
PM09	A08	Osmolytes	A08 (6.5% NaCl)	859.215	1368.43	1166.74	1931.43
PM09	A09	Osmolytes	A09 (7% NaCl)	2482.98	1294.89	1288.52	2089.98
PM09	A10	Osmolytes	A10 (8% NaCl)	1961.83	2615.61	1602.18	1957.48
PM09	A11	Osmolytes	A11 (9% NaCl)	2527.93	3116.44	2893.94	2898.53
PM09	A12	Osmolytes	A12 (10% NaCl)	4424.25	2879.34	2821.09	3623.54
PM09	B01	Osmolytes	B01 (6% NaCl)	2599.57	1991.87	2292.94	3736.63
PM09	B02	Osmolytes	B02 (Betaine + 6% NaCl)	987.905	2077	814.422	1072.85
PM09	B03	Osmolytes	B03 (N,N-Dimethyl Glycine + 6% NaCl)	980.207	1888.6	1089.25	799.119
PM09	B04	Osmolytes	B04 (Sarcosine + 6% NaCl)	862.455	1144.84	1207.22	856.947
PM09	B05	Osmolytes	B05 (Dimethyl Sulphonyl Propionate + 6% NaCl)	880.317	817.979	1180.15	786.013
PM09	B06	Osmolytes	B06 (MOPS + 6% NaCl)	1417.53	796.527	797.355	1754.52
PM09	B07	Osmolytes	B07 (Ectoine + 6% NaCl)	792.175	785.487	792.478	840.855
PM09	B08	Osmolytes	B08 (Choline + 6% NaCl)	798.259	866.523	848.207	1773.3
PM09	B09	Osmolytes	B09 (Phosphorylcholine + 6% NaCl)	1435.66	811.374	1923.48	2707.27
PM09	B10	Osmolytes	B10 (Creatine + 6% NaCl)	824.794	1392.04	2316.77	1771.05
PM09	B11	Osmolytes	B11 (Creatinine + 6% NaCl)	2758.39	3235.09	4003.73	2641.85
PM09	B12	Osmolytes	B12 (L-Carnitine + 6% NaCl)	2517	2912.84	4043.17	3030.23
PM09	C01	Osmolytes	C01 (Potassium Chloride + 6% NaCl)	2203.8	2641.04	4135.87	2811.61
PM09	C02	Osmolytes	C02 (L-Proline + 6% NaCl)	984.701	2624.85	2371.73	947.976
PM09	C03	Osmolytes	C03 (N-Acetyl-L-Glutamine + 6% NaCl)	1723.25	1532.31	911.351	1099.72
PM09	C04	Osmolytes	C04 (b-Glutamic Acid + 6% NaCl)	802.612	2240.92	1253.78	1765.29
PM09	C05	Osmolytes	C05 (g-Amino-n-Butyric Acid + 6% NaCl)	792	793.965	792	802.395
PM09	C06	Osmolytes	C06 (Glutathione + 6% NaCl)	1188.12	798.393	1719.64	826.314
PM09	C07	Osmolytes	C07 (Glycerol + 6% NaCl)	2198.61	792	792.265	860.696
PM09	C08	Osmolytes	C08 (D-Trehalose + 6% NaCl)	814.341	995.058	1471.91	1754.08
PM09	C09	Osmolytes	C09 (Trimethylamine-N-Oxide + 6% NaCl)	1105.55	816.882	892.663	1479.54
PM09	C10	Osmolytes	C10 (Trimethylamine + 6% NaCl)	924.057	2210.11	2191.76	2072
PM09	C11	Osmolytes	C11 (Octopine + 6% NaCl)	1291.61	2814.31	2645.29	3173.28
PM09	C12	Osmolytes	C12 (Trigonelline + 6% NaCl)	2289.69	2735.73	3518.38	2582.89
PM09	D01	Osmolytes	D01 (3% Potassium Chloride)	1909.5	2711.5	2372.52	2639.83
PM09	D02	Osmolytes	D02 (4% Potassium Chloride)	1416.14	816.718	813.787	1860.56
PM09	D03	Osmolytes	D03 (5% Potassium Chloride)	1804.34	798.827	792	1404.57
PM09	D04	Osmolytes	D04 (6% Potassium Chloride)	1668.08	2033.61	796.151	942.775
PM09	D05	Osmolytes	D05 (2% Sodium Sulfate)	16093.8	14947.8	14932.1	9364.78
PM09	D06	Osmolytes	D06 (3% Sodium Sulfate)	11802.6	12246.9	9020.1	7919.2
PM09	D07	Osmolytes	D07 (4% Sodium Sulfate)	6325.69	7184.84	2408.69	3248.85
PM09	D08	Osmolytes	D08 (5% Sodium Sulfate)	2542.72	1904.56	1192.47	1825
PM09	D09	Osmolytes	D09 (5% Ethylene Glycol)	18524	18244.5	17239.6	16336.8
PM09	D10	Osmolytes	D10 (10% Ethylene Glycol)	18712.6	18403.3	17577.1	16091.9
PM09	D11	Osmolytes	D11 (15% Ethylene Glycol)	18131.1	18333.7	17245.1	15142.5
PM09	D12	Osmolytes	D12 (20% Ethylene Glycol)	18538.8	17994.3	16347.4	16915.8
PM09	E01	Osmolytes	E01 (1% Sodium Formate)	14679.5	13817.1	14759	15700.5
PM09	E02	Osmolytes	E02 (2% Sodium Formate)	6806.76	4829.68	6423.79	4854.51
PM09	E03	Osmolytes	E03 (3% Sodium Formate)	858.591	1629.05	1010.01	1049.89
PM09	E04	Osmolytes	E04 (4% Sodium Formate)	553.519	828.196	922.922	801.874
PM09	E05	Osmolytes	E05 (5% Sodium Formate)	808.056	1536.34	854.179	941.556
PM09	E06	Osmolytes	E06 (6% Sodium Formate)	787.816	2083.91	1390.92	883.431
PM09	E07	Osmolytes	E07 (2% Urea)	16564.1	17757.7	15687	15882.6
PM09	E08	Osmolytes	E08 (3% Urea)	13726.6	15784	10733.1	15919.6
PM09	E09	Osmolytes	E09 (4% Urea)	3323.38	7745.42	1602.77	11799.5
PM09	E10	Osmolytes	E10 (5% Urea)	1132.06	1588.78	1539.1	1362.22
PM09	E11	Osmolytes	E11 (6% Urea)	1249.48	2128.93	2044.72	1940.99
PM09	E12	Osmolytes	E12 (7% Urea)	2222.85	3626.37	3593.54	3376.62
PM09	F01	Osmolytes	F01 (1% Sodium Lactate)	17261.4	14656.9	16128.8	18805.7
PM09	F02	Osmolytes	F02 (2% Sodium Lactate)	16864.7	15840.4	16770.3	14879.4
PM09	F03	Osmolytes	F03 (3% Sodium Lactate)	14256	7490.47	14273.5	6943.38
PM09	F04	Osmolytes	F04 (4% Sodium Lactate)	10712.3	830.196	5874.94	787.163
PM09	F05	Osmolytes	F05 (5% Sodium Lactate)	1738.25	1095.53	1173.6	989.012
PM09	F06	Osmolytes	F06 (6% Sodium Lactate)	842.1	1117.37	1132.92	1015.52
PM09	F07	Osmolytes	F07 (7% Sodium Lactate)	979.649	806.17	1046.01	2464.66
PM09	F08	Osmolytes	F08 (8% Sodium Lactate)	1025.24	1864.03	1273.44	1178.91
PM09	F09	Osmolytes	F09 (9% Sodium Lactate)	1039.07	1557.82	2832.75	1499.69
PM09	F10	Osmolytes	F10 (10% Sodium Lactate)	1446.82	1572.05	1541.1	1355.95
PM09	F11	Osmolytes	F11 (11% Sodium Lactate)	1662.91	4295.04	2870.21	2464.24
PM09	F12	Osmolytes	F12 (12% Sodium Lactate)	2173.41	3594.4	3559.88	3169.71
PM09	G01	Osmolytes	G01 (20mM Sodium Phosphate + pH 7)	19293.4	18481.9	17817.3	17716.1
PM09	G02	Osmolytes	G02 (50mM Sodium Phosphate + pH 7)	18609.5	17669.7	17845.9	17646.3
PM09	G03	Osmolytes	G03 (100mM Sodium Phosphate + pH 7)	18132.4	17645.9	16862.9	16442.3
PM09	G04	Osmolytes	G04 (200mM Sodium Phosphate + pH 7)	17118.9	15925.1	13770.6	12396.2
PM09	G05	Osmolytes	G05 (20mM Sodium Benzoate + pH 5.2)	16511.3	8685.18	15460.1	17290.2
PM09	G06	Osmolytes	G06 (50mM Sodium Benzoate + pH 5.2)	1161.01	1662.29	1691.5	1301.2
PM09	G07	Osmolytes	G07 (100mM Sodium Benzoate + pH 5.2)	910.459	1074.87	1051.62	937.074
PM09	G08	Osmolytes	G08 (200mM Sodium Benzoate + pH 5.2)	1155.27	1915.69	1565.94	2188.3
PM09	G09	Osmolytes	G09 (10mM Ammonium Sulfate + pH 8)	18585.6	18552.5	17729.5	16047.5
PM09	G10	Osmolytes	G10 (20mM Ammonium Sulfate + pH 8)	17647.8	17895.1	17320.1	15552.1
PM09	G11	Osmolytes	G11 (50mM Ammonium Sulfate + pH 8)	17877.5	16760	17105.5	18068.3
PM09	G12	Osmolytes	G12 (100mM Ammonium Sulfate + pH 8)	17452.5	17721.5	16255.9	10963.9
PM09	H01	Osmolytes	H01 (10mM Sodium Nitrate)	16490.2	18853.7	16496.5	18548.8
PM09	H02	Osmolytes	H02 (20mM Sodium Nitrate)	18650.8	18097.5	18528.1	18434.1
PM09	H03	Osmolytes	H03 (40mM Sodium Nitrate)	17630.4	16087.2	16918	15928.8
PM09	H04	Osmolytes	H04 (60mM Sodium Nitrate)	17210.8	13139.1	16205.9	16088.1
PM09	H05	Osmolytes	H05 (80mM Sodium Nitrate)	16605.8	12790.3	14879	14465.1
PM09	H06	Osmolytes	H06 (100mM Sodium Nitrate)	14577.8	13644.1	13436.4	12455.6
PM09	H07	Osmolytes	H07 (10mM Sodium Nitrite)	18889.6	18519	18025.4	18889.5
PM09	H08	Osmolytes	H08 (20mM Sodium Nitrite)	18629.9	17829.1	17085.7	18395.2
PM09	H09	Osmolytes	H09 (40mM Sodium Nitrite)	13070.7	11767.1	14003.2	17517.7
PM09	H10	Osmolytes	H10 (60mM Sodium Nitrite)	8960.51	4134.51	6656.2	8956.09
PM09	H11	Osmolytes	H11 (80mM Sodium Nitrite)	2295.08	3338.08	3494.96	2975.32
PM09	H12	Osmolytes	H12 (100mM Sodium Nitrite)	2725.3	3321.32	3513.14	3086.51
PM10	A01	pH	A01 (pH 3.5)	2353.76	2294.69	2251.94	2659.84
PM10	A02	pH	A02 (pH 4)	1845.36	1906.12	1784.46	2341.84
PM10	A03	pH	A03 (pH 4.5)	1613.52	1515.74	1474.45	1782.27
PM10	A04	pH	A04 (pH 5)	18487.4	18321.5	17325.4	18305.6
PM10	A05	pH	A05 (pH 5.5)	19426.3	19470.8	18568.8	18926.9
PM10	A06	pH	A06 (pH 6)	19496.2	19330.7	18501.5	18678.6
PM10	A07	pH	A07 (pH 7)	19550.9	19549.6	18664	17941.2
PM10	A08	pH	A08 (pH 8)	18420.7	18732.1	18398.6	18015.4
PM10	A09	pH	A09 (pH 8.5)	16525.8	18255.3	17450.2	17829.6
PM10	A10	pH	A10 (pH 9)	15710.2	17279.3	17460.1	17365.9
PM10	A11	pH	A11 (pH 9.5)	14931.4	15536.8	14872.6	17427
PM10	A12	pH	A12 (pH 10)	6470.41	6603.65	7910.89	13685.6
PM10	B01	pH	B01 (pH 4.5)	2193.59	1987.15	1911.18	2185.51
PM10	B02	pH	B02 (L-Alanine + pH 4.5)	4934.62	1540.79	1336.67	1580.04
PM10	B03	pH	B03 (L-Arginine + pH 4.5)	17842.2	15360.4	7202.66	12991.3
PM10	B04	pH	B04 (L-Asparagine + pH 4.5)	9815.92	6581.64	1082.53	7133
PM10	B05	pH	B05 (L-Aspartic Acid + pH 4.5)	12465.1	6909.43	1352.4	10089
PM10	B06	pH	B06 (L-Glutamic Acid + pH 4.5)	5032.75	1197.27	1063.93	1460.29
PM10	B07	pH	B07 (L-Glutamine + pH 4.5)	8505.34	1980.77	6239.54	7532.21
PM10	B08	pH	B08 (Glycine + pH 4.5)	17656.4	7026.62	2589.94	6226.89
PM10	B09	pH	B09 (L-Histidine + pH 4.5)	13940	12016.1	2137.83	9906.9
PM10	B10	pH	B10 (L-Isoleucine + pH 4.5)	2619.43	3396.57	3205.33	3718.92
PM10	B11	pH	B11 (L-Leucine + pH 4.5)	2326.78	3304.51	2458.27	2890.05
PM10	B12	pH	B12 (L-Lysine + pH 4.5)	13074.9	3298.21	2914.75	3573.46
PM10	C01	pH	C01 (L-Methionine + pH 4.5)	1878.62	2228.78	1930.61	2473.44
PM10	C02	pH	C02 (L-Phenylalanine + pH 4.5)	1592.55	1766.61	1588.49	2052.11
PM10	C03	pH	C03 (L-Proline + pH 4.5)	7214.47	2253.08	2103.65	2559.24
PM10	C04	pH	C04 (L-Serine + pH 4.5)	7300.47	1766.04	1023.66	6325
PM10	C05	pH	C05 (L-Threonine + pH 4.5)	5089.46	3748.21	1230.77	7111.22
PM10	C06	pH	C06 (L-Tryptophan + pH 4.5)	1143.41	1353.88	1179.96	1593.81
PM10	C07	pH	C07 (L-Citrulline + pH 4.5)	16743.6	13799.9	11337.5	12967.4
PM10	C08	pH	C08 (L-Valine + pH 4.5)	5898.83	2905.51	2640.56	3194.67
PM10	C09	pH	C09 (L-Hydroxyproline + pH 4.5)	9186.65	2952.51	2670.56	3146.24
PM10	C10	pH	C10 (L-Ornithine + pH 4.5)	15212.9	12664.5	3184.8	8754.36
PM10	C11	pH	C11 (L-Homoarginine + pH 4.5)	4448.84	2712.36	2443.74	2911.33
PM10	C12	pH	C12 (L-Homoserine + pH 4.5)	3061.2	3701.38	3456.63	3976.13
PM10	D01	pH	D01 (Anthranilic Acid + pH 4.5)	3193.13	2323.84	2398.94	3008.75
PM10	D02	pH	D02 (L-Norleucine + pH 4.5)	878.63	1044.29	962.522	1221.12
PM10	D03	pH	D03 (L-Norvaline + pH 4.5)	1129.78	1571.34	1232.3	1566.33
PM10	D04	pH	D04 (D,L-a-Amino-Butyric Acid + pH 4.5)	898.034	1002.37	916.681	1133
PM10	D05	pH	D05 (p-Amino-Benzoic Acid + pH 4.5)	1962.19	2162.03	1990.82	2394.24
PM10	D06	pH	D06 (L-Cysteic Acid + pH 4.5)	16723.9	15210.6	9805.13	13086.7
PM10	D07	pH	D07 (D-Lysine + pH 4.5)	4207.14	3235.72	1187.98	1486.83
PM10	D08	pH	D08 (5-Hydroxy-L-Lysine + pH 4.5)	9132.52	4642.69	1854.94	2244.38
PM10	D09	pH	D09 (5-Hydroxy-L-Tryptophan + pH 4.5)	4203.72	4737.56	4712.61	4933.92
PM10	D10	pH	D10 (D,L-Diamino-Pimelic Acid + pH 4.5)	4940.05	3260.65	3068.4	3457.1
PM10	D11	pH	D11 (Trimethylamine-N-Oxide + pH 4.5)	6402.73	3280.12	2674.38	5632.51
PM10	D12	pH	D12 (Urea + pH 4.5)	2175.83	2911.67	2725.17	3350.23
PM10	E01	pH	E01 (pH 9.5)	14616.3	15872.8	16072.2	17420.4
PM10	E02	pH	E02 (L-Alanine + pH 9.5)	14294	15777.4	14553.6	16104.3
PM10	E03	pH	E03 (L-Arginine + pH 9.5)	2082.68	1186.24	3527.79	3845.53
PM10	E04	pH	E04 (L-Asparagine + pH 9.5)	1923.23	1918.75	2215.63	1575.23
PM10	E05	pH	E05 (L-Aspartic Acid + pH 9.5)	15019.9	12596.7	14556.2	15892.1
PM10	E06	pH	E06 (L-Glutamic Acid + pH 9.5)	13867.5	14255.9	14875.4	16149.3
PM10	E07	pH	E07 (L-Glutamine + pH 9.5)	9110.6	6450.45	6496.77	10158.1
PM10	E08	pH	E08 (Glycine + pH 9.5)	1232.06	6001.52	6950.8	8277.16
PM10	E09	pH	E09 (L-Histidine + pH 9.5)	1928.28	2495.76	2343.66	2791.66
PM10	E10	pH	E10 (L-Isoleucine + pH 9.5)	2212.76	3021.47	2853.49	3266.21
PM10	E11	pH	E11 (L-Leucine + pH 9.5)	1677.07	2494.38	2386.25	2622.75
PM10	E12	pH	E12 (L-Lysine + pH 9.5)	2826.34	3651.38	4057.24	3766.9
PM10	F01	pH	F01 (L-Methionine + pH 9.5)	1948.06	2106.69	2069.02	2298.5
PM10	F02	pH	F02 (L-Phenylalanine + pH 9.5)	1241.69	1116.73	1000.92	1080.13
PM10	F03	pH	F03 (L-Proline + pH 9.5)	15953.5	16565.1	16227.8	16228.2
PM10	F04	pH	F04 (L-Serine + pH 9.5)	10735.1	9548.46	11192.5	13885.7
PM10	F05	pH	F05 (L-Threonine + pH 9.5)	1555.43	1466.19	1554.4	1823.38
PM10	F06	pH	F06 (L-Tryptophan + pH 9.5)	1699.47	2474.84	2121.46	2471.13
PM10	F07	pH	F07 (L-Tyrosine + pH 9.5)	14008	12373.6	12350.6	12470.5
PM10	F08	pH	F08 (L-Valine + pH 9.5)	1404.48	2217.63	1944.58	2280.35
PM10	F09	pH	F09 (L-Hydroxyproline + pH 9.5)	14463.5	15834.7	15496.8	16657.2
PM10	F10	pH	F10 (L-Ornithine + pH 9.5)	6869.7	4836.77	6863.22	6950.26
PM10	F11	pH	F11 (L-Homoarginine + pH 9.5)	1941.78	2731.12	2514.54	2693.99
PM10	F12	pH	F12 (L-Homoserine + pH 9.5)	8163.21	3536.95	10336.1	11448
PM10	G01	pH	G01 (Anthranilic Acid + pH 9.5)	2239.87	2566.68	2668.87	2922.52
PM10	G02	pH	G02 (L-Norleucine + pH 9.5)	1153	1144.83	1166.52	1380.3
PM10	G03	pH	G03 (L-Norvaline + pH 9.5)	3609.76	5233.42	6631.92	10106.6
PM10	G04	pH	G04 (Agmatine + pH 9.5)	1759.95	2418.62	3082.9	2599.5
PM10	G05	pH	G05 (Cadaverine + pH 9.5)	4336.63	4663.03	4629.42	2881.38
PM10	G06	pH	G06 (Putrescine + pH 9.5)	1643.14	2704.3	2411.75	3043.69
PM10	G07	pH	G07 (Histamine + pH 9.5)	1587.11	2318.96	2220.33	2394.01
PM10	G08	pH	G08 (b-Phenylethylamine + pH 9.5)	3385.07	4018.57	4253.87	4113.49
PM10	G09	pH	G09 (Tyramine + pH 9.5)	8592.23	4964.58	4653.02	8377.2
PM10	G10	pH	G10 (Creatine + pH 9.5)	13374.8	13622.3	14032.9	16073.9
PM10	G11	pH	G11 (Trimethylamine-N-Oxide + pH 9.5)	13077	15264.8	14778.6	16724.9
PM10	G12	pH	G12 (Urea + pH 9.5)	14297.5	10021.3	13265.4	16502.3
PM10	H01	pH	H01 (5-Bromo-4-chloro-3-indolyl Caprylate)	17103.4	17850.5	15810.3	17274.4
PM10	H02	pH	H02 (5-Bromo-4-chloro-3-indolyl a-D-Glucoside)	19368.5	19552.4	18506.1	18533.1
PM10	H03	pH	H03 (5-Bromo-4-chloro-3-indolyl b-D-Glucoside)	19015.2	18875.8	18274.9	18729.9
PM10	H04	pH	H04 (5-Bromo-4-chloro-3-indolyl a-D-Galactoside)	19380.5	19508.7	18635.2	17602.6
PM10	H05	pH	H05 (5-Bromo-4-chloro-3-indolyl b-D-Galactoside)	19077.4	19580.9	18756.7	18053.2
PM10	H06	pH	H06 (5-Bromo-4-chloro-3-indolyl a-D-Glucuronide)	19323.4	19591.3	18750.5	17805.4
PM10	H07	pH	H07 (5-Bromo-4-chloro-3-indolyl b-D-Glucuronide)	18491.6	19011.7	18538.1	17285.8
PM10	H08	pH	H08 (5-Bromo-4-chloro-3-indolyl b-D-Glucosaminide)	18309.9	18457.7	18266.7	16548.2
PM10	H09	pH	H09 (5-Bromo-4-chloro-3-indolyl b-D-Galactosaminide)	18826.7	18882.1	18422.4	17416.1
PM10	H10	pH	H10 (5-Bromo-4-chloro-3-indolyl a-D-Mannoside)	19005.6	19148.6	18683.3	18337.5
PM10	H11	pH	H11 (5-Bromo-4-chloro-3-indolyl Phosphate)	18850.7	18356.7	18331.6	18329
PM10	H12	pH	H12 (5-Bromo-4-chloro-3-indolyl Sulfate)	18801.1	17462.9	14918.3	18133.5
PM11	A01	Chemicals	A01 (Amikacin #1)	20274.9	19452.3	18370.4	17488
PM11	A02	Chemicals	A02 (Amikacin #2)	19652.6	19939.6	19063.6	17510.9
PM11	A03	Chemicals	A03 (Amikacin #3)	20019.3	19973.7	18950	17553.1
PM11	A04	Chemicals	A04 (Amikacin #4)	19884.9	19901.9	18966.8	17347.9
PM11	A05	Chemicals	A05 (Chlortetracycline #1)	19392.1	19879	19060.4	17572.5
PM11	A06	Chemicals	A06 (Chlortetracycline #2)	17870.9	19586.6	18949.3	16876.8
PM11	A07	Chemicals	A07 (Chlortetracycline #3)	10529	15713.4	12076.9	15514
PM11	A08	Chemicals	A08 (Chlortetracycline #4)	1866.81	7711.91	6170.12	9488.12
PM11	A09	Chemicals	A09 (Lincomycin #1)	19247.1	19217.4	18228.9	16871.7
PM11	A10	Chemicals	A10 (Lincomycin #2)	18997.2	19140.8	18064	15589.1
PM11	A11	Chemicals	A11 (Lincomycin #3)	19153.1	19268	18504.9	15908.8
PM11	A12	Chemicals	A12 (Lincomycin #4)	19584.6	19235.3	17348.1	16495.9
PM11	B01	Chemicals	B01 (Amoxicillin #1)	19658.2	19860.8	19062.6	16580.6
PM11	B02	Chemicals	B02 (Amoxicillin #2)	19911.4	19694	18749.8	16599.4
PM11	B03	Chemicals	B03 (Amoxicillin #3)	18386.5	19373.6	18662.7	15034.3
PM11	B04	Chemicals	B04 (Amoxicillin #4)	1424.29	1139.7	18990.7	1160.44
PM11	B05	Chemicals	B05 (Cloxacillin #1)	19510	19742.4	18772.7	17819.3
PM11	B06	Chemicals	B06 (Cloxacillin #2)	19968.4	19655.1	18761.1	17648.4
PM11	B07	Chemicals	B07 (Cloxacillin #3)	20305.9	15750.2	12951.7	14881.2
PM11	B08	Chemicals	B08 (Cloxacillin #4)	1233.05	930.016	897.466	1393.67
PM11	B09	Chemicals	B09 (Lomefloxacin #1)	19184.7	18933.4	17878.2	16971.3
PM11	B10	Chemicals	B10 (Lomefloxacin #2)	23028	18790.8	17834	16462.5
PM11	B11	Chemicals	B11 (Lomefloxacin #3)	18860.1	19096.3	18272.5	15700.7
PM11	B12	Chemicals	B12 (Lomefloxacin #4)	19821.6	19483.2	18515.1	15827.1
PM11	C01	Chemicals	C01 (Bleomycin #1)	19578.3	19989.2	18968.8	17041.9
PM11	C02	Chemicals	C02 (Bleomycin #2)	19788.8	19353.2	18658.7	17711.3
PM11	C03	Chemicals	C03 (Bleomycin #3)	19601.9	19272.7	18462.2	17521.4
PM11	C04	Chemicals	C04 (Bleomycin #4)	19784.2	19262.8	18466.7	17544.5
PM11	C05	Chemicals	C05 (Colistin #1)	19433.6	19399.3	18199.7	16990.4
PM11	C06	Chemicals	C06 (Colistin #2)	19325.7	19425.9	18427.1	17317.5
PM11	C07	Chemicals	C07 (Colistin #3)	18990.9	18753.2	18130.7	17200.1
PM11	C08	Chemicals	C08 (Colistin #4)	18601.5	18428.2	17966	17183.2
PM11	C09	Chemicals	C09 (Minocycline #1)	14831.1	17784.1	18110.9	16488.9
PM11	C10	Chemicals	C10 (Minocycline #2)	3203.53	5350.49	15813.1	1691.87
PM11	C11	Chemicals	C11 (Minocycline #3)	2446.75	1796.87	1859.69	2510.5
PM11	C12	Chemicals	C12 (Minocycline #4)	2471.98	2255.25	2406.49	2861.59
PM11	D01	Chemicals	D01 (Capreomycin #1)	19560.5	20190.3	18658.7	17228.2
PM11	D02	Chemicals	D02 (Capreomycin #2)	19343.7	19035.8	18098	17147.6
PM11	D03	Chemicals	D03 (Capreomycin #3)	19321	19049.5	18222.8	16773.8
PM11	D04	Chemicals	D04 (Capreomycin #4)	19555.7	19286.5	18266.2	17451.9
PM11	D05	Chemicals	D05 (Demeclocycline #1)	18423.9	19381.8	18549.5	16446.9
PM11	D06	Chemicals	D06 (Demeclocycline #2)	15721.6	17546.1	18374.4	15778.6
PM11	D07	Chemicals	D07 (Demeclocycline #3)	3890.46	5699.58	1241.64	955.809
PM11	D08	Chemicals	D08 (Demeclocycline #4)	1354.59	1405.4	1393.87	1198.35
PM11	D09	Chemicals	D09 (Nafcillin #1)	19340.8	19523.4	17599.2	16374.2
PM11	D10	Chemicals	D10 (Nafcillin #2)	18942	10643.8	6903.13	4898.92
PM11	D11	Chemicals	D11 (Nafcillin #3)	2136.63	1449.52	1427.23	1973.05
PM11	D12	Chemicals	D12 (Nafcillin #4)	2240.31	1986.84	1915.72	2147.03
PM11	E01	Chemicals	E01 (Cefazolin #1)	19657.6	19662	18665.5	17357.2
PM11	E02	Chemicals	E02 (Cefazolin #2)	18835.2	18891.7	17920.5	17083.1
PM11	E03	Chemicals	E03 (Cefazolin #3)	18817.8	19027.9	18058.8	16969.3
PM11	E04	Chemicals	E04 (Cefazolin #4)	19329.1	19182.5	18052.9	17298.1
PM11	E05	Chemicals	E05 (Enoxacin #1)	19338.3	19014	18408.9	16928.2
PM11	E06	Chemicals	E06 (Enoxacin #2)	19261.8	19141.6	18352.7	17704.9
PM11	E07	Chemicals	E07 (Enoxacin #3)	19362.4	19014.7	18058.9	17123.8
PM11	E08	Chemicals	E08 (Enoxacin #4)	17841.3	18721.9	17827.6	15200.9
PM11	E09	Chemicals	E09 (Nalidixic Acid #1)	18814.3	18591.3	17819.3	16358.4
PM11	E10	Chemicals	E10 (Nalidixic Acid #2)	18871.9	18667.3	17879	16652.4
PM11	E11	Chemicals	E11 (Nalidixic Acid #3)	17964	18158.8	17293.3	15804.3
PM11	E12	Chemicals	E12 (Nalidixic Acid #4)	17804.3	17261.4	14979	16907.2
PM11	F01	Chemicals	F01 (Chloramphenicol #1)	19056.5	19265.6	18145.8	17209.1
PM11	F02	Chemicals	F02 (Chloramphenicol #2)	18651.6	18583.6	17872.6	16805.4
PM11	F03	Chemicals	F03 (Chloramphenicol #3)	18878.7	18816.9	18134.9	17422.3
PM11	F04	Chemicals	F04 (Chloramphenicol #4)	19224.6	19193.1	18477.3	17560.9
PM11	F05	Chemicals	F05 (Erythromycin #1)	19526.4	19048.3	17702.7	16961.9
PM11	F06	Chemicals	F06 (Erythromycin #2)	19583.4	18891.3	18081.6	17814.5
PM11	F07	Chemicals	F07 (Erythromycin #3)	18193.1	18884.4	17461.5	14885.2
PM11	F08	Chemicals	F08 (Erythromycin #4)	3726.99	11194.5	6668.46	10697.5
PM11	F09	Chemicals	F09 (Neomycin #1)	18488.6	18553.9	17544.4	16495.8
PM11	F10	Chemicals	F10 (Neomycin #2)	17723.3	17807.3	17064.5	15994.4
PM11	F11	Chemicals	F11 (Neomycin #3)	17446.2	17722.6	16839.9	15274.9
PM11	F12	Chemicals	F12 (Neomycin #4)	18585.8	18801.1	18127.5	17025.1
PM11	G01	Chemicals	G01 (Ceftriaxone #1)	19454	19277.8	18243.6	15851.5
PM11	G02	Chemicals	G02 (Ceftriaxone #2)	19045	19193.1	18449.2	16855.3
PM11	G03	Chemicals	G03 (Ceftriaxone #3)	18946.3	19112.8	18249.8	16979.9
PM11	G04	Chemicals	G04 (Ceftriaxone #4)	19314.8	19222.1	18352.1	17254.5
PM11	G05	Chemicals	G05 (Gentamicin #1)	19547.6	19509.1	18722.3	18020.9
PM11	G06	Chemicals	G06 (Gentamicin #2)	19108.9	19374	18543	17717
PM11	G07	Chemicals	G07 (Gentamicin #3)	19243.8	19046.8	18262.4	17498.4
PM11	G08	Chemicals	G08 (Gentamicin #4)	18980.1	18671.2	17742.5	16817.6
PM11	G09	Chemicals	G09 (Potassium Tellurite #1)	16991.7	18526.2	17587.9	16086
PM11	G10	Chemicals	G10 (Potassium Tellurite #2)	12842.4	16165.8	16154.8	14636.7
PM11	G11	Chemicals	G11 (Potassium Tellurite #3)	3062.76	14832.4	15213.2	13404.4
PM11	G12	Chemicals	G12 (Potassium Tellurite #4)	3474.34	11642	2904.53	3236.2
PM11	H01	Chemicals	H01 (Cephalothin #1)	18974.3	19716.5	18821.5	19412
PM11	H02	Chemicals	H02 (Cephalothin #2)	19353.5	19879	19105.7	17159.9
PM11	H03	Chemicals	H03 (Cephalothin #3)	19781	19774.1	18987.9	17477.6
PM11	H04	Chemicals	H04 (Cephalothin #4)	19066.3	20037.3	19186.3	17557.2
PM11	H05	Chemicals	H05 (Kanamycin #1)	19860.5	20014.8	19239.5	18510.1
PM11	H06	Chemicals	H06 (Kanamycin #2)	19670.9	19855.8	19253	18217.7
PM11	H07	Chemicals	H07 (Kanamycin #3)	19476.6	19567.4	18882.1	18233.7
PM11	H08	Chemicals	H08 (Kanamycin #4)	19358.2	18715.9	18624.2	17513.4
PM11	H09	Chemicals	H09 (Ofloxacin #1)	19320.8	19650.5	18619	17403.4
PM11	H10	Chemicals	H10 (Ofloxacin #2)	19743.8	19907.6	18999.9	17083.8
PM11	H11	Chemicals	H11 (Ofloxacin #3)	19472.5	19443	18639.2	17387.4
PM11	H12	Chemicals	H12 (Ofloxacin #4)	19196.9	18126	17216.7	16232.4
PM12	A01	Chemicals	A01 (Penicillin G #1)	19729.5	20178.1	18893.7	19454.7
PM12	A02	Chemicals	A02 (Penicillin G #2)	19076.3	18117.3	17786.9	16354.2
PM12	A03	Chemicals	A03 (Penicillin G #3)	1319.78	1414.7	1542.28	1299.58
PM12	A04	Chemicals	A04 (Penicillin G #4)	1706.71	1593.86	1635.09	1468.43
PM12	A05	Chemicals	A05 (Tetracycline #1)	19678.1	19788.5	18940.1	16624.6
PM12	A06	Chemicals	A06 (Tetracycline #2)	19564	19846.7	18931.1	17134.5
PM12	A07	Chemicals	A07 (Tetracycline #3)	18781.1	19222.6	18061.6	17182.4
PM12	A08	Chemicals	A08 (Tetracycline #4)	15209.4	17105.4	10848.4	14507.1
PM12	A09	Chemicals	A09 (Carbenicillin #1)	19315.9	19453	18261.1	16785.1
PM12	A10	Chemicals	A10 (Carbenicillin #2)	19493.7	19925.1	18689.6	17067
PM12	A11	Chemicals	A11 (Carbenicillin #3)	19450.6	19459	18313.2	14113.7
PM12	A12	Chemicals	A12 (Carbenicillin #4)	5196.97	3430.15	3181.73	3171.14
PM12	B01	Chemicals	B01 (Oxacillin #1)	19165	18995.7	17942	18336.7
PM12	B02	Chemicals	B02 (Oxacillin #2)	19192	12964.3	6829.02	14896.8
PM12	B03	Chemicals	B03 (Oxacillin #3)	1582.1	1442.35	1606.57	1248.9
PM12	B04	Chemicals	B04 (Oxacillin #4)	1391.64	1228.84	1281.71	1137.3
PM12	B05	Chemicals	B05 (Penimepicycline #1)	19332	19367.2	18316	16878.5
PM12	B06	Chemicals	B06 (Penimepicycline #2)	18565.8	18953.8	18097.9	17083.7
PM12	B07	Chemicals	B07 (Penimepicycline #3)	16084.7	17254.9	12917.5	13356.9
PM12	B08	Chemicals	B08 (Penimepicycline #4)	11322	11567.3	2301.6	2408.02
PM12	B09	Chemicals	B09 (Polymyxin B #1)	18944.1	18823.9	17726.5	17134.8
PM12	B10	Chemicals	B10 (Polymyxin B #2)	18650.3	18686	17677.6	16768.7
PM12	B11	Chemicals	B11 (Polymyxin B #3)	17970.2	18399.6	17312.5	16394.1
PM12	B12	Chemicals	B12 (Polymyxin B #4)	18804.1	18950.7	18198.8	17741.1
PM12	C01	Chemicals	C01 (Paromomycin #1)	19247.8	19117.3	17961	18128.8
PM12	C02	Chemicals	C02 (Paromomycin #2)	18274.3	18197.7	17283.8	16628.5
PM12	C03	Chemicals	C03 (Paromomycin #3)	18277.1	18355.2	17442.5	16858.7
PM12	C04	Chemicals	C04 (Paromomycin #4)	19085.1	18578.8	17445.9	16949.9
PM12	C05	Chemicals	C05 (Vancomycin #1)	19297	19178	17650.8	16463.1
PM12	C06	Chemicals	C06 (Vancomycin #2)	19295.4	19054.6	17818.1	15740.3
PM12	C07	Chemicals	C07 (Vancomycin #3)	19029.8	18913.8	17829.6	16037
PM12	C08	Chemicals	C08 (Vancomycin #4)	18392	18573.1	17441.3	14289
PM12	C09	Chemicals	C09 (D,L-Serine Hydroxamate #1)	18453.9	18614.9	17489	17047.3
PM12	C10	Chemicals	C10 (D,L-Serine Hydroxamate #2)	15118.3	17417.9	13669.9	14372.2
PM12	C11	Chemicals	C11 (D,L-Serine Hydroxamate #3)	2483.39	2324.07	2146.43	2071.34
PM12	C12	Chemicals	C12 (D,L-Serine Hydroxamate #4)	3184.78	3043.34	2784.8	2614.81
PM12	D01	Chemicals	D01 (Sisomicin #1)	19298.7	19384.8	18331.2	17668.4
PM12	D02	Chemicals	D02 (Sisomicin #2)	18308.4	18206.1	17245.2	16743.5
PM12	D03	Chemicals	D03 (Sisomicin #3)	18675	18456.9	17455.6	17125.3
PM12	D04	Chemicals	D04 (Sisomicin #4)	19112.7	18868.9	17921.7	17197
PM12	D05	Chemicals	D05 (Sulfamethazine #1)	19057	19109.5	17882.6	17042.3
PM12	D06	Chemicals	D06 (Sulfamethazine #2)	19749	19191.5	18140.5	17744.8
PM12	D07	Chemicals	D07 (Sulfamethazine #3)	19032.9	18913.8	17556.7	17029.4
PM12	D08	Chemicals	D08 (Sulfamethazine #4)	17832.2	18269.6	16551.2	16221.6
PM12	D09	Chemicals	D09 (Novobiocin #1)	15067.7	17914	13204.2	13517.9
PM12	D10	Chemicals	D10 (Novobiocin #2)	3583.73	2922.56	2562.88	2520.91
PM12	D11	Chemicals	D11 (Novobiocin #3)	2765.78	2791.86	2635.99	2838.88
PM12	D12	Chemicals	D12 (Novobiocin #4)	4063.7	4249.9	3858.93	3266.8
PM12	E01	Chemicals	E01 (2,4-Diamino-6,7-Diisopropylpteridine #1)	19230.3	19278.1	18308.3	18339.8
PM12	E02	Chemicals	E02 (2,4-Diamino-6,7-Diisopropylpteridine #2)	19011.4	18607.8	18017.9	17524.6
PM12	E03	Chemicals	E03 (2,4-Diamino-6,7-Diisopropylpteridine #3)	18794.8	18782.7	17856.9	16987.4
PM12	E04	Chemicals	E04 (2,4-Diamino-6,7-Diisopropylpteridine #4)	19234.9	18916.4	18041.8	17127.3
PM12	E05	Chemicals	E05 (Sulfadiazine #1)	18408.1	18656.5	17319.9	16723
PM12	E06	Chemicals	E06 (Sulfadiazine #2)	17801.6	18057.9	16747.2	16233.9
PM12	E07	Chemicals	E07 (Sulfadiazine #3)	16120.5	15708.8	14964.4	15958.6
PM12	E08	Chemicals	E08 (Sulfadiazine #4)	14001.1	13709.8	12948	15884.9
PM12	E09	Chemicals	E09 (Benzethonium Chloride #1)	18797.4	18941.5	17771.2	16906.8
PM12	E10	Chemicals	E10 (Benzethonium Chloride #2)	3077.78	2270.08	1904.37	1937.21
PM12	E11	Chemicals	E11 (Benzethonium Chloride #3)	2370.13	1726.59	1536.9	1471.77
PM12	E12	Chemicals	E12 (Benzethonium Chloride #4)	4179.02	4083.5	2651.11	2577
PM12	F01	Chemicals	F01 (Tobramycin #1)	18888.4	19419.3	18281.4	17412.4
PM12	F02	Chemicals	F02 (Tobramycin #2)	18825.9	18783.6	17980.2	17408.9
PM12	F03	Chemicals	F03 (Tobramycin #3)	19190	18729.1	17651	17502.6
PM12	F04	Chemicals	F04 (Tobramycin #4)	19356.3	19202.8	18098.8	17334.5
PM12	F05	Chemicals	F05 (Sulfathiazole #1)	18988.2	19086.9	17960.2	17627.7
PM12	F06	Chemicals	F06 (Sulfathiazole #2)	18059.1	18637	17390.8	16010
PM12	F07	Chemicals	F07 (Sulfathiazole #3)	16964.6	17068.4	15396	16196.4
PM12	F08	Chemicals	F08 (Sulfathiazole #4)	15011.6	14802.4	14312.9	16317.2
PM12	F09	Chemicals	F09 (5-Fluoroorotic Acid #1)	13499	15663.1	13504.4	12988.6
PM12	F10	Chemicals	F10 (5-Fluoroorotic Acid #2)	7405.46	9296.29	1758.83	2316.14
PM12	F11	Chemicals	F11 (5-Fluoroorotic Acid #3)	2479.98	1803.54	1636.68	1641.8
PM12	F12	Chemicals	F12 (5-Fluoroorotic Acid #4)	3224.14	7590.8	2344.22	2320.96
PM12	G01	Chemicals	G01 (Spectinomycin #1)	19574.9	19619.4	18927.8	18137.5
PM12	G02	Chemicals	G02 (Spectinomycin #2)	19101.9	19117.3	18200.9	17067.7
PM12	G03	Chemicals	G03 (Spectinomycin #3)	18969.6	19282.6	18352	17105.6
PM12	G04	Chemicals	G04 (Spectinomycin #4)	19258.6	19564.8	18499.7	16712.4
PM12	G05	Chemicals	G05 (Sulfamethoxazole #1)	19472.9	19552.9	18440.1	17177.6
PM12	G06	Chemicals	G06 (Sulfamethoxazole #2)	18710.7	19575	17714.8	16195.8
PM12	G07	Chemicals	G07 (Sulfamethoxazole #3)	17729.8	18118.5	16254.2	16440.5
PM12	G08	Chemicals	G08 (Sulfamethoxazole #4)	17128.1	17035.8	15790.5	15867.9
PM12	G09	Chemicals	G09 (L-Aspartic-b-Hydroxamate #1)	18830.7	19026.5	17676.2	17037.5
PM12	G10	Chemicals	G10 (L-Aspartic-b-Hydroxamate #2)	18464.4	18410.4	17332.3	16102.1
PM12	G11	Chemicals	G11 (L-Aspartic-b-Hydroxamate #3)	18578.4	16354	16056.9	16435.3
PM12	G12	Chemicals	G12 (L-Aspartic-b-Hydroxamate #4)	18178.5	3818.68	11820.1	9351.23
PM12	H01	Chemicals	H01 (Spiramycin #1)	18492.9	19417.7	18198	18432.1
PM12	H02	Chemicals	H02 (Spiramycin #2)	18712.9	19742.6	19241.3	16938.4
PM12	H03	Chemicals	H03 (Spiramycin #3)	19001.8	19828	18437	17064.2
PM12	H04	Chemicals	H04 (Spiramycin #4)	17130.8	19894.6	16580.8	11324.5
PM12	H05	Chemicals	H05 (Rifampicin #1)	19586.4	19603.1	18770.4	18416.4
PM12	H06	Chemicals	H06 (Rifampicin #2)	19780.3	20005.4	18972	17756.7
PM12	H07	Chemicals	H07 (Rifampicin #3)	19607.6	19715.5	18040.2	17870.3
PM12	H08	Chemicals	H08 (Rifampicin #4)	17900.3	17005.6	13191.9	14937.4
PM12	H09	Chemicals	H09 (Dodecyltrimethyl Ammonium Bromide #1)	19178.7	19042.9	18148.8	19352.6
PM12	H10	Chemicals	H10 (Dodecyltrimethyl Ammonium Bromide #2)	17469.5	18244.7	17842.3	17200.1
PM12	H11	Chemicals	H11 (Dodecyltrimethyl Ammonium Bromide #3)	14577.5	15307	15640.8	16615.4
PM12	H12	Chemicals	H12 (Dodecyltrimethyl Ammonium Bromide #4)	4041.04	3992.08	3201.34	3059.97
PM13	A01	Chemicals	A01 (Ampicillin #1)	19375.5	19895.7	18382.3	18352.9
PM13	A02	Chemicals	A02 (Ampicillin #2)	19650.1	19715.4	18853.8	17072.9
PM13	A03	Chemicals	A03 (Ampicillin #3)	19653.1	19473	18779	17624
PM13	A04	Chemicals	A04 (Ampicillin #4)	19588.2	19450.9	18842.9	17264.1
PM13	A05	Chemicals	A05 (Dequalinium #1)	19008.5	18243.8	17875	17407.7
PM13	A06	Chemicals	A06 (Dequalinium #2)	18102.4	17867	16968.2	16502.6
PM13	A07	Chemicals	A07 (Dequalinium #3)	13134.3	17515.1	14926.4	16729
PM13	A08	Chemicals	A08 (Dequalinium #4)	10199.8	15060.8	9385.43	17155.1
PM13	A09	Chemicals	A09 (Nickel Chloride #1)	19084	19135.7	18202	16629.2
PM13	A10	Chemicals	A10 (Nickel Chloride #2)	18345.7	19033.1	17908.6	15183.3
PM13	A11	Chemicals	A11 (Nickel Chloride #3)	19239.5	19318.1	18424.6	17751.3
PM13	A12	Chemicals	A12 (Nickel Chloride #4)	17460.7	19459.4	19330.6	18568.3
PM13	B01	Chemicals	B01 (Azlocillin #1)	19655.7	19828.7	18828.1	17439.1
PM13	B02	Chemicals	B02 (Azlocillin #2)	19770.7	19492.9	18512.2	18657.8
PM13	B03	Chemicals	B03 (Azlocillin #3)	14572.6	11562.3	1125.46	931.961
PM13	B04	Chemicals	B04 (Azlocillin #4)	1868.8	959.057	944.43	1240.85
PM13	B05	Chemicals	B05 (2,2'-Dipyridyl #1)	1215.54	1052.32	1119	858.272
PM13	B06	Chemicals	B06 (2,2'-Dipyridyl #2)	1785.96	1653.83	1390.34	2314.49
PM13	B07	Chemicals	B07 (2,2'-Dipyridyl #3)	1906.68	2107.53	2028.3	2140.78
PM13	B08	Chemicals	B08 (2,2'-Dipyridyl #4)	1090.12	1062.28	1171.34	2152.87
PM13	B09	Chemicals	B09 (Oxolinic Acid #1)	18137.5	18524.2	17891.3	16917.5
PM13	B10	Chemicals	B10 (Oxolinic Acid #2)	18427.4	18411.6	17961.1	16468.3
PM13	B11	Chemicals	B11 (Oxolinic Acid #3)	18689	18840.5	18216.8	16227.1
PM13	B12	Chemicals	B12 (Oxolinic Acid #4)	19186.3	19136.6	18680.1	17887.7
PM13	C01	Chemicals	C01 (Mercaptopurine #1)	19249.4	19491.8	18726.6	17449.5
PM13	C02	Chemicals	C02 (Mercaptopurine #2)	18665.5	18793.8	17986.3	17554.6
PM13	C03	Chemicals	C03 (Mercaptopurine #3)	18581.4	18571.4	17886.8	17359
PM13	C04	Chemicals	C04 (Mercaptopurine #4)	18022.5	18838.7	18104	17004.2
PM13	C05	Chemicals	C05 (Doxycycline #1)	19059.1	19305.7	18811	16565.4
PM13	C06	Chemicals	C06 (Doxycycline #2)	17764.7	18837.2	18324.9	16302.8
PM13	C07	Chemicals	C07 (Doxycycline #3)	2035.75	12018.2	3730.25	13914.9
PM13	C08	Chemicals	C08 (Doxycycline #4)	1878.49	1328.97	1284.12	3299.51
PM13	C09	Chemicals	C09 (Potassium Chromate #1)	18881.9	18851.6	18467.2	16864.5
PM13	C10	Chemicals	C10 (Potassium Chromate #2)	17717	18298.8	17677.6	17021
PM13	C11	Chemicals	C11 (Potassium Chromate #3)	10190.8	12751.1	14071.4	8595.9
PM13	C12	Chemicals	C12 (Potassium Chromate #4)	3402.24	2609.46	2709.41	3105.24
PM13	D01	Chemicals	D01 (Cefuroxime #1)	18830.2	19781.6	18809.3	17578.2
PM13	D02	Chemicals	D02 (Cefuroxime #2)	18699.8	18881.2	17857.6	16594.3
PM13	D03	Chemicals	D03 (Cefuroxime #3)	19192	18891.4	17894.4	16702
PM13	D04	Chemicals	D04 (Cefuroxime #4)	19689.5	19264.7	18121.2	17438
PM13	D05	Chemicals	D05 (5-Fluorouracil #1)	19291.8	19105.4	18058.8	17439.3
PM13	D06	Chemicals	D06 (5-Fluorouracil #2)	19384	19097.4	18171.8	17191.1
PM13	D07	Chemicals	D07 (5-Fluorouracil #3)	19379.2	18718.4	17998.2	17237.8
PM13	D08	Chemicals	D08 (5-Fluorouracil #4)	18621.8	18602.8	17619.3	16798.6
PM13	D09	Chemicals	D09 (Rolitetracycline #1)	18773.5	18568.6	18047.6	16339.8
PM13	D10	Chemicals	D10 (Rolitetracycline #2)	18190.1	19078.7	18208	16185.8
PM13	D11	Chemicals	D11 (Rolitetracycline #3)	17626.7	18182.3	17556.2	15963.4
PM13	D12	Chemicals	D12 (Rolitetracycline #4)	8752.45	12386.4	6390.41	13618.1
PM13	E01	Chemicals	E01 (Cytarabine #1)	18644.2	19579.8	18844.8	17998
PM13	E02	Chemicals	E02 (Cytarabine #2)	16933.4	18731.9	17403	16703.9
PM13	E03	Chemicals	E03 (Cytarabine #3)	14751.8	18443.7	16653	13716.1
PM13	E04	Chemicals	E04 (Cytarabine #4)	1339.27	15835.7	1442.14	1209.96
PM13	E05	Chemicals	E05 (Geneticin [G418] #1)	19077.4	19053.3	18175.6	17207.3
PM13	E06	Chemicals	E06 (Geneticin [G418] #2)	19157.6	19133.5	18145.1	17127.8
PM13	E07	Chemicals	E07 (Geneticin [G418] #3)	19162.4	18694.2	17853.6	17270.9
PM13	E08	Chemicals	E08 (Geneticin [G418] #4)	18976.5	18472.3	17587	16563
PM13	E09	Chemicals	E09 (Ruthenium Red #1)	18825.4	18532.1	17618.1	16206.8
PM13	E10	Chemicals	E10 (Ruthenium Red #2)	18275.4	18467.7	17604.1	16498.5
PM13	E11	Chemicals	E11 (Ruthenium Red #3)	17655.2	17847.7	17429.7	15874.2
PM13	E12	Chemicals	E12 (Ruthenium Red #4)	19126.7	18963.3	18507.2	17923.3
PM13	F01	Chemicals	F01 (Cesium Chloride #1)	18143.6	19120.9	18031.1	17702.3
PM13	F02	Chemicals	F02 (Cesium Chloride #2)	17906.4	18386.3	17399.6	16345.5
PM13	F03	Chemicals	F03 (Cesium Chloride #3)	17902.7	18496.3	17369.1	16588.7
PM13	F04	Chemicals	F04 (Cesium Chloride #4)	17673	18804.8	17607.6	16636.2
PM13	F05	Chemicals	F05 (Glycine #1)	19105.5	19056.5	18166.5	17351.1
PM13	F06	Chemicals	F06 (Glycine #2)	18666.2	18777.1	18050.8	16722.8
PM13	F07	Chemicals	F07 (Glycine #3)	17539	17977.1	17406.7	16778.9
PM13	F08	Chemicals	F08 (Glycine #4)	16310.3	17432.9	16367.8	17078.6
PM13	F09	Chemicals	F09 (Thallium [I] Acetate #1)	18447.7	17322.6	9403.93	1691.3
PM13	F10	Chemicals	F10 (Thallium [I] Acetate #2)	2162.84	1506.08	1401.98	1491.63
PM13	F11	Chemicals	F11 (Thallium [I] Acetate #3)	3243.79	2018.2	2096.62	2461.52
PM13	F12	Chemicals	F12 (Thallium [I] Acetate #4)	4086.7	2481.9	2660.03	3060.37
PM13	G01	Chemicals	G01 (Cobalt [II] Chloride #1)	18574.8	18835.7	16495	18030.4
PM13	G02	Chemicals	G02 (Cobalt [II] Chloride #2)	18177.1	17907.2	13925.9	16852.3
PM13	G03	Chemicals	G03 (Cobalt [II] Chloride #3)	18022.4	16907.3	13691.9	17169.7
PM13	G04	Chemicals	G04 (Cobalt [II] Chloride #4)	13403.6	16601.5	3860.4	17751.3
PM13	G05	Chemicals	G05 (Manganese [II] Chloride #1)	18346.1	19088.9	18202.9	17071.4
PM13	G06	Chemicals	G06 (Manganese [II] Chloride #2)	17491.6	18695.4	18977.1	16979.6
PM13	G07	Chemicals	G07 (Manganese [II] Chloride #3)	19474	19529	19198.8	18462.7
PM13	G08	Chemicals	G08 (Manganese [II] Chloride #4)	10426.5	12814.8	13630.4	13254.4
PM13	G09	Chemicals	G09 (Trifluoperazine #1)	18220.7	18605.1	17648	16348.2
PM13	G10	Chemicals	G10 (Trifluoperazine #2)	17491	17974.6	17652.4	15745.6
PM13	G11	Chemicals	G11 (Trifluoperazine #3)	17135.9	18138.5	18208.9	16916
PM13	G12	Chemicals	G12 (Trifluoperazine #4)	18563.5	18912.9	18946.4	18128.9
PM13	H01	Chemicals	H01 (Copper [II] Chloride #1)	18230.9	18113.1	17437.7	16911.4
PM13	H02	Chemicals	H02 (Copper [II] Chloride #2)	17979.9	19870.6	18031.6	18023.7
PM13	H03	Chemicals	H03 (Copper [II] Chloride #3)	16343.3	18734.4	16108.8	15778.7
PM13	H04	Chemicals	H04 (Copper [II] Chloride #4)	10598.7	12208.3	11230	9109.53
PM13	H05	Chemicals	H05 (Moxalactam #1)	19851.9	19846.1	18824.2	18487.1
PM13	H06	Chemicals	H06 (Moxalactam #2)	19341.9	19801	18986.1	18684.2
PM13	H07	Chemicals	H07 (Moxalactam #3)	19509.7	19179.3	18433.5	18687
PM13	H08	Chemicals	H08 (Moxalactam #4)	19333.2	19248.5	18315.4	17492
PM13	H09	Chemicals	H09 (Tylosin #1)	19740.7	19263	18601.3	17109.9
PM13	H10	Chemicals	H10 (Tylosin #2)	19293.9	13808.3	18449.5	16923.9
PM13	H11	Chemicals	H11 (Tylosin #3)	18876.6	18961	16932.4	11673.7
PM13	H12	Chemicals	H12 (Tylosin #4)	5495.12	11492.6	7980.25	4221.1
PM14	A01	Chemicals	A01 (Acriflavine #1)	20052.6	19701.6	19063.6	18715.5
PM14	A02	Chemicals	A02 (Acriflavine #2)	19348.1	19428.4	18937.7	18179.8
PM14	A03	Chemicals	A03 (Acriflavine #3)	20286.2	19775.7	19387.8	19026.1
PM14	A04	Chemicals	A04 (Acriflavine #4)	20167	20202.1	19751.2	18721.3
PM14	A05	Chemicals	A05 (Furaltadone #1)	20853.5	19607.5	19090.8	18115.6
PM14	A06	Chemicals	A06 (Furaltadone #2)	19455.5	19627	18976.3	17882.7
PM14	A07	Chemicals	A07 (Furaltadone #3)	19742.2	19631.9	18947.3	17689.6
PM14	A08	Chemicals	A08 (Furaltadone #4)	19297	19355.1	18592.4	17823.1
PM14	A09	Chemicals	A09 (Sanguinarine #1)	19277.1	18911.1	18401.7	17153.5
PM14	A10	Chemicals	A10 (Sanguinarine #2)	18680.2	18916.6	18459.4	17863.8
PM14	A11	Chemicals	A11 (Sanguinarine #3)	17857.9	18012.5	17199	17540
PM14	A12	Chemicals	A12 (Sanguinarine #4)	11845.1	15545.8	13494.6	16384.3
PM14	B01	Chemicals	B01 (Aminacrine #1)	18938.4	18473.1	18062.8	17106.1
PM14	B02	Chemicals	B02 (Aminacrine #2)	19036.8	18399.2	17730.2	16778
PM14	B03	Chemicals	B03 (Aminacrine #3)	18952	18519	17916.9	17404.6
PM14	B04	Chemicals	B04 (Aminacrine #4)	18659.7	19027.9	18525.4	16532.9
PM14	B05	Chemicals	B05 (Fusaric Acid #1)	19064.5	18743	18410.5	17724.5
PM14	B06	Chemicals	B06 (Fusaric Acid #2)	18307.5	18851.7	18034.1	17969.4
PM14	B07	Chemicals	B07 (Fusaric Acid #3)	17345.6	16857.1	17736.4	16767.8
PM14	B08	Chemicals	B08 (Fusaric Acid #4)	7917.98	9179.35	11904.9	11586.2
PM14	B09	Chemicals	B09 (Sodium Arsenate #1)	19050.6	18748.9	17972.2	17075.7
PM14	B10	Chemicals	B10 (Sodium Arsenate #2)	18562.8	18739.9	17790.7	16285.8
PM14	B11	Chemicals	B11 (Sodium Arsenate #3)	18379.2	18167.4	17376.6	16426
PM14	B12	Chemicals	B12 (Sodium Arsenate #4)	18998.3	19365.8	18449.6	17230.5
PM14	C01	Chemicals	C01 (Boric Acid #1)	18981.4	17525.6	18263.4	17906.6
PM14	C02	Chemicals	C02 (Boric Acid #2)	17830.8	14486.9	17302.7	18111.8
PM14	C03	Chemicals	C03 (Boric Acid #3)	10648	1637.94	16576.4	17967.8
PM14	C04	Chemicals	C04 (Boric Acid #4)	1543.47	2431.43	1462	1703.15
PM14	C05	Chemicals	C05 (1-Hydroxy-Pyridine-2-Thione #1)	19307.5	18965.2	18016.5	17219.8
PM14	C06	Chemicals	C06 (1-Hydroxy-Pyridine-2-Thione #2)	19359.1	18636.9	18025.3	17339.4
PM14	C07	Chemicals	C07 (1-Hydroxy-Pyridine-2-Thione #3)	18405	18634.4	17900.1	17388.1
PM14	C08	Chemicals	C08 (1-Hydroxy-Pyridine-2-Thione #4)	17547.8	18495.8	17370	17548.2
PM14	C09	Chemicals	C09 (Sodium Cyanate #1)	18648.8	18405.5	17572	16560.9
PM14	C10	Chemicals	C10 (Sodium Cyanate #2)	17592.5	17754.4	17410.2	15709.9
PM14	C11	Chemicals	C11 (Sodium Cyanate #3)	13795.7	16087.9	15041.6	16439.8
PM14	C12	Chemicals	C12 (Sodium Cyanate #4)	2816.61	3092.2	3423.7	3154.67
PM14	D01	Chemicals	D01 (Cadmium Chloride #1)	18809.6	19164.9	18777.3	18093.8
PM14	D02	Chemicals	D02 (Cadmium Chloride #2)	18225.2	18569.3	17809	16856.1
PM14	D03	Chemicals	D03 (Cadmium Chloride #3)	18299.6	18433.3	17864.2	17302.6
PM14	D04	Chemicals	D04 (Cadmium Chloride #4)	18046.3	18276.4	18050.4	18127.1
PM14	D05	Chemicals	D05 (Iodoacetic Acid #1)	16606.4	17854.8	17714.6	16569.2
PM14	D06	Chemicals	D06 (Iodoacetic Acid #2)	15828.5	17847.2	17395.7	17018.2
PM14	D07	Chemicals	D07 (Iodoacetic Acid #3)	12393.5	15759.9	14855.7	16998.8
PM14	D08	Chemicals	D08 (Iodoacetic Acid #4)	8897.54	12326.2	12542.3	14246.2
PM14	D09	Chemicals	D09 (Sodium Dichromate #1)	18622	18725.6	17693.4	16239.9
PM14	D10	Chemicals	D10 (Sodium Dichromate #2)	18269.4	18578.7	17987.9	16373.6
PM14	D11	Chemicals	D11 (Sodium Dichromate #3)	17433.1	17958.1	17503.7	15522.6
PM14	D12	Chemicals	D12 (Sodium Dichromate #4)	14620.1	11300.9	16097.6	10159.4
PM14	E01	Chemicals	E01 (Cefoxitin #1)	19510.9	19366.3	18701.7	17822.7
PM14	E02	Chemicals	E02 (Cefoxitin #2)	19195.4	18775.7	17834.6	17260.2
PM14	E03	Chemicals	E03 (Cefoxitin #3)	19290.9	18462.5	17819.4	16702.1
PM14	E04	Chemicals	E04 (Cefoxitin #4)	19001	18688.5	18059.6	16895.2
PM14	E05	Chemicals	E05 (Nitrofurantoin #1)	19343.7	19281.9	18085.2	16975.6
PM14	E06	Chemicals	E06 (Nitrofurantoin #2)	19414.4	19065.8	18261.7	17421.7
PM14	E07	Chemicals	E07 (Nitrofurantoin #3)	18976.2	18867.1	18198.7	17412.4
PM14	E08	Chemicals	E08 (Nitrofurantoin #4)	17832.2	18750.2	17914.3	16001.4
PM14	E09	Chemicals	E09 (Sodium Metaborate #1)	18948.5	17510.6	17513.5	17346.9
PM14	E10	Chemicals	E10 (Sodium Metaborate #2)	17525.5	14159	16923	16904.3
PM14	E11	Chemicals	E11 (Sodium Metaborate #3)	2668.15	1922.48	10559.9	10979.6
PM14	E12	Chemicals	E12 (Sodium Metaborate #4)	2542.42	2749.98	3240.66	2567.65
PM14	F01	Chemicals	F01 (Chloramphenicol #1)1	19115.5	19085.2	18611	18442.4
PM14	F02	Chemicals	F02 (Chloramphenicol #2)1	19157.1	18858.4	18023.1	17637.4
PM14	F03	Chemicals	F03 (Chloramphenicol #3)1	18579.9	18880.6	17865.3	17170.4
PM14	F04	Chemicals	F04 (Chloramphenicol #4)1	17914.1	19067.6	18595.4	16719.5
PM14	F05	Chemicals	F05 (Piperacillin #1)	19594.3	19097.4	18147.5	17235.5
PM14	F06	Chemicals	F06 (Piperacillin #2)	19182.5	19156.9	18377.8	16682.6
PM14	F07	Chemicals	F07 (Piperacillin #3)	19534	19042.8	18171.5	17523.8
PM14	F08	Chemicals	F08 (Piperacillin #4)	19351.9	19029.6	17994.7	16651.1
PM14	F09	Chemicals	F09 (Sodium Metavanadate #1)	1473.3	1580.34	1836.88	12584
PM14	F10	Chemicals	F10 (Sodium Metavanadate #2)	2057.09	2161.57	2440.28	2044.06
PM14	F11	Chemicals	F11 (Sodium Metavanadate #3)	1809.66	2008.25	2190.68	1820.82
PM14	F12	Chemicals	F12 (Sodium Metavanadate #4)	2404.62	2643.06	2896.35	2384.52
PM14	G01	Chemicals	G01 (Chelerythrine #1)	19049.1	18968.1	18409.1	18317.7
PM14	G02	Chemicals	G02 (Chelerythrine #2)	18713.5	18546.6	17640	17969.1
PM14	G03	Chemicals	G03 (Chelerythrine #3)	18057.4	18532.9	17477.4	16342.8
PM14	G04	Chemicals	G04 (Chelerythrine #4)	18018	18750.6	18378.9	16672.5
PM14	G05	Chemicals	G05 (Carbenicillin #1)	20033.4	19464.7	18583.8	18164.5
PM14	G06	Chemicals	G06 (Carbenicillin #2)	19917.3	19400.8	17250.5	9745.27
PM14	G07	Chemicals	G07 (Carbenicillin #3)	4413.93	1314.63	1450.73	1148.9
PM14	G08	Chemicals	G08 (Carbenicillin #4)	1596.89	1732.92	1969.77	1483.74
PM14	G09	Chemicals	G09 (Sodium Nitrite #1)	18573.6	18429.6	17993.2	16900.2
PM14	G10	Chemicals	G10 (Sodium Nitrite #2)	17199.2	17539.7	16429.3	17235.5
PM14	G11	Chemicals	G11 (Sodium Nitrite #3)	2763.83	2628.79	3991.52	6708.87
PM14	G12	Chemicals	G12 (Sodium Nitrite #4)	2587.4	3008.25	3192.71	2923.71
PM14	H01	Chemicals	H01 (EGTA #1)	18809.2	18904.1	17674.1	17518.9
PM14	H02	Chemicals	H02 (EGTA #2)	17765	18096.7	18667.1	17885.2
PM14	H03	Chemicals	H03 (EGTA #3)	17590.2	18033.4	17265.8	18564.2
PM14	H04	Chemicals	H04 (EGTA #4)	14311.8	18058	6587.4	2200.49
PM14	H05	Chemicals	H05 (Promethazine #1)	19613.9	19586.7	18870.2	17681.6
PM14	H06	Chemicals	H06 (Promethazine #2)	18594.8	19423.5	18594.1	17895.1
PM14	H07	Chemicals	H07 (Promethazine #3)	17949.2	14572.2	10912.3	18360.7
PM14	H08	Chemicals	H08 (Promethazine #4)	2159.1	2992.42	2618.14	2098.63
PM14	H09	Chemicals	H09 (Sodium Orthovanadate #1)	1540.43	1835.17	1964.38	15652.9
PM14	H10	Chemicals	H10 (Sodium Orthovanadate #2)	2021.95	2411.85	2574.18	9095.94
PM14	H11	Chemicals	H11 (Sodium Orthovanadate #3)	2317.37	2753.07	2916.72	2373.09
PM14	H12	Chemicals	H12 (Sodium Orthovanadate #4)	2543.66	3170.06	3328.84	2724.63
PM15	A01	Chemicals	A01 (Procaine #1)	18560	18515.9	17532.6	18216.6
PM15	A02	Chemicals	A02 (Procaine #2)	14765.2	18402.1	17725.3	16928.3
PM15	A03	Chemicals	A03 (Procaine #3)	1702.71	3873.7	3822.85	1180.96
PM15	A04	Chemicals	A04 (Procaine #4)	1357.93	2248.17	2140.16	1252.75
PM15	A05	Chemicals	A05 (Guanidine Hydrochloride #1)	19823.9	19010.7	18462.9	18342.6
PM15	A06	Chemicals	A06 (Guanidine Hydrochloride #2)	17078.1	17757.5	17474.3	17986.9
PM15	A07	Chemicals	A07 (Guanidine Hydrochloride #3)	6255.83	8751.26	8170.39	8479.37
PM15	A08	Chemicals	A08 (Guanidine Hydrochloride #4)	1176.85	2499.14	1862.35	1363.8
PM15	A09	Chemicals	A09 (Cefmetazole #1)	19057.3	19320.9	18093.5	16063.2
PM15	A10	Chemicals	A10 (Cefmetazole #2)	18631.7	19115.7	18129.2	15950.4
PM15	A11	Chemicals	A11 (Cefmetazole #3)	18699.9	19356.9	18319.2	16297.2
PM15	A12	Chemicals	A12 (Cefmetazole #4)	18723.3	19456.9	17829.1	17260
PM15	B01	Chemicals	B01 (D-Cycloserine #1)	20142.2	19688.2	18817.4	17613.5
PM15	B02	Chemicals	B02 (D-Cycloserine #2)	19204.3	19308	18442.7	16753.2
PM15	B03	Chemicals	B03 (D-Cycloserine #3)	19320.4	19015.6	18200.8	16600.8
PM15	B04	Chemicals	B04 (D-Cycloserine #4)	19016.2	19313.8	18255.3	15641.8
PM15	B05	Chemicals	B05 (EDTA #1)	17252.8	18186.1	17665	17031.4
PM15	B06	Chemicals	B06 (EDTA #2)	15852.8	16858.6	16906.2	16068.8
PM15	B07	Chemicals	B07 (EDTA #3)	11704.7	12460.8	13856	13277.7
PM15	B08	Chemicals	B08 (EDTA #4)	922.54	1637.93	1473.61	1256.07
PM15	B09	Chemicals	B09 (5,7-Dichloro-8-Hydroxy-Quinaldine #1)	18534.6	18758.3	17680.1	17507.5
PM15	B10	Chemicals	B10 (5,7-Dichloro-8-Hydroxy-Quinaldine #2)	18328.4	18587.5	17336.4	17392.4
PM15	B11	Chemicals	B11 (5,7-Dichloro-8-Hydroxy-Quinaldine #3)	18686.6	18644.1	17908.1	16890.9
PM15	B12	Chemicals	B12 (5,7-Dichloro-8-Hydroxy-Quinaldine #4)	18114.6	19036.8	17946.7	17675.8
PM15	C01	Chemicals	C01 (5,7-Dichloro-8-Hydroxyquinoline #1)	19737	19703.9	19423.3	17384.3
PM15	C02	Chemicals	C02 (5,7-Dichloro-8-Hydroxyquinoline #2)	18837.7	18961.2	18148.4	17426.8
PM15	C03	Chemicals	C03 (5,7-Dichloro-8-Hydroxyquinoline #3)	18668.5	18572.3	17623.7	17002.1
PM15	C04	Chemicals	C04 (5,7-Dichloro-8-Hydroxyquinoline #4)	945.853	1530.11	1560.3	966.755
PM15	C05	Chemicals	C05 (Fusidic Acid #1)	18426.1	18773	18072	17026.3
PM15	C06	Chemicals	C06 (Fusidic Acid #2)	17207.5	17870.7	17606.4	16189.8
PM15	C07	Chemicals	C07 (Fusidic Acid #3)	10890.9	16185.9	14978	14430.2
PM15	C08	Chemicals	C08 (Fusidic Acid #4)	5654.94	8375.31	3557.52	5330.1
PM15	C09	Chemicals	C09 (1,10-Phenanthroline #1)	19093.5	18554.2	17627	17388.1
PM15	C10	Chemicals	C10 (1,10-Phenanthroline #2)	17955.8	18688.6	17102.2	18356.6
PM15	C11	Chemicals	C11 (1,10-Phenanthroline #3)	3444.41	10636.6	8410.05	10442.2
PM15	C12	Chemicals	C12 (1,10-Phenanthroline #4)	2097.19	2655.03	3478.85	2827.26
PM15	D01	Chemicals	D01 (Phleomycin #1)	19177.9	19612.6	18804.4	17311
PM15	D02	Chemicals	D02 (Phleomycin #2)	18667	18793.1	17961.1	16434
PM15	D03	Chemicals	D03 (Phleomycin #3)	18940.8	18785.3	17985.8	16613.6
PM15	D04	Chemicals	D04 (Phleomycin #4)	19196.1	18983.5	18287.4	17202.2
PM15	D05	Chemicals	D05 (Domiphen Bromide #1)	18939.5	18900.9	17974.3	16923.7
PM15	D06	Chemicals	D06 (Domiphen Bromide #2)	17418.1	18514	18342.5	16875.6
PM15	D07	Chemicals	D07 (Domiphen Bromide #3)	816.551	1001.77	1087.57	808.701
PM15	D08	Chemicals	D08 (Domiphen Bromide #4)	952.4	1387.49	1425.38	884.321
PM15	D09	Chemicals	D09 (Nordihydroguaiaretic Acid #1)	18810.2	18522.3	17517.5	17193.9
PM15	D10	Chemicals	D10 (Nordihydroguaiaretic Acid #2)	16789.5	18324.1	17906.7	17483.3
PM15	D11	Chemicals	D11 (Nordihydroguaiaretic Acid #3)	5431.24	14930.5	11794.3	14382.9
PM15	D12	Chemicals	D12 (Nordihydroguaiaretic Acid #4)	5545.82	5839.88	6622.97	6008.41
PM15	E01	Chemicals	E01 (Alexidine #1)	18802.7	18683.8	18200.2	18053.2
PM15	E02	Chemicals	E02 (Alexidine #2)	1323.26	17004.8	16568.3	15778.2
PM15	E03	Chemicals	E03 (Alexidine #3)	1134.01	1573.22	1445.4	942.414
PM15	E04	Chemicals	E04 (Alexidine #4)	1172.85	1328.83	1454.52	858.562
PM15	E05	Chemicals	E05 (Nitrofurazone #1)	19163.3	18912.5	17758.5	17167.9
PM15	E06	Chemicals	E06 (Nitrofurazone #2)	18996.7	18606.5	18167.7	17629.3
PM15	E07	Chemicals	E07 (Nitrofurazone #3)	18218.4	18438.8	17772.4	17100.1
PM15	E08	Chemicals	E08 (Nitrofurazone #4)	17937	18488.5	17892.2	17231.2
PM15	E09	Chemicals	E09 (Methyl Viologen #1)	17881.1	18553.2	17847.4	16678.4
PM15	E10	Chemicals	E10 (Methyl Viologen #2)	16495.3	18056.1	17618.8	17168.7
PM15	E11	Chemicals	E11 (Methyl Viologen #3)	3344.35	17079.2	11173.6	15139.2
PM15	E12	Chemicals	E12 (Methyl Viologen #4)	3012.65	4027.71	3926.38	3112.36
PM15	F01	Chemicals	F01 (3,4-Dimethoxybenzyl Alcohol #1)	17731.8	17687.3	18331.5	17421.3
PM15	F02	Chemicals	F02 (3,4-Dimethoxybenzyl Alcohol #2)	14845.9	15721.4	15658.6	16403.5
PM15	F03	Chemicals	F03 (3,4-Dimethoxybenzyl Alcohol #3)	1349.54	1573.64	1519.97	1170.87
PM15	F04	Chemicals	F04 (3,4-Dimethoxybenzyl Alcohol #4)	1194.63	1234.52	1401.19	1936.5
PM15	F05	Chemicals	F05 (Oleandomycin #1)	18514.5	18894.8	18057	16998.2
PM15	F06	Chemicals	F06 (Oleandomycin #2)	18892.6	18588.3	18236.5	17204.7
PM15	F07	Chemicals	F07 (Oleandomycin #3)	4992.31	16250.4	13043.5	16305.5
PM15	F08	Chemicals	F08 (Oleandomycin #4)	1333.25	2082.76	2333.37	6512.38
PM15	F09	Chemicals	F09 (Puromycin #1)	17623.5	17772.3	17873.1	17166.1
PM15	F10	Chemicals	F10 (Puromycin #2)	17195.8	17687.8	17394.5	16434.3
PM15	F11	Chemicals	F11 (Puromycin #3)	17221.4	17642.2	17502.4	16112.4
PM15	F12	Chemicals	F12 (Puromycin #4)	16560.4	18791.5	17221.3	15773.8
PM15	G01	Chemicals	G01 (CCCP #1)	16987.6	19244.3	18422.5	17926.4
PM15	G02	Chemicals	G02 (CCCP #2)	15172.9	18858.3	18402.2	16940.4
PM15	G03	Chemicals	G03 (CCCP #3)	10231.6	14696.8	12180.1	10713.5
PM15	G04	Chemicals	G04 (CCCP #4)	14229.6	13871.2	14640.5	13164
PM15	G05	Chemicals	G05 (Sodium Azide #1)	18619.6	18812.9	18080.8	16384.6
PM15	G06	Chemicals	G06 (Sodium Azide #2)	1449.16	2204.18	2378.48	1035.92
PM15	G07	Chemicals	G07 (Sodium Azide #3)	1009.84	1268.31	1437.94	939.221
PM15	G08	Chemicals	G08 (Sodium Azide #4)	1405.77	1821.14	1848.38	1101.95
PM15	G09	Chemicals	G09 (Menadione #1)	8652.28	12169.5	14329.8	14210.1
PM15	G10	Chemicals	G10 (Menadione #2)	14393.8	16098.4	15409.6	15797.9
PM15	G11	Chemicals	G11 (Menadione #3)	4875.78	6713.41	5665.67	13014.5
PM15	G12	Chemicals	G12 (Menadione #4)	6466.29	6618.54	6800.51	6317.91
PM15	H01	Chemicals	H01 (2-Nitroimidazole #1)	19018.8	19338.2	18998.9	19567.6
PM15	H02	Chemicals	H02 (2-Nitroimidazole #2)	18515	18609.3	18617.5	18383.7
PM15	H03	Chemicals	H03 (2-Nitroimidazole #3)	17277.3	17750.4	18264.5	18351.2
PM15	H04	Chemicals	H04 (2-Nitroimidazole #4)	1932.97	2799.19	14809.7	12351.6
PM15	H05	Chemicals	H05 (Hydroxyurea #1)	1905.88	2333.19	2398.43	1446.72
PM15	H06	Chemicals	H06 (Hydroxyurea #2)	1996.72	2611.19	2855.78	1533.67
PM15	H07	Chemicals	H07 (Hydroxyurea #3)	1531.26	1934.25	1941.08	1219.25
PM15	H08	Chemicals	H08 (Hydroxyurea #4)	1969.08	2436.27	2940.99	1632.97
PM15	H09	Chemicals	H09 (Zinc Chloride #1)	17996.4	18700.1	18888.2	16497.2
PM15	H10	Chemicals	H10 (Zinc Chloride #2)	18967.5	19820.2	19489.6	16911.5
PM15	H11	Chemicals	H11 (Zinc Chloride #3)	18118.4	19020.9	18760	16622.7
PM15	H12	Chemicals	H12 (Zinc Chloride #4)	17149.6	18988.2	18057.9	16816.2
PM16	A01	Chemicals	A01 (Cefotaxime #1)	18132.3	18838.3	18458.7	17052.8
PM16	A02	Chemicals	A02 (Cefotaxime #2)	19091.3	18516.7	18187	17720.3
PM16	A03	Chemicals	A03 (Cefotaxime #3)	19430.1	18360.8	18176.4	17252.8
PM16	A04	Chemicals	A04 (Cefotaxime #4)	19337.1	18620.2	18252.4	17859.7
PM16	A05	Chemicals	A05 (Phosphomycin #1)	19934.7	19144.4	18440.1	17938.1
PM16	A06	Chemicals	A06 (Phosphomycin #2)	19748.4	19156.7	18416.9	17898.8
PM16	A07	Chemicals	A07 (Phosphomycin #3)	19735.7	19126.5	18356.5	16816.2
PM16	A08	Chemicals	A08 (Phosphomycin #4)	19704.7	18808.3	18082.9	17331.2
PM16	A09	Chemicals	A09 (5-Chloro-7-Iodo-8-Hydroxyquinoline #1)	18172.9	19014.7	17633.3	18460.3
PM16	A10	Chemicals	A10 (5-Chloro-7-Iodo-8-Hydroxyquinoline #2)	3991.46	3731.96	3665.61	4595.49
PM16	A11	Chemicals	A11 (5-Chloro-7-Iodo-8-Hydroxyquinoline #3)	3337.53	3609.86	3166.82	3940.56
PM16	A12	Chemicals	A12 (5-Chloro-7-Iodo-8-Hydroxyquinoline #4)	4505.33	3575.35	3440.78	4678.8
PM16	B01	Chemicals	B01 (Norfloxacin #1)	18424.1	17718.5	17841.3	17197.5
PM16	B02	Chemicals	B02 (Norfloxacin #2)	18272.1	17509.2	17290.5	15894.7
PM16	B03	Chemicals	B03 (Norfloxacin #3)	18540.1	17521.2	17339.1	16070.7
PM16	B04	Chemicals	B04 (Norfloxacin #4)	18715.1	17933.2	17475.2	16546.6
PM16	B05	Chemicals	B05 (Sulfanilamide #1)	19063.6	18314.9	17870.5	17722.6
PM16	B06	Chemicals	B06 (Sulfanilamide #2)	18500.3	18353.6	17044	15891.6
PM16	B07	Chemicals	B07 (Sulfanilamide #3)	16926.8	17532	15643.7	16680.9
PM16	B08	Chemicals	B08 (Sulfanilamide #4)	13581.4	14211.1	6906.79	10162.5
PM16	B09	Chemicals	B09 (Trimethoprim #1)	18809.4	18449.9	17646.9	16253
PM16	B10	Chemicals	B10 (Trimethoprim #2)	18660	18367.7	17601.4	16315.9
PM16	B11	Chemicals	B11 (Trimethoprim #3)	18450.7	18053.2	17305	15294.5
PM16	B12	Chemicals	B12 (Trimethoprim #4)	19996.1	19346	18764.7	17780.4
PM16	C01	Chemicals	C01 (Dichlofluanid #1)	3320.97	14783.5	14195.1	15147
PM16	C02	Chemicals	C02 (Dichlofluanid #2)	8654.14	9571.59	12546.9	6171.72
PM16	C03	Chemicals	C03 (Dichlofluanid #3)	1359.02	2505.45	1535.84	2223.83
PM16	C04	Chemicals	C04 (Dichlofluanid #4)	1841.99	2075.62	2971.25	1679.07
PM16	C05	Chemicals	C05 (Protamine Sulfate #1)	18002.8	18273.6	18678	17315.6
PM16	C06	Chemicals	C06 (Protamine Sulfate #2)	17829	18409.8	17377.7	18214.7
PM16	C07	Chemicals	C07 (Protamine Sulfate #3)	18422.2	18037.1	16707.4	15577
PM16	C08	Chemicals	C08 (Protamine Sulfate #4)	17506.9	17951.5	17150.4	13543.9
PM16	C09	Chemicals	C09 (Cetylpyridinium Chloride #1)	18620.9	17940.3	17296.6	16063.2
PM16	C10	Chemicals	C10 (Cetylpyridinium Chloride #2)	17820.8	16907.6	16867.3	16156
PM16	C11	Chemicals	C11 (Cetylpyridinium Chloride #3)	11913.6	13650.9	14128.3	15308.6
PM16	C12	Chemicals	C12 (Cetylpyridinium Chloride #4)	3265.55	2833.37	2805.04	3938.17
PM16	D01	Chemicals	D01 (1-Chloro-2,4-Dinitrobenzene #1)	18432.1	17311.2	17980	18096.6
PM16	D02	Chemicals	D02 (1-Chloro-2,4-Dinitrobenzene #2)	17226.5	13927.1	16776.8	16233.5
PM16	D03	Chemicals	D03 (1-Chloro-2,4-Dinitrobenzene #3)	2016.38	16018.4	15725.8	16036.7
PM16	D04	Chemicals	D04 (1-Chloro-2,4-Dinitrobenzene #4)	3532.67	3226.37	2981.95	3289.32
PM16	D05	Chemicals	D05 (Diamide #1)	18379.7	17833.1	17648.6	16829.3
PM16	D06	Chemicals	D06 (Diamide #2)	19163.5	18178.5	17803.5	17294
PM16	D07	Chemicals	D07 (Diamide #3)	18575.8	17828.1	17338.4	17145.3
PM16	D08	Chemicals	D08 (Diamide #4)	17531.7	16530.6	16507.5	16106
PM16	D09	Chemicals	D09 (Cinoxacin #1)	18753.3	18369.4	17508.6	16889.6
PM16	D10	Chemicals	D10 (Cinoxacin #2)	18621.3	18459	17497.3	16589.6
PM16	D11	Chemicals	D11 (Cinoxacin #3)	18120.8	17768.7	17010.8	15615.4
PM16	D12	Chemicals	D12 (Cinoxacin #4)	19336.9	18983.7	18142	17773.9
PM16	E01	Chemicals	E01 (Streptomycin #1)	18945.8	18522.7	18416.3	16247.5
PM16	E02	Chemicals	E02 (Streptomycin #2)	18385.7	17909.5	17602.1	16627.4
PM16	E03	Chemicals	E03 (Streptomycin #3)	18284.3	17806	17731.1	17060.9
PM16	E04	Chemicals	E04 (Streptomycin #4)	18237.9	18048.7	17697.8	17181.2
PM16	E05	Chemicals	E05 (5-Azacytidine #1)	18634.4	18180.2	17774.5	17009.6
PM16	E06	Chemicals	E06 (5-Azacytidine #2)	19283.3	18665.3	17984.3	18156.5
PM16	E07	Chemicals	E07 (5-Azacytidine #3)	19164.2	18480.5	17910.5	17233.2
PM16	E08	Chemicals	E08 (5-Azacytidine #4)	19031.2	18365.1	17547.3	16611.7
PM16	E09	Chemicals	E09 (Rifamycin SV #1)	17556.5	16763	11027.1	10977.6
PM16	E10	Chemicals	E10 (Rifamycin SV #2)	16351.4	4099.47	4058.8	4922.99
PM16	E11	Chemicals	E11 (Rifamycin SV #3)	14487.9	5040.73	5253.92	5600.24
PM16	E12	Chemicals	E12 (Rifamycin SV #4)	8718.88	8752.74	9219.35	9196.32
PM16	F01	Chemicals	F01 (Potassium Tellurite #1)	1907.63	15880.4	2104.05	14041.8
PM16	F02	Chemicals	F02 (Potassium Tellurite #2)	1065.25	14177.2	1369.65	12148.8
PM16	F03	Chemicals	F03 (Potassium Tellurite #3)	1079.95	14027.1	1515.48	6307.95
PM16	F04	Chemicals	F04 (Potassium Tellurite #4)	1104.89	10817.2	1110.21	1268.83
PM16	F05	Chemicals	F05 (Sodium Selenite #1)	4766.38	5698.8	4551.34	15118.1
PM16	F06	Chemicals	F06 (Sodium Selenite #2)	1863.75	4425.81	1584.7	4416.03
PM16	F07	Chemicals	F07 (Sodium Selenite #3)	1267.01	1158.81	991.953	1508.54
PM16	F08	Chemicals	F08 (Sodium Selenite #4)	1896.36	1703.84	1617.9	2185.68
PM16	F09	Chemicals	F09 (Aluminum Sulfate #1)	18467.6	18541.5	17691.6	16661.1
PM16	F10	Chemicals	F10 (Aluminum Sulfate #2)	18560.1	18330.8	17735.2	16263.9
PM16	F11	Chemicals	F11 (Aluminum Sulfate #3)	17786.1	18717.8	18208.3	15956.5
PM16	F12	Chemicals	F12 (Aluminum Sulfate #4)	15827	16565.1	15860.2	16358.7
PM16	G01	Chemicals	G01 (Chromium [III] Chloride #1)	19136.3	18547.1	18464.9	18386.7
PM16	G02	Chemicals	G02 (Chromium [III] Chloride #2)	18096.2	18248.5	17065.6	17198
PM16	G03	Chemicals	G03 (Chromium [III] Chloride #3)	17736.4	18734.4	17840.3	17440.6
PM16	G04	Chemicals	G04 (Chromium [III] Chloride #4)	17955.5	19543.3	19295.4	17832.8
PM16	G05	Chemicals	G05 (Ferric Chloride #1)	19715	19542.9	18440.8	15423.3
PM16	G06	Chemicals	G06 (Ferric Chloride #2)	19383.2	18783	18182.6	17370.9
PM16	G07	Chemicals	G07 (Ferric Chloride #3)	19252.5	20310.2	18704.9	16963.3
PM16	G08	Chemicals	G08 (Ferric Chloride #4)	12454.4	14274.1	13995.6	10051.9
PM16	G09	Chemicals	G09 (L-Glutamic Acid g-Hydroxamate #1)	18973.3	18457.6	17789	16873.1
PM16	G10	Chemicals	G10 (L-Glutamic Acid g-Hydroxamate #2)	18543.9	18647.7	17852	16811.6
PM16	G11	Chemicals	G11 (L-Glutamic Acid g-Hydroxamate #3)	18916.8	18742.6	17921.3	15665.2
PM16	G12	Chemicals	G12 (L-Glutamic Acid g-Hydroxamate #4)	19764.9	19209.5	18725.9	19115.7
PM16	H01	Chemicals	H01 (Glycine Hydroxamate #1)	16250.4	14889.4	13617.6	19391.2
PM16	H02	Chemicals	H02 (Glycine Hydroxamate #2)	1657.13	1692.52	1685.54	7820.96
PM16	H03	Chemicals	H03 (Glycine Hydroxamate #3)	1202.41	1253.98	1275.31	1778.03
PM16	H04	Chemicals	H04 (Glycine Hydroxamate #4)	1984.62	1792.88	1657.7	2398.88
PM16	H05	Chemicals	H05 (Chloroxylenol #1)	19175	19137.3	18533.7	17564.5
PM16	H06	Chemicals	H06 (Chloroxylenol #2)	19636	19028.3	18395.9	17872.9
PM16	H07	Chemicals	H07 (Chloroxylenol #3)	19758.1	17196.1	17043	18474.5
PM16	H08	Chemicals	H08 (Chloroxylenol #4)	2450.77	2172.34	2074.57	2605.5
PM16	H09	Chemicals	H09 (Sorbic Acid #1)	19367.1	19094.3	17873	17640.3
PM16	H10	Chemicals	H10 (Sorbic Acid #2)	19250.2	18800	18098.9	16999.8
PM16	H11	Chemicals	H11 (Sorbic Acid #3)	18819.3	18632.2	17711.6	17245.4
PM16	H12	Chemicals	H12 (Sorbic Acid #4)	15781.7	18359.7	16763.6	18310
PM17	A01	Chemicals	A01 (D-Serine #1)	16675.1	10676.3	15265.5	17337.5
PM17	A02	Chemicals	A02 (D-Serine #2)	1386.86	1016.48	11859.4	11775.3
PM17	A03	Chemicals	A03 (D-Serine #3)	1018.41	850.229	886.75	890.09
PM17	A04	Chemicals	A04 (D-Serine #4)	1310.57	917.915	1030.47	1338.88
PM17	A05	Chemicals	A05 (b-Chloro-L-Alanine #1)	19505.7	19172.6	18319.4	17437.9
PM17	A06	Chemicals	A06 (b-Chloro-L-Alanine #2)	19115.8	18683.2	18133.6	15939.7
PM17	A07	Chemicals	A07 (b-Chloro-L-Alanine #3)	18797.2	18715	18036.2	17470.5
PM17	A08	Chemicals	A08 (b-Chloro-L-Alanine #4)	18611.9	17915.8	17470.1	17219.7
PM17	A09	Chemicals	A09 (Thiosalicylate #1)	19484.3	18952.3	18165.6	15956.1
PM17	A10	Chemicals	A10 (Thiosalicylate #2)	19265.2	18731.2	18079.4	15366.2
PM17	A11	Chemicals	A11 (Thiosalicylate #3)	19165.6	18851.1	18480.7	14565.8
PM17	A12	Chemicals	A12 (Thiosalicylate #4)	17578.5	18569.6	18120.8	15489.8
PM17	B01	Chemicals	B01 (2-Hydroxy-Benzoic Acid #1)	18032.8	17780.4	17938.3	17414.8
PM17	B02	Chemicals	B02 (2-Hydroxy-Benzoic Acid #2)	15195.3	16186.7	17226.9	18490.7
PM17	B03	Chemicals	B03 (2-Hydroxy-Benzoic Acid #3)	4996.08	1352.84	9974.41	2220.16
PM17	B04	Chemicals	B04 (2-Hydroxy-Benzoic Acid #4)	1284.06	919.637	1089.02	1190.01
PM17	B05	Chemicals	B05 (Hygromycin B #1)	19256.9	19240.1	18255.3	16867
PM17	B06	Chemicals	B06 (Hygromycin B #2)	19133.6	18821.8	18023.9	16678.3
PM17	B07	Chemicals	B07 (Hygromycin B #3)	19130.1	19043.8	18274.9	17550.1
PM17	B08	Chemicals	B08 (Hygromycin B #4)	19221.4	19218.6	18209.7	16779.3
PM17	B09	Chemicals	B09 (Ethionamide #1)	18517.8	18046.8	18022.6	16656.3
PM17	B10	Chemicals	B10 (Ethionamide #2)	17746	17392.3	17421.8	16811.5
PM17	B11	Chemicals	B11 (Ethionamide #3)	3412.96	3498.78	5989.14	7501.1
PM17	B12	Chemicals	B12 (Ethionamide #4)	4017.83	3419.88	3651.5	4946.46
PM17	C01	Chemicals	C01 (4-Aminopyridine #1)	19595.1	19439.9	18645.3	16501
PM17	C02	Chemicals	C02 (4-Aminopyridine #2)	18473.7	18764.3	18471.7	15735.3
PM17	C03	Chemicals	C03 (4-Aminopyridine #3)	15860	17127.3	17868.3	15651.8
PM17	C04	Chemicals	C04 (4-Aminopyridine #4)	4127.15	810.133	2084.23	1316.82
PM17	C05	Chemicals	C05 (Sulfachloropyridazine #1)	19301.1	18963.6	18083.7	17549.4
PM17	C06	Chemicals	C06 (Sulfachloropyridazine #2)	19815.1	19006.5	17927.1	17432.5
PM17	C07	Chemicals	C07 (Sulfachloropyridazine #3)	18828	18285.3	17742.3	17039
PM17	C08	Chemicals	C08 (Sulfachloropyridazine #4)	17306.5	17937.1	16990.6	16692.1
PM17	C09	Chemicals	C09 (Sulfamonomethoxine #1)	19310.7	18668.2	17826.6	17627
PM17	C10	Chemicals	C10 (Sulfamonomethoxine #2)	18856.7	18381.3	17666	16889.6
PM17	C11	Chemicals	C11 (Sulfamonomethoxine #3)	18268.1	17996.5	17042.3	16566.6
PM17	C12	Chemicals	C12 (Sulfamonomethoxine #4)	17325.1	17633.5	16211.4	17049.4
PM17	D01	Chemicals	D01 (Oxycarboxin #1)	19234.7	19055.1	18103.1	16747.8
PM17	D02	Chemicals	D02 (Oxycarboxin #2)	18087.6	17566.3	17537.4	17032.1
PM17	D03	Chemicals	D03 (Oxycarboxin #3)	13927.4	14610.6	14415.7	17465.1
PM17	D04	Chemicals	D04 (Oxycarboxin #4)	8196.02	6620.47	3764.21	11416.8
PM17	D05	Chemicals	D05 (3-Amino-1,2,4-triazole #1)	18339.8	16802.4	16477.6	16702.3
PM17	D06	Chemicals	D06 (3-Amino-1,2,4-triazole #2)	17638.9	15336.1	15380	15999.1
PM17	D07	Chemicals	D07 (3-Amino-1,2,4-triazole #3)	17097.5	12915.1	15538.3	15379.4
PM17	D08	Chemicals	D08 (3-Amino-1,2,4-triazole #4)	13655.1	8805.92	13635	15112.5
PM17	D09	Chemicals	D09 (Chlorpromazine #1)	18901.9	18695.4	17939.4	16978
PM17	D10	Chemicals	D10 (Chlorpromazine #2)	18061.5	18582.4	17842.1	17283.1
PM17	D11	Chemicals	D11 (Chlorpromazine #3)	18077.2	17469.2	16277.6	16848.7
PM17	D12	Chemicals	D12 (Chlorpromazine #4)	2212.31	1841.09	2060	2207.02
PM17	E01	Chemicals	E01 (Niaproof #1)	19933.3	20063	19722.1	18421.1
PM17	E02	Chemicals	E02 (Niaproof #2)	16749.1	17661.3	16444.6	16138.1
PM17	E03	Chemicals	E03 (Niaproof #3)	8319.88	3722.73	9356.44	10084.2
PM17	E04	Chemicals	E04 (Niaproof #4)	2278.91	2219.49	2375.22	1975.52
PM17	E05	Chemicals	E05 (Compound 48/80 #1)	19407.7	18889.3	17939.4	17325.8
PM17	E06	Chemicals	E06 (Compound 48/80 #2)	19272.2	19052	18222.4	17060.1
PM17	E07	Chemicals	E07 (Compound 48/80 #3)	18953	18516.1	17902.3	16568.4
PM17	E08	Chemicals	E08 (Compound 48/80 #4)	18587	18415.5	17889	16147.1
PM17	E09	Chemicals	E09 (Sodium Tungstate #1)	18440	18293.7	17790.4	16816.6
PM17	E10	Chemicals	E10 (Sodium Tungstate #2)	17440	17770.1	17425	16824.3
PM17	E11	Chemicals	E11 (Sodium Tungstate #3)	15945.9	16734.2	17137.9	16908.8
PM17	E12	Chemicals	E12 (Sodium Tungstate #4)	4129.62	8170.69	3750.77	5540.15
PM17	F01	Chemicals	F01 (Lithium Chloride #1)	17827.1	17546.3	16293	17414.6
PM17	F02	Chemicals	F02 (Lithium Chloride #2)	13155.8	15107.1	11433.6	13877.7
PM17	F03	Chemicals	F03 (Lithium Chloride #3)	1451.4	1527.97	1262.64	1200.04
PM17	F04	Chemicals	F04 (Lithium Chloride #4)	1331.97	1288.05	1319.82	1145.66
PM17	F05	Chemicals	F05 (D,L-Methionine Hydroxamate #1)	16893.7	16661.9	16121.1	16263.7
PM17	F06	Chemicals	F06 (D,L-Methionine Hydroxamate #2)	14570	13600.8	13666.2	13045.6
PM17	F07	Chemicals	F07 (D,L-Methionine Hydroxamate #3)	8541	2869.22	2966.99	2355.78
PM17	F08	Chemicals	F08 (D,L-Methionine Hydroxamate #4)	1731.2	1471.88	1408.66	1365.62
PM17	F09	Chemicals	F09 (Tannic Acid #1)	6289.56	5824.39	6208.13	6158.32
PM17	F10	Chemicals	F10 (Tannic Acid #2)	9933.81	10359.3	9943.6	10128.6
PM17	F11	Chemicals	F11 (Tannic Acid #3)	16647.8	16731.8	16655.2	16617.1
PM17	F12	Chemicals	F12 (Tannic Acid #4)	22662.8	22754.6	22672.9	22525
PM17	G01	Chemicals	G01 (Chlorambucil #1)	18834.3	18801.7	18231.1	18305.8
PM17	G02	Chemicals	G02 (Chlorambucil #2)	18818.1	18732.6	17850.9	17598.6
PM17	G03	Chemicals	G03 (Chlorambucil #3)	17781.2	18416.9	18144	17143.5
PM17	G04	Chemicals	G04 (Chlorambucil #4)	15743.6	16739.5	16212.2	14981.5
PM17	G05	Chemicals	G05 (Cefamandole Nafate #1)	18998.1	19286.1	18390.2	17509.3
PM17	G06	Chemicals	G06 (Cefamandole Nafate #2)	19297.9	19091	18282.6	17329.9
PM17	G07	Chemicals	G07 (Cefamandole Nafate #3)	19013.9	18667.9	17839.3	17337.9
PM17	G08	Chemicals	G08 (Cefamandole Nafate #4)	19316	18476.3	17553.1	16828.3
PM17	G09	Chemicals	G09 (Cefoperazone #1)	18545.6	18437.1	17524.1	17072.9
PM17	G10	Chemicals	G10 (Cefoperazone #2)	18246.7	17860.3	17247.8	16758.5
PM17	G11	Chemicals	G11 (Cefoperazone #3)	18484.6	18291.1	17641.4	16399.7
PM17	G12	Chemicals	G12 (Cefoperazone #4)	19175.9	19076.7	18405.4	17057.2
PM17	H01	Chemicals	H01 (Cefsulodin #1)	19600.4	19909.7	17927.8	19268.4
PM17	H02	Chemicals	H02 (Cefsulodin #2)	19616.9	19877.3	18755.8	15982.3
PM17	H03	Chemicals	H03 (Cefsulodin #3)	19686.7	19610.1	18776.9	17791.6
PM17	H04	Chemicals	H04 (Cefsulodin #4)	19128	19512.7	18759.1	16336.3
PM17	H05	Chemicals	H05 (Caffeine #1)	19633.7	19432.6	18918.5	18125.6
PM17	H06	Chemicals	H06 (Caffeine #2)	18505.2	18132.6	18630.2	18032.7
PM17	H07	Chemicals	H07 (Caffeine #3)	7101.52	10270.8	15070.6	16018.5
PM17	H08	Chemicals	H08 (Caffeine #4)	2386.36	1753.26	2212.93	2571.85
PM17	H09	Chemicals	H09 (Phenylarsine Oxide #1)	19330.8	18896.2	18322.1	17166.4
PM17	H10	Chemicals	H10 (Phenylarsine Oxide #2)	19802.2	19135.6	18640.6	17310.5
PM17	H11	Chemicals	H11 (Phenylarsine Oxide #3)	19496.9	19042.1	18518.5	17258.9
PM17	H12	Chemicals	H12 (Phenylarsine Oxide #4)	19601.9	19570.7	18434	18345.2
PM18	A01	Chemicals	A01 (Ketoprofen #1)	18725	18029.8	18132	17261.8
PM18	A02	Chemicals	A02 (Ketoprofen #2)	17943.5	17460.6	17897.5	16397
PM18	A03	Chemicals	A03 (Ketoprofen #3)	13590.6	11827.1	14362.6	16870.5
PM18	A04	Chemicals	A04 (Ketoprofen #4)	5102.24	7436.15	7490.45	6287.14
PM18	A05	Chemicals	A05 (Sodium Pyrophosphate #1)	19888.7	19189.3	18891.6	17359.1
PM18	A06	Chemicals	A06 (Sodium Pyrophosphate #2)	14722.8	10259.8	19357.7	13817
PM18	A07	Chemicals	A07 (Sodium Pyrophosphate #3)	5761.77	2502.26	16202.2	16549.7
PM18	A08	Chemicals	A08 (Sodium Pyrophosphate #4)	1938.57	2168.69	2367.13	2890.96
PM18	A09	Chemicals	A09 (Thiamphenicol #1)	19392.5	19007.2	18471.7	17230.9
PM18	A10	Chemicals	A10 (Thiamphenicol #2)	19838.5	19581.5	19163.7	17255.6
PM18	A11	Chemicals	A11 (Thiamphenicol #3)	19517.2	19196.9	18849.7	17565.2
PM18	A12	Chemicals	A12 (Thiamphenicol #4)	19126.8	19199	19108.3	18509.8
PM18	B01	Chemicals	B01 (Trifluorothymidine #1)	18753.9	18322.1	17997.9	17412
PM18	B02	Chemicals	B02 (Trifluorothymidine #2)	18352.5	18099.9	17369.5	16347.5
PM18	B03	Chemicals	B03 (Trifluorothymidine #3)	18768.2	18136.8	17494.3	16658.7
PM18	B04	Chemicals	B04 (Trifluorothymidine #4)	18983.6	18403.2	17590.4	17554.3
PM18	B05	Chemicals	B05 (Pipemidic Acid #1)	19374.6	18897.1	18202	19271.2
PM18	B06	Chemicals	B06 (Pipemidic Acid #2)	26262	18591.7	18161.8	16799.9
PM18	B07	Chemicals	B07 (Pipemidic Acid #3)	18874.4	18455.2	18086.5	16156
PM18	B08	Chemicals	B08 (Pipemidic Acid #4)	18927.1	18583.7	17979.6	15749.6
PM18	B09	Chemicals	B09 (Azathioprine #1)	18736.1	18192.6	17994.7	16355.8
PM18	B10	Chemicals	B10 (Azathioprine #2)	18577.2	18258.3	17975.8	15001.8
PM18	B11	Chemicals	B11 (Azathioprine #3)	18133.4	18073.8	17604.4	15157.1
PM18	B12	Chemicals	B12 (Azathioprine #4)	18897.7	19100.9	19144.2	16826.1
PM18	C01	Chemicals	C01 (Poly-L-Lysine #1)	19315.1	18285.6	18633	16560.5
PM18	C02	Chemicals	C02 (Poly-L-Lysine #2)	17763.9	18562.9	16966	16206.2
PM18	C03	Chemicals	C03 (Poly-L-Lysine #3)	18037.1	18286.9	16232.5	17200.3
PM18	C04	Chemicals	C04 (Poly-L-Lysine #4)	17776.5	17380.4	18518.1	16303.2
PM18	C05	Chemicals	C05 (Sulfisoxazole #1)	17379.5	17611.2	16901	16597.4
PM18	C06	Chemicals	C06 (Sulfisoxazole #2)	15375.1	15825.1	16201	16454.8
PM18	C07	Chemicals	C07 (Sulfisoxazole #3)	12990	13183.6	13674	15856.9
PM18	C08	Chemicals	C08 (Sulfisoxazole #4)	8018.54	8824.3	6145.19	12784.1
PM18	C09	Chemicals	C09 (Pentachlorophenol #1)	18113	18103.5	17800.6	16230.3
PM18	C10	Chemicals	C10 (Pentachlorophenol #2)	17514.3	17587.9	17581.7	16083.6
PM18	C11	Chemicals	C11 (Pentachlorophenol #3)	14606.9	11157	13828.6	16503.7
PM18	C12	Chemicals	C12 (Pentachlorophenol #4)	4227.13	4620.34	5128.15	4927.21
PM18	D01	Chemicals	D01 (Sodium m-Arsenite #1)	19347.4	18988.7	18291.3	16299
PM18	D02	Chemicals	D02 (Sodium m-Arsenite #2)	17975.2	17797.1	17057.7	16175.8
PM18	D03	Chemicals	D03 (Sodium m-Arsenite #3)	1098.28	1311.85	1435.53	1749.13
PM18	D04	Chemicals	D04 (Sodium m-Arsenite #4)	870.943	1091.09	1186.13	1222.38
PM18	D05	Chemicals	D05 (Sodium Bromate #1)	16664.3	18057.4	17603.9	16833.7
PM18	D06	Chemicals	D06 (Sodium Bromate #2)	6669.05	17036.9	10478.8	7982.11
PM18	D07	Chemicals	D07 (Sodium Bromate #3)	1035.75	1996.79	2880.17	1718.65
PM18	D08	Chemicals	D08 (Sodium Bromate #4)	1334.41	1483.36	1933.31	2274.09
PM18	D09	Chemicals	D09 (Lidocaine #1)	16921	15520	17237.7	16683.3
PM18	D10	Chemicals	D10 (Lidocaine #2)	16274.5	13151	15562.8	17108.6
PM18	D11	Chemicals	D11 (Lidocaine #3)	2258.25	2519.53	2840.55	3259.89
PM18	D12	Chemicals	D12 (Lidocaine #4)	2386.56	3969.39	4318.15	3725.75
PM18	E01	Chemicals	E01 (Sodium Metasilicate #1)	17851.6	18407.1	18762.7	18552.7
PM18	E02	Chemicals	E02 (Sodium Metasilicate #2)	16428.4	16823.4	17499.6	16759.6
PM18	E03	Chemicals	E03 (Sodium Metasilicate #3)	2730.4	4367.69	6615.42	4061.2
PM18	E04	Chemicals	E04 (Sodium Metasilicate #4)	5298.44	6052.17	5606.83	1919.14
PM18	E05	Chemicals	E05 (Sodium Metaperiodate #1)	1191.81	10546.6	17498.3	16720.2
PM18	E06	Chemicals	E06 (Sodium Metaperiodate #2)	923.472	1152.02	15793.8	10409.1
PM18	E07	Chemicals	E07 (Sodium Metaperiodate #3)	955.214	1360.13	1477.16	1694.97
PM18	E08	Chemicals	E08 (Sodium Metaperiodate #4)	1390.96	1498.63	2313.36	2534.63
PM18	E09	Chemicals	E09 (Antimony [III] Chloride #1)	17914.7	18119.1	18293.6	16302.3
PM18	E10	Chemicals	E10 (Antimony [III] Chloride #2)	10618.1	8992.18	16211.1	16777.5
PM18	E11	Chemicals	E11 (Antimony [III] Chloride #3)	1876.13	2244.62	3292.78	2917.65
PM18	E12	Chemicals	E12 (Antimony [III] Chloride #4)	3758.47	4199.2	4355.97	5852.37
PM18	F01	Chemicals	F01 (Semicarbazide Hydrochloride #1)	17781.3	18789.9	18118.2	16179
PM18	F02	Chemicals	F02 (Semicarbazide Hydrochloride #2)	17372.5	17824.8	16174	16257.2
PM18	F03	Chemicals	F03 (Semicarbazide Hydrochloride #3)	13053.2	16358.5	14269.5	14186.9
PM18	F04	Chemicals	F04 (Semicarbazide Hydrochloride #4)	1496.27	1096.55	1212.17	1227.2
PM18	F05	Chemicals	F05 (Tinidazole #1)	18802.4	18915.1	18378.5	16895.9
PM18	F06	Chemicals	F06 (Tinidazole #2)	18684.9	18840.5	18623.8	16543
PM18	F07	Chemicals	F07 (Tinidazole #3)	18330.6	18446.7	18664.1	17008.3
PM18	F08	Chemicals	F08 (Tinidazole #4)	16696.9	17278	18353.9	17471.2
PM18	F09	Chemicals	F09 (Aztreonam #1)	18635.2	18305.6	18496.6	17143
PM18	F10	Chemicals	F10 (Aztreonam #2)	18572.9	18414.3	18408.3	17172.2
PM18	F11	Chemicals	F11 (Aztreonam #3)	18603.2	18400.5	18316.5	16766.7
PM18	F12	Chemicals	F12 (Aztreonam #4)	18545.4	18944.8	18779.7	17481.5
PM18	G01	Chemicals	G01 (Triclosan #1)	19488.3	19283.5	18534.6	17337.1
PM18	G02	Chemicals	G02 (Triclosan #2)	19450.5	18876.8	18054.3	16440.5
PM18	G03	Chemicals	G03 (Triclosan #3)	19341	18994.8	18068.7	16929.9
PM18	G04	Chemicals	G04 (Triclosan #4)	18845.8	18847.1	18090.7	17722.5
PM18	G05	Chemicals	G05 (Guanazole #1)	9872.83	11534.6	8009.24	13532
PM18	G06	Chemicals	G06 (Guanazole #2)	1602.49	1835.57	1878	2383.36
PM18	G07	Chemicals	G07 (Guanazole #3)	1012.6	1340.32	1773.25	1750.19
PM18	G08	Chemicals	G08 (Guanazole #4)	1505.83	1767.59	2100.13	2471.61
PM18	G09	Chemicals	G09 (Myricetin #1)	18856	18458.8	18809.9	17063.9
PM18	G10	Chemicals	G10 (Myricetin #2)	18006.6	17937.9	18702.8	17801.3
PM18	G11	Chemicals	G11 (Myricetin #3)	14139.7	7306.28	14245.2	10727
PM18	G12	Chemicals	G12 (Myricetin #4)	11547.3	12014	12071.3	13288.8
PM18	H01	Chemicals	H01 (5-Fluoro-5'-Deoxyuridine #1)	19562.1	19523.5	18176.9	18179.4
PM18	H02	Chemicals	H02 (5-Fluoro-5'-Deoxyuridine #2)	19177.9	19388.1	18696.1	16098.4
PM18	H03	Chemicals	H03 (5-Fluoro-5'-Deoxyuridine #3)	19579.8	19312.8	18617.6	16713
PM18	H04	Chemicals	H04 (5-Fluoro-5'-Deoxyuridine #4)	19810	19459.9	18662.2	18325.9
PM18	H05	Chemicals	H05 (2-Phenylphenol #1)	19408.8	19092.7	18985.9	17392.5
PM18	H06	Chemicals	H06 (2-Phenylphenol #2)	18666.8	18748.9	18987.5	16344.8
PM18	H07	Chemicals	H07 (2-Phenylphenol #3)	1282.55	1694.72	1933.9	2191.95
PM18	H08	Chemicals	H08 (2-Phenylphenol #4)	14079.7	14806.8	14183.4	14533.9
PM18	H09	Chemicals	H09 (Plumbagin #1)	18888.9	18661.1	18800.8	17242.8
PM18	H10	Chemicals	H10 (Plumbagin #2)	18425.4	18676.4	18586.3	16805.3
PM18	H11	Chemicals	H11 (Plumbagin #3)	18598.8	18433.1	18161.5	17735.1
PM18	H12	Chemicals	H12 (Plumbagin #4)	4653.26	17277.2	5670.87	6075.78
PM19	A01	Chemicals	A01 (Josamycin #1)	20022.8	19186.6	18517.1	18307.2
PM19	A02	Chemicals	A02 (Josamycin #2)	19771.1	19472.1	16115.4	15351.9
PM19	A03	Chemicals	A03 (Josamycin #3)	10275.6	17017.2	15244.5	7829.54
PM19	A04	Chemicals	A04 (Josamycin #4)	1556.01	1394.83	1491.66	3427.92
PM19	A05	Chemicals	A05 (Gallic Acid #1)	10190.6	9661.74	10270	9890.39
PM19	A06	Chemicals	A06 (Gallic Acid #2)	16122.8	15381	15400.1	15546.8
PM19	A07	Chemicals	A07 (Gallic Acid #3)	21052.2	19393.4	19679.9	21547.7
PM19	A08	Chemicals	A08 (Gallic Acid #4)	6686.72	6509.87	6520.63	8244.31
PM19	A09	Chemicals	A09 (Coumarin #1)	18578.8	18825.1	18799.7	16399.8
PM19	A10	Chemicals	A10 (Coumarin #2)	18219.4	18448.1	18053.9	16681.2
PM19	A11	Chemicals	A11 (Coumarin #3)	4026.95	17856.6	16154.4	15927.9
PM19	A12	Chemicals	A12 (Coumarin #4)	3422.91	3344.77	3226.36	4101.6
PM19	B01	Chemicals	B01 (Methyltrioctylammonium Chloride #1)	18755.1	18664.1	18172.6	17541
PM19	B02	Chemicals	B02 (Methyltrioctylammonium Chloride #2)	18586.6	18855.2	18010.4	17729.9
PM19	B03	Chemicals	B03 (Methyltrioctylammonium Chloride #3)	12594.2	2650.24	2161.8	17068.9
PM19	B04	Chemicals	B04 (Methyltrioctylammonium Chloride #4)	1193.49	1247.13	1272.69	1186.31
PM19	B05	Chemicals	B05 (Harmane #1)	19282.3	18882.5	18473.9	17149.2
PM19	B06	Chemicals	B06 (Harmane #2)	17749.1	18006.2	17900.6	15310.6
PM19	B07	Chemicals	B07 (Harmane #3)	2593.98	2394.2	10849	15728.7
PM19	B08	Chemicals	B08 (Harmane #4)	1042.01	921.469	955.865	1049.87
PM19	B09	Chemicals	B09 (2,4-Dinitrophenol #1)	18351.2	19274.1	18740.9	17733.9
PM19	B10	Chemicals	B10 (2,4-Dinitrophenol #2)	18235.3	19056.7	18715	18726.5
PM19	B11	Chemicals	B11 (2,4-Dinitrophenol #3)	13230	16954.4	16704.7	18703.6
PM19	B12	Chemicals	B12 (2,4-Dinitrophenol #4)	8343.52	7522.13	8439.39	8261
PM19	C01	Chemicals	C01 (Chlorhexidine #1)	19088.8	19410.5	18661.7	17612.9
PM19	C02	Chemicals	C02 (Chlorhexidine #2)	18281.2	19380.4	18304.9	17349.1
PM19	C03	Chemicals	C03 (Chlorhexidine #3)	18742	18877	18076	17412.9
PM19	C04	Chemicals	C04 (Chlorhexidine #4)	18944.1	18849	18438.2	17402.9
PM19	C05	Chemicals	C05 (Umbelliferone #1)	18731.5	18585.1	18087.7	17045.4
PM19	C06	Chemicals	C06 (Umbelliferone #2)	17442.2	16558.3	17091.4	16327.2
PM19	C07	Chemicals	C07 (Umbelliferone #3)	4428.1	6644.54	1379.64	4664.76
PM19	C08	Chemicals	C08 (Umbelliferone #4)	1499.44	1265.62	1223.47	1305.69
PM19	C09	Chemicals	C09 (Cinnamic Acid [trans] #1)	18519.4	18919.9	17909	17703.4
PM19	C10	Chemicals	C10 (Cinnamic Acid [trans] #2)	17725.9	18197.3	17725.8	17243.1
PM19	C11	Chemicals	C11 (Cinnamic Acid [trans] #3)	18228.5	17119.2	17256.5	16996.9
PM19	C12	Chemicals	C12 (Cinnamic Acid [trans] #4)	2177.11	2038.86	2013.23	2281.65
PM19	D01	Chemicals	D01 (Disulphiram #1)	19254.2	18960.1	18054.2	17547.2
PM19	D02	Chemicals	D02 (Disulphiram #2)	18101	18396.2	17345.1	16153.6
PM19	D03	Chemicals	D03 (Disulphiram #3)	18118.9	18252	16756.3	16538.5
PM19	D04	Chemicals	D04 (Disulphiram #4)	16930.9	17943.9	16889.6	17364.9
PM19	D05	Chemicals	D05 (Iodonitro Tetrazolium Violet #1)	20454.7	21342.7	21037.8	19428.6
PM19	D06	Chemicals	D06 (Iodonitro Tetrazolium Violet #2)	20726.5	22539.7	22760.1	21222.5
PM19	D07	Chemicals	D07 (Iodonitro Tetrazolium Violet #3)	22798	23245.4	23124.8	22280.1
PM19	D08	Chemicals	D08 (Iodonitro Tetrazolium Violet #4)	18894	18343.2	21080.9	18644.5
PM19	D09	Chemicals	D09 (Phenyl-Methyl-Sulfonyl Fluoride #1)	18000.7	18785	18136.6	17014.3
PM19	D10	Chemicals	D10 (Phenyl-Methyl-Sulfonyl Fluoride #2)	18024.6	19080.3	17951	16980
PM19	D11	Chemicals	D11 (Phenyl-Methyl-Sulfonyl Fluoride #3)	17697.9	17928.5	17883.6	16942.1
PM19	D12	Chemicals	D12 (Phenyl-Methyl-Sulfonyl Fluoride #4)	2423.73	2569.32	16909.2	6352.86
PM19	E01	Chemicals	E01 (FCCP #1)	17401.7	18589.5	18821.1	16084.1
PM19	E02	Chemicals	E02 (FCCP #2)	18077.5	18685.5	18114.9	14386.2
PM19	E03	Chemicals	E03 (FCCP #3)	14496.8	18358	16664.2	14440.2
PM19	E04	Chemicals	E04 (FCCP #4)	6606.58	7901.96	7351.33	6697.96
PM19	E05	Chemicals	E05 (D,L-a-Lipoic Acid #1)	15820.6	17516.9	17415.5	16901.4
PM19	E06	Chemicals	E06 (D,L-a-Lipoic Acid #2)	10566.4	16827.4	16860.8	15992.6
PM19	E07	Chemicals	E07 (D,L-a-Lipoic Acid #3)	2121.79	2243.41	6388.19	7824.77
PM19	E08	Chemicals	E08 (D,L-a-Lipoic Acid #4)	1441.65	2339.75	1826.39	1678.08
PM19	E09	Chemicals	E09 (Lawsone #1)	19067.7	19222.9	19048.8	18022.5
PM19	E10	Chemicals	E10 (Lawsone #2)	19968.8	20230.5	20047.5	19317.8
PM19	E11	Chemicals	E11 (Lawsone #3)	19830.4	20541.7	20476.8	20025.6
PM19	E12	Chemicals	E12 (Lawsone #4)	16746.1	16548.6	16385.4	19135.5
PM19	F01	Chemicals	F01 (Phenethicillin #1)	7070.2	2310.53	2087.64	2018.33
PM19	F02	Chemicals	F02 (Phenethicillin #2)	1326.68	1720.09	1727.4	1355.62
PM19	F03	Chemicals	F03 (Phenethicillin #3)	1138.5	1440.07	1568.02	1141.55
PM19	F04	Chemicals	F04 (Phenethicillin #4)	995.081	1233.87	1417.97	906.502
PM19	F05	Chemicals	F05 (Blasticidin S #1)	19268.9	18867.4	18234.2	16156.1
PM19	F06	Chemicals	F06 (Blasticidin S #2)	18999.9	18952.1	18084.5	15823.5
PM19	F07	Chemicals	F07 (Blasticidin S #3)	18786.7	18249.1	17732.6	15847.3
PM19	F08	Chemicals	F08 (Blasticidin S #4)	18556.5	18084.9	17591.5	15784.9
PM19	F09	Chemicals	F09 (Sodium Caprylate #1)	17583.6	17285.7	16993.8	16512
PM19	F10	Chemicals	F10 (Sodium Caprylate #2)	11376.9	8194.81	13257.6	16454.6
PM19	F11	Chemicals	F11 (Sodium Caprylate #3)	3115.71	3253.69	2723.76	3088.99
PM19	F12	Chemicals	F12 (Sodium Caprylate #4)	3960.04	4187.98	3941.33	4773.71
PM19	G01	Chemicals	G01 (Lauryl Sulfobetaine #1)	12755.3	14744.8	12198.6	15995.8
PM19	G02	Chemicals	G02 (Lauryl Sulfobetaine #2)	3974.94	4558.27	5779.14	4770.65
PM19	G03	Chemicals	G03 (Lauryl Sulfobetaine #3)	5547.53	6518.92	9450	4999.7
PM19	G04	Chemicals	G04 (Lauryl Sulfobetaine #4)	5681.62	5741.3	9424.09	4766.22
PM19	G05	Chemicals	G05 (Dihydrostreptomycin #1)	19338.8	19086.1	18375.1	16556.5
PM19	G06	Chemicals	G06 (Dihydrostreptomycin #2)	19003	18340.9	17814.2	16961
PM19	G07	Chemicals	G07 (Dihydrostreptomycin #3)	18301.4	17857.9	17358.7	16690.6
PM19	G08	Chemicals	G08 (Dihydrostreptomycin #4)	17728	17552.8	17171.7	15978
PM19	G09	Chemicals	G09 (Hydroxylamine #1)	18008.4	18241.8	17603.8	16001.4
PM19	G10	Chemicals	G10 (Hydroxylamine #2)	17878.4	17876.8	17319.6	15352.5
PM19	G11	Chemicals	G11 (Hydroxylamine #3)	16636.9	17392	16863.7	15347.4
PM19	G12	Chemicals	G12 (Hydroxylamine #4)	9542.01	11841.1	9782.72	14622.4
PM19	H01	Chemicals	H01 (Hexaminecobalt [III] Chloride #1)	19259.7	19320.9	17851	19813.9
PM19	H02	Chemicals	H02 (Hexaminecobalt [III] Chloride #2)	19603.1	19436.3	18775.9	18839.9
PM19	H03	Chemicals	H03 (Hexaminecobalt [III] Chloride #3)	19491.6	19294.2	17321.3	18016.5
PM19	H04	Chemicals	H04 (Hexaminecobalt [III] Chloride #4)	17590	19726.4	14825.1	18718.2
PM19	H05	Chemicals	H05 (a-Thioglycerol #1)	18004.9	18125.4	17922.6	17527.5
PM19	H06	Chemicals	H06 (a-Thioglycerol #2)	17990.9	18189	17921.1	17747.3
PM19	H07	Chemicals	H07 (a-Thioglycerol #3)	6528.83	7033.65	13346.6	16294.9
PM19	H08	Chemicals	H08 (a-Thioglycerol #4)	6945.27	8761.43	5372.36	8043.53
PM19	H09	Chemicals	H09 (Polymyxin B #1)	18051.3	18022.5	18188.3	17541.1
PM19	H10	Chemicals	H10 (Polymyxin B #2)	19162.8	19104.5	18624.7	17638.7
PM19	H11	Chemicals	H11 (Polymyxin B #3)	18986.3	18715	18376.6	17829.8
PM19	H12	Chemicals	H12 (Polymyxin B #4)	17445.1	17697	17495.9	16910.8
PM20	A01	Chemicals	A01 (Amitriptyline #1)	20107.1	19409.7	18940	19322.9
PM20	A02	Chemicals	A02 (Amitriptyline #2)	18607.7	18750.1	18250.6	17564.5
PM20	A03	Chemicals	A03 (Amitriptyline #3)	16090.9	16262	15613.1	17182.9
PM20	A04	Chemicals	A04 (Amitriptyline #4)	1721.26	4035.89	3750.71	5961.65
PM20	A05	Chemicals	A05 (Apramycin #1)	19713.2	18745.2	18851.7	17389.5
PM20	A06	Chemicals	A06 (Apramycin #2)	19762.2	19577.1	18808.4	16400.5
PM20	A07	Chemicals	A07 (Apramycin #3)	19149.9	19404.5	18682	17132.4
PM20	A08	Chemicals	A08 (Apramycin #4)	18957.2	19066.9	18447	16783.7
PM20	A09	Chemicals	A09 (Benserazide #1)	4761.22	5076.89	4674.27	5331.71
PM20	A10	Chemicals	A10 (Benserazide #2)	8106.99	8602.82	5883.61	8056.98
PM20	A11	Chemicals	A11 (Benserazide #3)	11558.1	11795.3	11765.3	12240.2
PM20	A12	Chemicals	A12 (Benserazide #4)	16859.4	16626.8	16420.8	16327.9
PM20	B01	Chemicals	B01 (Orphenadrine #1)	18638.9	18465.1	18084.8	15847.3
PM20	B02	Chemicals	B02 (Orphenadrine #2)	18497.1	18235.6	18029	14759.7
PM20	B03	Chemicals	B03 (Orphenadrine #3)	1248.38	2828.38	3079.27	3160.7
PM20	B04	Chemicals	B04 (Orphenadrine #4)	1215.67	1156.7	1194.93	1666.13
PM20	B05	Chemicals	B05 (D,L-Propranolol #1)	18801.1	19000.3	18340.3	17114.8
PM20	B06	Chemicals	B06 (D,L-Propranolol #2)	18555.1	18819.6	18428.6	17319.7
PM20	B07	Chemicals	B07 (D,L-Propranolol #3)	16158.2	8547.2	10745.3	14543.3
PM20	B08	Chemicals	B08 (D,L-Propranolol #4)	2147.81	2257.07	2086.9	2900.66
PM20	B09	Chemicals	B09 (Tetrazolium Violet #1)	21046.9	21138.4	21147.9	20466.2
PM20	B10	Chemicals	B10 (Tetrazolium Violet #2)	20308.7	20252.6	20388.5	20583.7
PM20	B11	Chemicals	B11 (Tetrazolium Violet #3)	8137.9	6916.99	7565.17	8858.12
PM20	B12	Chemicals	B12 (Tetrazolium Violet #4)	5060.25	5081.95	4978.3	5589.01
PM20	C01	Chemicals	C01 (Thioridazine #1)	18640.1	18677.3	18317.2	17359.4
PM20	C02	Chemicals	C02 (Thioridazine #2)	17961.3	18614.5	18168.8	17224.2
PM20	C03	Chemicals	C03 (Thioridazine #3)	16700.7	17785.2	17761.1	16788.4
PM20	C04	Chemicals	C04 (Thioridazine #4)	15032.2	18876.3	17467.1	19283
PM20	C05	Chemicals	C05 (Atropine #1)	18945.7	18740.5	18176.5	17163.1
PM20	C06	Chemicals	C06 (Atropine #2)	17497.5	18945.5	18380.5	17673.1
PM20	C07	Chemicals	C07 (Atropine #3)	3347.58	2710.26	4925.59	2858.31
PM20	C08	Chemicals	C08 (Atropine #4)	2163.36	2154.09	2095.85	2808.47
PM20	C09	Chemicals	C09 (Ornidazole #1)	17083.3	18232.6	17651.6	16333.6
PM20	C10	Chemicals	C10 (Ornidazole #2)	17059	17647.3	17283.3	15922.8
PM20	C11	Chemicals	C11 (Ornidazole #3)	16480.7	16586.2	16896.2	15675.5
PM20	C12	Chemicals	C12 (Ornidazole #4)	4021.21	4639.65	4324.76	3578.78
PM20	D01	Chemicals	D01 (Proflavine #1)	19697.9	19106	18284.7	18548.8
PM20	D02	Chemicals	D02 (Proflavine #2)	20615.2	18376.8	18047.7	16975.3
PM20	D03	Chemicals	D03 (Proflavine #3)	19638.9	19531.5	18855.3	17980.5
PM20	D04	Chemicals	D04 (Proflavine #4)	20325.5	19901.2	19998.1	18726.1
PM20	D05	Chemicals	D05 (Ciprofloxacin #1)	18933.5	18674.1	17987.2	16780.4
PM20	D06	Chemicals	D06 (Ciprofloxacin #2)	17889.7	18929.9	18234.8	19535.4
PM20	D07	Chemicals	D07 (Ciprofloxacin #3)	18878	18481.7	17670.1	16620.2
PM20	D08	Chemicals	D08 (Ciprofloxacin #4)	18157.7	18365	17425.2	16647.5
PM20	D09	Chemicals	D09 (18-Crown-6-Ether #1)	18174.9	17906.5	17465.5	43100.4
PM20	D10	Chemicals	D10 (18-Crown-6-Ether #2)	17418.9	17763.7	17336.8	16216.7
PM20	D11	Chemicals	D11 (18-Crown-6-Ether #3)	16516.9	17221	17260.7	15796.1
PM20	D12	Chemicals	D12 (18-Crown-6-Ether #4)	17747.8	18405.4	16377.2	13520.9
PM20	E01	Chemicals	E01 (Crystal Violet #1)	3454.39	3581.83	3155.01	6334.7
PM20	E02	Chemicals	E02 (Crystal Violet #2)	5079.28	5132.75	5291.27	5173.36
PM20	E03	Chemicals	E03 (Crystal Violet #3)	11297.8	11382.2	11173.4	11032.8
PM20	E04	Chemicals	E04 (Crystal Violet #4)	17767.1	17886.3	17846	17822.6
PM20	E05	Chemicals	E05 (Dodine #1)	19070.2	18352.4	17972.6	16804.5
PM20	E06	Chemicals	E06 (Dodine #2)	18422	18474.4	18192	17051.9
PM20	E07	Chemicals	E07 (Dodine #3)	18489.3	17818.3	18246.6	17010.8
PM20	E08	Chemicals	E08 (Dodine #4)	1225.62	1521.99	1512.08	1636.25
PM20	E09	Chemicals	E09 (Hexachlorophene #1)	18587.8	18350.7	17502	17093.5
PM20	E10	Chemicals	E10 (Hexachlorophene #2)	18173.3	18265.5	17859.5	15942.5
PM20	E11	Chemicals	E11 (Hexachlorophene #3)	16817.5	18412.1	18056.5	16427.8
PM20	E12	Chemicals	E12 (Hexachlorophene #4)	14348.9	18343.5	17665.3	15521.5
PM20	F01	Chemicals	F01 (4-Hydroxycoumarin #1)	18950.8	18686.2	18587.5	18072.6
PM20	F02	Chemicals	F02 (4-Hydroxycoumarin #2)	18539.5	18508.3	18482.6	15753.9
PM20	F03	Chemicals	F03 (4-Hydroxycoumarin #3)	17324	17807.8	18117	16156.8
PM20	F04	Chemicals	F04 (4-Hydroxycoumarin #4)	1507.3	1752.66	1590.87	1452.11
PM20	F05	Chemicals	F05 (Oxytetracycline #1)	19089.7	18277.4	18060.3	15979.3
PM20	F06	Chemicals	F06 (Oxytetracycline #2)	18023	18270.6	18243.6	16311
PM20	F07	Chemicals	F07 (Oxytetracycline #3)	17818.2	18152.9	18287	15529.4
PM20	F08	Chemicals	F08 (Oxytetracycline #4)	10790.4	17220.9	12889	15205.5
PM20	F09	Chemicals	F09 (Pridinol #1)	16894.8	18266.2	17538.6	15072.9
PM20	F10	Chemicals	F10 (Pridinol #2)	16711.5	18064.3	17337.2	13563.6
PM20	F11	Chemicals	F11 (Pridinol #3)	1908.41	16162.5	17408.5	16193.7
PM20	F12	Chemicals	F12 (Pridinol #4)	3342.38	6497.01	2310.4	8858.72
PM20	G01	Chemicals	G01 (Captan #1)	18930.5	18035	18490.8	16186.4
PM20	G02	Chemicals	G02 (Captan #2)	18839.9	17874.4	17532.2	15896.6
PM20	G03	Chemicals	G03 (Captan #3)	18231.2	17784.4	18038.6	15815.5
PM20	G04	Chemicals	G04 (Captan #4)	18138.8	17419	16510.3	16930.9
PM20	G05	Chemicals	G05 (3,5-Dinitrobenzoic Acid #1)	18866.8	17352.6	18447	15977
PM20	G06	Chemicals	G06 (3,5-Dinitrobenzoic Acid #2)	18438.4	17206.8	18290.8	16700
PM20	G07	Chemicals	G07 (3,5-Dinitrobenzoic Acid #3)	18801.2	17714	18530.9	19468
PM20	G08	Chemicals	G08 (3,5-Dinitrobenzoic Acid #4)	1371.61	1938.72	1587.22	1766.52
PM20	G09	Chemicals	G09 (8-Hydroxyquinoline #1)	17642.8	18054	17734.3	15476.5
PM20	G10	Chemicals	G10 (8-Hydroxyquinoline #2)	17715.2	18233.6	18205.4	15163.4
PM20	G11	Chemicals	G11 (8-Hydroxyquinoline #3)	1731.77	17136.7	17840.5	14818.1
PM20	G12	Chemicals	G12 (8-Hydroxyquinoline #4)	2886.4	2701.74	18506.8	16144.4
PM20	H01	Chemicals	H01 (Patulin #1)	18113.2	18466.9	18031	18189.6
PM20	H02	Chemicals	H02 (Patulin #2)	17974	17960.6	18390.2	17745.5
PM20	H03	Chemicals	H03 (Patulin #3)	16153.7	16359.1	18404.1	17119.1
PM20	H04	Chemicals	H04 (Patulin #4)	16087.5	15013.7	18205.5	17181.9
PM20	H05	Chemicals	H05 (Tolylfluanid #1)	6092.26	1019.64	16479	9125.24
PM20	H06	Chemicals	H06 (Tolylfluanid #2)	2271.16	5475.07	16176.2	2361.73
PM20	H07	Chemicals	H07 (Tolylfluanid #3)	1216.85	2663.48	14645.2	1416.69
PM20	H08	Chemicals	H08 (Tolylfluanid #4)	1820.05	1944.14	2463.35	2294.79
PM20	H09	Chemicals	H09 (Troleandomycin #1)	18287.9	17451.2	17717.1	15025.7
PM20	H10	Chemicals	H10 (Troleandomycin #2)	17649.2	17896.4	18022.2	13533.1
PM20	H11	Chemicals	H11 (Troleandomycin #3)	2273.67	10549.7	4368.79	5808.3
PM20	H12	Chemicals	H12 (Troleandomycin #4)	3022.77	2889.86	3395.25	3221.32
